# Supplementary material for: Impact of Nutrition Education on Dietary Intake and Body Composition Among Czech University Students Studying Nutrition and Food
Source: Healthcare (Basel). 2026 May 7;14(10):1258. doi: 10.3390/healthcare14101258 (PMC13206028; doi:10.3390/healthcare14101258)
Supplement: Supplementary file 1 [file healthcare-14-01258-s001.zip]

Archive with 44 entries (44 files):
- all_model_summaries.csv
- all_participant_summaries.csv
- all_population_summaries.csv
- analysis_long_df_Body Fat Mass.csv
- analysis_long_df_InBody Score.csv
- analysis_long_df_Mean_energy_kcal.csv
- analysis_long_df_protein_g.csv
- analysis_long_df_Skeletal Muscle Mass.csv
- analysis_long_df_Weight.csv
- diagnostics_Body Fat Mass.csv
- diagnostics_InBody Score.csv
- diagnostics_protein_g.csv
- diagnostics_Skeletal Muscle Mass.csv
- diagnostics_Weight.csv
- model_summary_Body Fat Mass.csv
- model_summary_InBody Score.csv
- model_summary_Mean_energy_kcal.csv
- model_summary_protein_g.csv
- model_summary_Skeletal Muscle Mass.csv
- model_summary_Weight.csv
- participant_summary_Body Fat Mass.csv
- participant_summary_InBody Score.csv
- participant_summary_Mean_energy_kcal.csv
- participant_summary_protein_g.csv
- participant_summary_Skeletal Muscle Mass.csv
- participant_summary_Weight.csv
- population_summary_Body Fat Mass.csv
- population_summary_InBody Score.csv
- population_summary_Mean_energy_kcal.csv
- population_summary_protein_g.csv
- population_summary_Skeletal Muscle Mass.csv
- population_summary_Weight.csv
- posterior_individual_slopes_Body Fat Mass.csv
- posterior_individual_slopes_InBody Score.csv
- posterior_individual_slopes_Mean_energy_kcal.csv
- posterior_individual_slopes_protein_g.csv
- posterior_individual_slopes_Skeletal Muscle Mass.csv
- posterior_individual_slopes_Weight.csv
- scaling_info_Body Fat Mass.csv
- scaling_info_InBody Score.csv
- scaling_info_Mean_energy_kcal.csv
- scaling_info_protein_g.csv
- scaling_info_Skeletal Muscle Mass.csv
- scaling_info_Weight.csv
