# Supplementary material for: Impact of Nutrition Education on Dietary Intake and Body Composition Among Czech University Students Studying Nutrition and Food
Source: Healthcare (Basel). 2026 May 7;14(10):1258. doi: 10.3390/healthcare14101258 (PMC13206028; doi:10.3390/healthcare14101258)
Supplement: Supplementary file 1 [file healthcare-14-01258-s001.zip › all_model_summaries.csv]

outcome	label	parameter	mean	sd	hdi_3%	hdi_97%	mcse_mean	mcse_sd	ess_bulk	ess_tail	r_hat
Weight	Weight	alpha	-0.009	0.0	-0.009	-0.009	0.0	0.0	9.372	68.135	1.145
Weight	Weight	beta_time	-0.016	0.004	-0.02	-0.011	0.003	0.0	2.611	16.93	2.125
Weight	Weight	beta_age	-0.0	0.0	-0.0	0.0	0.0	0.0	124.365	275.908	1.033
Weight	Weight	beta_gender	-0.0	0.0	-0.0	0.0	0.0	0.0	3503.925	1244.278	1.026
Weight	Weight	beta_baseline	1.019	0.0	1.019	1.019	0.0	0.0	3646.411	1116.104	1.019
Weight	Weight	beta_age_time	0.06	0.002	0.058	0.062	0.002	0.0	2.39	11.032	2.563
Weight	Weight	beta_gender_time	0.04	0.053	-0.012	0.093	0.037	0.0	2.586	13.402	2.246
Weight	Weight	beta_baseline_time	-0.079	0.014	-0.093	-0.065	0.01	0.0	2.344	13.11	2.734
Weight	Weight	sigma	0.0	0.0	0.0	0.0	0.0	0.0	2.524	12.389	2.309
Weight	Weight	chol[0]	0.0	0.0	0.0	0.0	0.0	0.0	2.431	20.544	2.473
Weight	Weight	chol[1]	-0.014	0.058	-0.072	0.045	0.041	0.0	2.282	12.539	3.014
Weight	Weight	chol[2]	0.177	0.001	0.175	0.178	0.001	0.0	2.647	11.962	2.129
Body Fat Mass	Body Fat Mass	alpha	-0.009	0.0	-0.009	-0.009	0.0	0.0	3309.626	829.347	1.041
Body Fat Mass	Body Fat Mass	beta_time	0.012	0.012	0.0	0.024	0.008	0.0	2.76	11.137	1.975
Body Fat Mass	Body Fat Mass	beta_age	-0.0	0.0	-0.0	0.0	0.0	0.0	2790.4	873.849	1.03
Body Fat Mass	Body Fat Mass	beta_gender	-0.0	0.0	-0.0	0.0	0.0	0.0	3111.6	533.417	1.037
Body Fat Mass	Body Fat Mass	beta_baseline	1.018	0.0	1.018	1.018	0.0	0.0	2559.655	230.981	1.045
Body Fat Mass	Body Fat Mass	beta_age_time	0.081	0.012	0.069	0.093	0.009	0.0	2.514	11.736	2.295
Body Fat Mass	Body Fat Mass	beta_gender_time	-0.133	0.061	-0.195	-0.072	0.043	0.0	2.595	11.014	2.171
Body Fat Mass	Body Fat Mass	beta_baseline_time	-0.097	0.008	-0.106	-0.089	0.006	0.0	2.538	11.739	2.264
Body Fat Mass	Body Fat Mass	sigma	0.0	0.0	0.0	0.0	0.0	0.0	2.636	12.32	2.118
Body Fat Mass	Body Fat Mass	chol[0]	0.0	0.0	0.0	0.0	0.0	0.0	2.564	11.033	2.24
Body Fat Mass	Body Fat Mass	chol[1]	-0.016	0.016	-0.032	-0.0	0.011	0.0	2.526	19.009	2.368
Body Fat Mass	Body Fat Mass	chol[2]	0.275	0.013	0.263	0.288	0.009	0.0	2.546	29.901	2.285
Skeletal Muscle Mass	Skeletal Muscle Mass	alpha	-0.005	0.0	-0.005	-0.005	0.0	0.0	58.434	279.245	1.03
Skeletal Muscle Mass	Skeletal Muscle Mass	beta_time	0.021	0.006	0.016	0.027	0.004	0.0	2.293	19.178	2.993
Skeletal Muscle Mass	Skeletal Muscle Mass	beta_age	0.0	0.0	-0.0	0.0	0.0	0.0	2333.493	162.768	1.025
Skeletal Muscle Mass	Skeletal Muscle Mass	beta_gender	0.0	0.0	-0.0	0.0	0.0	0.0	3242.531	735.948	1.023
Skeletal Muscle Mass	Skeletal Muscle Mass	beta_baseline	1.01	0.0	1.01	1.01	0.0	0.0	3249.032	981.092	1.032
Skeletal Muscle Mass	Skeletal Muscle Mass	beta_age_time	0.013	0.0	0.013	0.013	0.0	0.0	2.331	10.908	2.802
Skeletal Muscle Mass	Skeletal Muscle Mass	beta_gender_time	-0.021	0.006	-0.026	-0.015	0.004	0.0	2.867	17.825	1.883
Skeletal Muscle Mass	Skeletal Muscle Mass	beta_baseline_time	-0.023	0.0	-0.023	-0.023	0.0	0.0	2.534	10.824	2.25
Skeletal Muscle Mass	Skeletal Muscle Mass	sigma	0.0	0.0	0.0	0.0	0.0	0.0	2.805	30.19	2.015
Skeletal Muscle Mass	Skeletal Muscle Mass	chol[0]	0.0	0.0	0.0	0.0	0.0	0.0	2.384	10.841	2.625
Skeletal Muscle Mass	Skeletal Muscle Mass	chol[1]	-0.006	0.023	-0.029	0.017	0.016	0.0	2.708	20.488	2.136
Skeletal Muscle Mass	Skeletal Muscle Mass	chol[2]	0.105	0.003	0.101	0.108	0.002	0.0	2.524	13.162	2.328
InBody Score	InBody Score	alpha	-0.012	0.0	-0.012	-0.012	0.0	0.0	2038.892	1537.893	1.004
InBody Score	InBody Score	beta_time	0.023	0.024	-0.002	0.047	0.017	0.0	2.982	11.04	1.841
InBody Score	InBody Score	beta_age	0.0	0.0	-0.0	0.0	0.0	0.0	2186.557	1524.878	1.002
InBody Score	InBody Score	beta_gender	-0.0	0.0	-0.0	0.0	0.0	0.0	2200.196	1524.227	1.006
InBody Score	InBody Score	beta_baseline	1.007	0.0	1.007	1.007	0.0	0.0	2152.327	1671.803	1.009
InBody Score	InBody Score	beta_age_time	0.045	0.022	0.023	0.067	0.016	0.0	2.721	15.874	2.16
InBody Score	InBody Score	beta_gender_time	-0.016	0.063	-0.08	0.047	0.045	0.0	2.407	20.998	2.686
InBody Score	InBody Score	beta_baseline_time	-0.057	0.018	-0.076	-0.039	0.013	0.0	2.602	27.761	2.239
InBody Score	InBody Score	sigma	0.0	0.0	0.0	0.0	0.0	0.0	2.367	20.186	2.707
InBody Score	InBody Score	chol[0]	0.0	0.0	0.0	0.0	0.0	0.0	2.651	10.939	2.104
InBody Score	InBody Score	chol[1]	-0.002	0.007	-0.009	0.006	0.005	0.0	2.464	21.307	2.422
InBody Score	InBody Score	chol[2]	0.246	0.007	0.239	0.252	0.005	0.0	2.678	11.014	2.059
protein_g	Protein intake (g/day)	alpha	-0.08	0.002	-0.084	-0.077	0.0	0.0	1089.765	1081.523	1.002
protein_g	Protein intake (g/day)	beta_time	0.165	0.064	0.049	0.277	0.01	0.005	42.971	65.329	1.007
protein_g	Protein intake (g/day)	beta_age	-0.003	0.002	-0.006	0.001	0.0	0.0	1046.606	1027.167	1.002
protein_g	Protein intake (g/day)	beta_gender	0.004	0.006	-0.009	0.016	0.0	0.0	962.362	1203.749	1.006
protein_g	Protein intake (g/day)	beta_baseline	1.04	0.003	1.036	1.046	0.0	0.0	882.417	1268.502	1.005
protein_g	Protein intake (g/day)	beta_age_time	0.049	0.053	-0.054	0.147	0.006	0.004	74.944	92.753	1.015
protein_g	Protein intake (g/day)	beta_gender_time	0.586	0.164	0.29	0.892	0.016	0.009	105.558	223.818	1.02
protein_g	Protein intake (g/day)	beta_baseline_time	-0.447	0.071	-0.591	-0.327	0.007	0.006	96.503	105.86	1.029
protein_g	Protein intake (g/day)	sigma	0.019	0.001	0.017	0.022	0.0	0.0	498.299	903.749	1.004
protein_g	Protein intake (g/day)	chol[0]	0.004	0.002	0.001	0.008	0.001	0.0	12.979	82.285	1.108
protein_g	Protein intake (g/day)	chol[1]	-0.011	0.199	-0.396	0.347	0.017	0.011	127.368	112.882	1.017
protein_g	Protein intake (g/day)	chol[2]	0.525	0.062	0.398	0.632	0.005	0.005	179.105	129.549	1.009
Mean_energy_kcal	Energy intake (kcal/day)	alpha	0.082	0.0	0.082	0.083	0.0	0.0	845.658	922.0	1.007
Mean_energy_kcal	Energy intake (kcal/day)	beta_time	-0.175	0.03	-0.225	-0.116	0.005	0.003	32.469	64.102	1.057
Mean_energy_kcal	Energy intake (kcal/day)	beta_age	-0.001	0.0	-0.001	0.0	0.0	0.0	439.12	627.158	1.015
Mean_energy_kcal	Energy intake (kcal/day)	beta_gender	0.0	0.001	-0.001	0.002	0.0	0.0	440.096	236.641	1.003
Mean_energy_kcal	Energy intake (kcal/day)	beta_baseline	1.341	0.0	1.341	1.342	0.0	0.0	708.574	556.531	1.002
Mean_energy_kcal	Energy intake (kcal/day)	beta_age_time	0.073	0.028	0.023	0.126	0.007	0.003	16.086	78.805	1.145
Mean_energy_kcal	Energy intake (kcal/day)	beta_gender_time	0.699	0.074	0.568	0.844	0.009	0.005	70.908	159.706	1.039
Mean_energy_kcal	Energy intake (kcal/day)	beta_baseline_time	-1.315	0.031	-1.379	-1.26	0.004	0.003	62.193	145.633	1.047
Mean_energy_kcal	Energy intake (kcal/day)	sigma	0.004	0.0	0.003	0.004	0.0	0.0	269.611	548.939	1.005
Mean_energy_kcal	Energy intake (kcal/day)	chol[0]	0.001	0.0	0.0	0.001	0.0	0.0	10.4	50.893	1.158
Mean_energy_kcal	Energy intake (kcal/day)	chol[1]	-0.0	0.102	-0.197	0.179	0.009	0.007	128.608	146.671	1.012
Mean_energy_kcal	Energy intake (kcal/day)	chol[2]	0.29	0.03	0.226	0.341	0.002	0.002	268.918	112.587	1.015
