# Supplementary material for: Impact of Nutrition Education on Dietary Intake and Body Composition Among Czech University Students Studying Nutrition and Food
Source: Healthcare (Basel). 2026 May 7;14(10):1258. doi: 10.3390/healthcare14101258 (PMC13206028; doi:10.3390/healthcare14101258)
Supplement: Supplementary file 1 [file healthcare-14-01258-s001.zip › all_participant_summaries.csv]

outcome	participant_idx	Name	age	gender_code	baseline_value	baseline_value_z	posterior_mean_individual_slope_z	posterior_sd_individual_slope_z	posterior_q025_individual_slope_z	posterior_q975_individual_slope_z	prob_benefit	prob_harm	responder_status	outcome_label	beneficial_direction	y_mean	y_sd	baseline_mean	baseline_sd
Weight	0	Adam Grmolensky	22.0	1.0	99.2	2.0781008563865315	0.09852585767520054	0.01340300958929482	0.08512617371508219	0.11192553030169557	0.0	1.0	worsener	Weight	-1	69.15533980582525	14.252288034028794	69.03300970873786	14.516615109681188
Weight	1	Adam Lill	25.0	1.0	87.0	1.2376845535623437	-0.04383133070856678	0.020459843964883005	-0.0642860746783425	-0.023376584510934696	1.0	0.0	responder	Weight	-1	69.15533980582525	14.252288034028794	69.03300970873786	14.516615109681188
Weight	2	Adela Bozdechova	25.0	0.0	60.2	-0.6084758493629202	-0.17674151630658838	0.006521845699138137	-0.18326174175564997	-0.17022127969137754	1.0	0.0	responder	Weight	-1	69.15533980582525	14.252288034028794	69.03300970873786	14.516615109681188
Weight	3	Aneta Krmelova	23.0	0.0	54.5	-1.0011293678955324	0.04434185304479742	0.0019904793884885684	0.0423518521115938	0.0463318392504557	0.0	1.0	worsener	Weight	-1	69.15533980582525	14.252288034028794	69.03300970873786	14.516615109681188
Weight	4	Anezka Brezinova	23.0	0.0	76.2	0.49370946581634195	0.21805903599365214	0.018742508108479376	0.1993212047812235	0.23679686601324737	0.0	1.0	worsener	Weight	-1	69.15533980582525	14.252288034028794	69.03300970873786	14.516615109681188
Weight	5	Anna Chodorova	21.0	0.0	51.8	-1.1871231398320332	0.4500753446686746	0.007636492740101251	0.44244075629328095	0.45770993881512306	0.0	1.0	worsener	Weight	-1	69.15533980582525	14.252288034028794	69.03300970873786	14.516615109681188
Weight	6	Anna Holeckova	22.0	0.0	65.7	-0.2295996472700488	-0.014558296573953003	0.007177250774093633	-0.021733758442081613	-0.007382834873213775	1.0	0.0	responder	Weight	-1	69.15533980582525	14.252288034028794	69.03300970873786	14.516615109681188
Weight	7	Anna Liskova	24.0	0.0	63.0	-0.4155934192065495	0.7502545727729879	0.007663903722914628	0.7425925806233342	0.757916573129977	0.0	1.0	worsener	Weight	-1	69.15533980582525	14.252288034028794	69.03300970873786	14.516615109681188
Weight	8	Arribasova Marie	19.0	0.0	75.2	0.4248228836176381	-0.37798081448736076	0.01165440446646369	-0.3896323226580835	-0.3663292773957646	1.0	0.0	responder	Weight	-1	69.15533980582525	14.252288034028794	69.03300970873786	14.516615109681188
Weight	9	Barbora Barochova	23.0	0.0	46.5	-1.5522220254851635	-0.2305495373019298	0.009633977156387462	-0.24018113353387993	-0.22091795973731418	1.0	0.0	responder	Weight	-1	69.15533980582525	14.252288034028794	69.03300970873786	14.516615109681188
Weight	10	Barbora Haluskova	22.0	0.0	67.5	-0.10560379931238202	-0.018837466600929866	0.008897037749001567	-0.02773228608541487	-0.00994264653548787	1.0	0.0	responder	Weight	-1	69.15533980582525	14.252288034028794	69.03300970873786	14.516615109681188
Weight	11	Barbora Honzkova	21.0	0.0	66.0	-0.20893367261043785	0.09901946648805512	0.005930715445884896	0.09309022599431273	0.10494871480490257	0.0	1.0	worsener	Weight	-1	69.15533980582525	14.252288034028794	69.03300970873786	14.516615109681188
Weight	12	Barbora Hurabova	21.0	0.0	69.8	0.05283533974463672	0.30905380258758874	0.009561376931600338	0.29949480697244796	0.31861280821354343	0.0	1.0	worsener	Weight	-1	69.15533980582525	14.252288034028794	69.03300970873786	14.516615109681188
Weight	13	Barbora Jelinkova	22.0	0.0	64.8	-0.2915975712488827	0.19807380676486264	0.006317357380251562	0.19175802360912828	0.2043895894503747	0.0	1.0	worsener	Weight	-1	69.15533980582525	14.252288034028794	69.03300970873786	14.516615109681188
Weight	14	Barbora Koudelkova	24.0	0.0	45.0	-1.6555518987832194	-0.14715364229662298	0.009533966380522514	-0.15668526535340277	-0.13762204795791916	1.0	0.0	responder	Weight	-1	69.15533980582525	14.252288034028794	69.03300970873786	14.516615109681188
Weight	15	Barbora Netusilova	22.0	0.0	65.7	-0.2295996472700488	0.09068796259449215	0.007177250803539514	0.08351250082775832	0.09786342448526102	0.0	1.0	worsener	Weight	-1	69.15533980582525	14.252288034028794	69.03300970873786	14.516615109681188
Weight	16	Barbora Prochazkova	23.0	0.0	54.2	-1.0217953425551436	-0.04849718232732204	0.002277110588874282	-0.05077374316182456	-0.0462206363149742	1.0	0.0	responder	Weight	-1	69.15533980582525	14.252288034028794	69.03300970873786	14.516615109681188
Weight	17	Batdorjova Nomindari	21.0	0.0	52.6	-1.1320138740730699	0.019392435410501264	0.0068721431588751256	0.012522005227882459	0.02626287123986297	0.0	1.0	worsener	Weight	-1	69.15533980582525	14.252288034028794	69.03300970873786	14.516615109681188
Weight	18	Becvar Jan	23.0	1.0	97.3	1.9472163502089936	0.4533945454814501	0.01368517359768196	0.4397127731352017	0.4670763127644214	0.0	1.0	worsener	Weight	-1	69.15533980582525	14.252288034028794	69.03300970873786	14.516615109681188
Weight	19	Blazejova Karolina	21.0	0.0	57.9	-0.7669149884199394	0.08319364518120097	0.001808325947335044	0.08138576345112852	0.0850015304472908	0.0	1.0	worsener	Weight	-1	69.15533980582525	14.252288034028794	69.03300970873786	14.516615109681188
Weight	20	Brnka Michal	24.0	1.0	92.9	1.644115388534697	0.10710758374398255	0.016355930919554097	0.09075572479877679	0.12345944185362304	0.0	1.0	worsener	Weight	-1	69.15533980582525	14.252288034028794	69.03300970873786	14.516615109681188
Weight	21	Brousilova Tereza	23.0	0.0	71.2	0.14927655482282257	-0.026543412256847445	0.01396532194750732	-0.0405052488804914	-0.012581575630131937	1.0	0.0	responder	Weight	-1	69.15533980582525	14.252288034028794	69.03300970873786	14.516615109681188
Weight	22	Buchtova Jana	23.0	0.0	58.1	-0.7531376719801984	0.03578351302028787	0.0014490945628335052	0.03433477683351152	0.03723225483784386	0.0	1.0	worsener	Weight	-1	69.15533980582525	14.252288034028794	69.03300970873786	14.516615109681188
Weight	23	David Pavlista	24.0	1.0	84.3	1.051690781625843	0.13067091483443566	0.02457269088707515	0.10610435269108823	0.15523747828650217	0.0	1.0	worsener	Weight	-1	69.15533980582525	14.252288034028794	69.03300970873786	14.516615109681188
Weight	24	David Prokop	22.0	1.0	71.2	0.14927655482282257	-0.067230647487565	0.040155251481219845	-0.10737587792418991	-0.027085416490236776	1.0	0.0	responder	Weight	-1	69.15533980582525	14.252288034028794	69.03300970873786	14.516615109681188
Weight	25	Demianiv Mariana	22.0	0.0	47.3	-1.4971127597262006	0.3207554482854938	0.01040279370225625	0.3103552385109635	0.33115564863474367	0.0	1.0	worsener	Weight	-1	69.15533980582525	14.252288034028794	69.03300970873786	14.516615109681188
Weight	26	Dobiasova Tereza	22.0	0.0	75.2	0.4248228836176381	0.07901788103238369	0.016253904305524647	0.06276803075341436	0.09526773584104936	0.0	1.0	worsener	Weight	-1	69.15533980582525	14.252288034028794	69.03300970873786	14.516615109681188
Weight	27	Dominika Vojtova	21.0	0.0	51.2	-1.2284550891512551	-0.05134150360474638	0.008209755275618498	-0.05954921128885989	-0.043133790258134144	1.0	0.0	responder	Weight	-1	69.15533980582525	14.252288034028794	69.03300970873786	14.516615109681188
Weight	28	Donarova Katerina	22.0	0.0	50.3	-1.290453013130089	0.007239943772855668	0.007536482210042625	-0.00029466790903226665	0.014774547656220657	0.5	0.5	uncertain	Weight	-1	69.15533980582525	14.252288034028794	69.03300970873786	14.516615109681188
Weight	29	Dundrova Melisa Vanesa	22.0	0.0	53.8	-1.0493499754346254	-0.09307369113236919	0.004192452028082282	-0.09726510452332157	-0.0888822818516696	1.0	0.0	responder	Weight	-1	69.15533980582525	14.252288034028794	69.03300970873786	14.516615109681188
Weight	30	Duskova Nikola	23.0	0.0	66.2	-0.19515635617069688	-0.07468617667568798	0.009188135899012516	-0.083872019639954	-0.06550033303730275	1.0	0.0	responder	Weight	-1	69.15533980582525	14.252288034028794	69.03300970873786	14.516615109681188
Weight	31	Dvoracek Viktor	23.0	1.0	71.4	0.16305387126256352	0.046426293616585894	0.03843099744896824	0.008004884745343815	0.08484770234897362	0.0	1.0	worsener	Weight	-1	69.15533980582525	14.252288034028794	69.03300970873786	14.516615109681188
Weight	32	Eliska Urbanova	23.0	0.0	64.1	-0.3398181787879756	0.22967332554924855	0.007181717891468507	0.22249339917760985	0.23685325367123652	0.0	1.0	worsener	Weight	-1	69.15533980582525	14.252288034028794	69.03300970873786	14.516615109681188
Weight	33	Eliska Zatkova	23.0	0.0	70.5	0.10105594728372964	-0.009287252186478294	0.013296515915779518	-0.02258044981030667	0.004005945183645262	0.5	0.5	uncertain	Weight	-1	69.15533980582525	14.252288034028794	69.03300970873786	14.516615109681188
Weight	34	Ella Prusova	23.0	0.0	65.3	-0.25715428014953073	-0.07956300895994932	0.00832824240938395	-0.08788917331658593	-0.07123684352605783	1.0	0.0	responder	Weight	-1	69.15533980582525	14.252288034028794	69.03300970873786	14.516615109681188
Weight	35	Ema Prazakova	23.0	0.0	61.5	-0.5189232925046053	-0.08612124397278928	0.004697581009779693	-0.09081765435872859	-0.0814248301464458	1.0	0.0	responder	Weight	-1	69.15533980582525	14.252288034028794	69.03300970873786	14.516615109681188
Weight	36	Ester Soulkova	21.0	0.0	74.6	0.3834909342984152	0.12457105630761461	0.014147475434818247	0.11042710665486538	0.1387150188471596	0.0	1.0	worsener	Weight	-1	69.15533980582525	14.252288034028794	69.03300970873786	14.516615109681188
Weight	37	Filip Ondrejka	21.0	1.0	76.5	0.514375440475953	-0.017772796447534447	0.03662460080699972	-0.0543882585684314	0.018842662921452546	0.5	0.5	uncertain	Weight	-1	69.15533980582525	14.252288034028794	69.03300970873786	14.516615109681188
Weight	38	Frycek Matej	22.0	1.0	83.3	0.9828041994271391	0.08253266037331525	0.02859446118600631	0.053945331578258954	0.1111199865107647	0.0	1.0	worsener	Weight	-1	69.15533980582525	14.252288034028794	69.03300970873786	14.516615109681188
Weight	39	Gerhardova Klara	23.0	0.0	58.5	-0.725583039100717	-0.03922959603490283	0.0018312694039210916	-0.041060411540360164	-0.03739877521785864	1.0	0.0	responder	Weight	-1	69.15533980582525	14.252288034028794	69.03300970873786	14.516615109681188
Weight	40	Hajkova Rozalie	24.0	0.0	66.0	-0.20893367261043785	0.0017211970227372824	0.010530215044360292	-0.008806389697033535	0.01224879041141482	0.5	0.5	uncertain	Weight	-1	69.15533980582525	14.252288034028794	69.03300970873786	14.516615109681188
Weight	41	Hartl Jakub	22.0	1.0	96.7	1.9058844008897717	0.05691343225049242	0.015791602636643354	0.04112575398273399	0.07270110065806991	0.0	1.0	worsener	Weight	-1	69.15533980582525	14.252288034028794	69.03300970873786	14.516615109681188
Weight	42	Herzinova Veronika	23.0	0.0	60.0	-0.6222531658026611	-0.12231496688005027	0.0032644251850986834	-0.12557857978060652	-0.11905134969426955	1.0	0.0	responder	Weight	-1	69.15533980582525	14.252288034028794	69.03300970873786	14.516615109681188
Weight	43	Horakova Radka	26.0	0.0	69.6	0.03905802330489575	-0.041298181117266165	0.01703612204853423	-0.05833005847272131	-0.024266295378299413	1.0	0.0	responder	Weight	-1	69.15533980582525	14.252288034028794	69.03300970873786	14.516615109681188
Weight	44	Houbova Tereza	22.0	0.0	55.5	-0.9322427856968286	-0.1259604005339065	0.002568208806258464	-0.12852797519330908	-0.12339282805826439	1.0	0.0	responder	Weight	-1	69.15533980582525	14.252288034028794	69.03300970873786	14.516615109681188
Weight	45	Houstecka Julie	22.0	0.0	41.2	-1.917320911138294	-0.10521800467088838	0.016230960849243338	-0.12144493106493913	-0.08899109054450001	1.0	0.0	responder	Weight	-1	69.15533980582525	14.252288034028794	69.03300970873786	14.516615109681188
Weight	46	Hujerova Lucie	24.0	0.0	60.7	-0.5740325582635682	-0.1322441855178258	0.005466397778557405	-0.13770922131819438	-0.1267791401102934	1.0	0.0	responder	Weight	-1	69.15533980582525	14.252288034028794	69.03300970873786	14.516615109681188
Weight	47	Jakub Seger	24.0	1.0	83.1	0.9690268829873983	0.08908638542267198	0.025719215558710855	0.06337358490527503	0.11479918704375218	0.0	1.0	worsener	Weight	-1	69.15533980582525	14.252288034028794	69.03300970873786	14.516615109681188
Weight	48	Jan Rychtera	24.0	1.0	79.9	0.7485898199515465	0.015615199128346588	0.028776614644507047	-0.013154237832378981	0.04438463611645223	0.5	0.5	uncertain	Weight	-1	69.15533980582525	14.252288034028794	69.03300970873786	14.516615109681188
Weight	49	Jana Jilkova	22.0	0.0	59.0	-0.691139748001365	0.15261249760468087	0.0007758215756996634	0.15183686477912275	0.15338813135452228	0.0	1.0	worsener	Weight	-1	69.15533980582525	14.252288034028794	69.03300970873786	14.516615109681188
Weight	50	Jindra Vejskalova	21.0	0.0	66.4	-0.1813790397309559	-0.06019064992163109	0.006312890264368127	-0.066501969842083	-0.05387932221318816	1.0	0.0	responder	Weight	-1	69.15533980582525	14.252288034028794	69.03300970873786	14.516615109681188
Weight	51	Jonasova Sarka	24.0	0.0	53.8	-1.0493499754346254	-0.1345511465196787	0.0011261189788811837	-0.13567701448730768	-0.1334253027359303	1.0	0.0	responder	Weight	-1	69.15533980582525	14.252288034028794	69.03300970873786	14.516615109681188
Weight	52	Kadlecova Monika	24.0	0.0	67.5	-0.10560379931238202	-0.12346267748518569	0.011963370793923822	-0.13542306171126467	-0.1115022875879319	1.0	0.0	responder	Weight	-1	69.15533980582525	14.252288034028794	69.03300970873786	14.516615109681188
Weight	53	Karolina Vatkova	22.0	0.0	66.0	-0.20893367261043785	0.08529715606996482	0.007463881982671089	0.0778351345968332	0.09275917752233952	0.0	1.0	worsener	Weight	-1	69.15533980582525	14.252288034028794	69.03300970873786	14.516615109681188
Weight	54	Karolina Vlckova	22.0	0.0	62.4	-0.4569253685257719	0.24120025894440472	0.00402430809832044	0.23717695186006504	0.24522356555941424	0.0	1.0	worsener	Weight	-1	69.15533980582525	14.252288034028794	69.03300970873786	14.516615109681188
Weight	55	Katerina Lukasova	22.0	0.0	76.0	0.479932149376601	-0.04294266794818356	0.017018254003808946	-0.05995667719150534	-0.025928653631505944	1.0	0.0	responder	Weight	-1	69.15533980582525	14.252288034028794	69.03300970873786	14.516615109681188
Weight	56	Katerina Romanska	22.0	0.0	55.0	-0.9666860767961806	0.19408544300739908	0.003045927238061205	0.19104026881483502	0.19713061440024582	0.0	1.0	worsener	Weight	-1	69.15533980582525	14.252288034028794	69.03300970873786	14.516615109681188
Weight	57	Katerina Ticha	24.0	0.0	63.6	-0.37426146988732706	-0.31298963199790947	0.008237165602929704	-0.3212247426589678	-0.3047545133026686	1.0	0.0	responder	Weight	-1	69.15533980582525	14.252288034028794	69.03300970873786	14.516615109681188
Weight	58	Klara Kosikova	23.0	0.0	86.4	1.1963526042431218	-0.014343306714632053	0.028487967514683014	-0.04282416675434182	0.014137555296861531	0.5	0.5	uncertain	Weight	-1	69.15533980582525	14.252288034028794	69.03300970873786	14.516615109681188
Weight	59	Koderova Tereza	23.0	0.0	89.6	1.4167896672789735	0.10122638324131795	0.03154536661565988	0.0696888864420594	0.13276388303610262	0.0	1.0	worsener	Weight	-1	69.15533980582525	14.252288034028794	69.03300970873786	14.516615109681188
Weight	60	Kolarikova Lucie	23.0	0.0	72.7	0.25260642812087836	-0.15874370403791557	0.015398477698010718	-0.17413833888167665	-0.1433490694072623	1.0	0.0	responder	Weight	-1	69.15533980582525	14.252288034028794	69.03300970873786	14.516615109681188
Weight	61	Kopecky Petr	22.0	1.0	66.6	-0.1676017232912159	0.11833583926720301	0.044550262561712226	0.07379669471044256	0.16287498390525434	0.0	1.0	worsener	Weight	-1	69.15533980582525	14.252288034028794	69.03300970873786	14.516615109681188
Weight	62	Korobkova Tatiana	23.0	0.0	77.7	0.5970393391143978	-0.012371097693988451	0.02017566380931705	-0.032541727122156014	0.007799530152124907	0.5	0.5	uncertain	Weight	-1	69.15533980582525	14.252288034028794	69.03300970873786	14.516615109681188
Weight	63	Kospachova Pavlina	21.0	0.0	53.9	-1.042461317214755	-0.08582592775475155	0.005630074854758262	-0.09145460067255776	-0.08019724945250693	1.0	0.0	responder	Weight	-1	69.15533980582525	14.252288034028794	69.03300970873786	14.516615109681188
Weight	64	Kourimsky Pavel	25.0	1.0	83.0	0.9621382247675282	0.032723701086875785	0.02428159276267419	0.008448162167001701	0.05699924095495942	0.0	1.0	worsener	Weight	-1	69.15533980582525	14.252288034028794	69.03300970873786	14.516615109681188
Weight	65	Kratka Lucie	22.0	0.0	71.5	0.16994252948243352	-0.07434324659331429	0.01271878655592859	-0.0870588610675236	-0.061627629481469576	1.0	0.0	responder	Weight	-1	69.15533980582525	14.252288034028794	69.03300970873786	14.516615109681188
Weight	66	Krause Martin	27.0	1.0	103.6	2.381201818060828	-0.016407576095609895	0.0015332532342754778	-0.017940465979377825	-0.01487468470195318	1.0	0.0	responder	Weight	-1	69.15533980582525	14.252288034028794	69.03300970873786	14.516615109681188
Weight	67	Kristyna Novakova	22.0	0.0	79.8	0.7417011617316756	-0.07146651933109367	0.02064891536103531	-0.09211028448717114	-0.05082274729715712	1.0	0.0	responder	Weight	-1	69.15533980582525	14.252288034028794	69.03300970873786	14.516615109681188
Weight	68	Krouzecky Tomas	24.0	1.0	71.4	0.16305387126256352	-0.25496912517990183	0.03689783104339247	-0.2918577520685237	-0.21808049852979444	1.0	0.0	responder	Weight	-1	69.15533980582525	14.252288034028794	69.03300970873786	14.516615109681188
Weight	69	Libalova Sarka	21.0	0.0	64.0	-0.3467068370078456	0.10221489599125803	0.004019841035427075	0.09819605287158888	0.10623374548791924	0.0	1.0	worsener	Weight	-1	69.15533980582525	14.252288034028794	69.03300970873786	14.516615109681188
Weight	70	Lucie Nesnidalova	21.0	0.0	65.6	-0.23648830548991978	0.10386840273056598	0.005548540547195717	0.0983212418006298	0.10941557113654347	0.0	1.0	worsener	Weight	-1	69.15533980582525	14.252288034028794	69.03300970873786	14.516615109681188
Weight	71	Lucie Trtilkova	25.0	0.0	58.7	-0.711805722660976	-0.1287382318554847	0.005088689905026832	-0.1338256599320955	-0.12365079174010069	1.0	0.0	responder	Weight	-1	69.15533980582525	14.252288034028794	69.03300970873786	14.516615109681188
Weight	72	Machnikova Petra	27.0	0.0	65.6	-0.23648830548991978	-0.02758038065672986	0.014747539767706305	-0.042324253817015545	-0.012836495061895402	1.0	0.0	responder	Weight	-1	69.15533980582525	14.252288034028794	69.03300970873786	14.516615109681188
Weight	73	Magdalena Zichova	24.0	0.0	72.3	0.22505179524139643	-0.013255898049127107	0.016549469425699227	-0.02980123583872381	0.00328944147096552	0.5	0.5	uncertain	Weight	-1	69.15533980582525	14.252288034028794	69.03300970873786	14.516615109681188
Weight	74	Malecha Vojtech	21.0	1.0	118.6	3.414500551041386	-0.5263692345291211	0.0035993054115764133	-0.5299676554029997	-0.5227707555695819	1.0	0.0	responder	Weight	-1	69.15533980582525	14.252288034028794	69.03300970873786	14.516615109681188
Weight	75	Marie Molavcova	23.0	0.0	61.2	-0.5395892671642163	-0.024599099241696037	0.00441094988211914	-0.029008950134641925	-0.020189244670253514	1.0	0.0	responder	Weight	-1	69.15533980582525	14.252288034028794	69.03300970873786	14.516615109681188
Weight	76	Marie Stachova	21.0	0.0	47.4	-1.4902241015063302	0.061379355101823685	0.011840416623149655	0.049541891266850824	0.07321682149516455	0.0	1.0	worsener	Weight	-1	69.15533980582525	14.252288034028794	69.03300970873786	14.516615109681188
Weight	77	Marie Vesela	23.0	0.0	62.5	-0.4500367103059014	-0.04562045505480427	0.005653018241635604	-0.051272063869081924	-0.03996884349291305	1.0	0.0	responder	Weight	-1	69.15533980582525	14.252288034028794	69.03300970873786	14.516615109681188
Weight	78	Marketa Stadlikova	23.0	0.0	65.7	-0.2295996472700488	0.16116265951549333	0.00871041739049694	0.1524544156758685	0.16987090416525674	0.0	1.0	worsener	Weight	-1	69.15533980582525	14.252288034028794	69.03300970873786	14.516615109681188
Weight	79	Martinkovsky Tomas	21.0	1.0	71.7	0.1837198459221745	0.07549652520226507	0.041210699366982274	0.0342961118207001	0.1166969386280769	0.0	1.0	worsener	Weight	-1	69.15533980582525	14.252288034028794	69.03300970873786	14.516615109681188
Weight	80	Matysova Sara	22.0	0.0	62.9	-0.42248207742641997	-0.26828885109935846	0.0045020264955000925	-0.2727897570882993	-0.2637879455832065	1.0	0.0	responder	Weight	-1	69.15533980582525	14.252288034028794	69.03300970873786	14.516615109681188
Weight	81	Mestakova Tereza	26.0	0.0	77.6	0.5901506808945268	-0.278605252094079	0.024679619595423103	-0.30327871481279495	-0.25393178427123514	1.0	0.0	responder	Weight	-1	69.15533980582525	14.252288034028794	69.03300970873786	14.516615109681188
Weight	82	Michaela Poslusna	25.0	0.0	60.8	-0.5671439000436982	0.04401864083214416	0.007095108111419892	0.03692529638813398	0.05111199626295896	0.0	1.0	worsener	Weight	-1	69.15533980582525	14.252288034028794	69.03300970873786	14.516615109681188
Weight	83	Michaela Ronkova	22.0	0.0	62.3	-0.4638140267456424	0.08629720857013654	0.003928764306258792	0.08236942136961894	0.09022499526531168	0.0	1.0	worsener	Weight	-1	69.15533980582525	14.252288034028794	69.03300970873786	14.516615109681188
Weight	84	Michaela Zlatohlavkova	22.0	0.0	77.8	0.6039279973342678	0.022942334800149334	0.018738040992866415	0.0042089674825960864	0.041675708062823134	0.0	1.0	worsener	Weight	-1	69.15533980582525	14.252288034028794	69.03300970873786	14.516615109681188
Weight	85	Monika Safarikova	22.0	0.0	66.0	-0.20893367261043785	0.015132983274960052	0.007463881947138151	0.007670961945197498	0.022595004857665264	0.0	1.0	worsener	Weight	-1	69.15533980582525	14.252288034028794	69.03300970873786	14.516615109681188
Weight	86	Moravcova Natalie	24.0	0.0	84.9	1.093022730945066	-0.008128001803071697	0.028587978241862703	-0.03670884574509598	0.020452838293184436	0.5	0.5	uncertain	Weight	-1	69.15533980582525	14.252288034028794	69.03300970873786	14.516615109681188
Weight	87	Natalie Pechackova	21.0	0.0	54.5	-1.0011293678955324	0.0016223010868129252	0.005056812494123879	-0.003433252927613583	0.00667786024484971	0.5	0.5	uncertain	Weight	-1	69.15533980582525	14.252288034028794	69.03300970873786	14.516615109681188
Weight	88	Natalie Smetanova	23.0	0.0	58.3	-0.739360355540458	-0.12451034387575227	0.001640181944298578	-0.12615011972732493	-0.12287056261341506	1.0	0.0	responder	Weight	-1	69.15533980582525	14.252288034028794	69.03300970873786	14.516615109681188
Weight	89	Netrhova Pavlina	22.0	0.0	54.0	-1.0355726589948844	-0.02884219512654551	0.00400136454457821	-0.03284256875246119	-0.02484182545449892	1.0	0.0	responder	Weight	-1	69.15533980582525	14.252288034028794	69.03300970873786	14.516615109681188
Weight	90	Nova Vendula	24.0	0.0	82.9	0.9552495665476582	-0.07509674507131758	0.026677103815058587	-0.10176719094142785	-0.048426301824445864	1.0	0.0	responder	Weight	-1	69.15533980582525	14.252288034028794	69.03300970873786	14.516615109681188
Weight	91	Petrzilkova Veronika	23.0	0.0	55.1	-0.9597974185763101	-0.022571098202560463	0.0014172170816448902	-0.02398797946678534	-0.021154231268002987	1.0	0.0	responder	Weight	-1	69.15533980582525	14.252288034028794	69.03300970873786	14.516615109681188
Weight	92	Pistora Tomas	22.0	1.0	94.1	1.7267792871731409	0.2603337413088528	0.01827573929768344	0.24206254920708692	0.2786049254472205	0.0	1.0	worsener	Weight	-1	69.15533980582525	14.252288034028794	69.03300970873786	14.516615109681188
Weight	93	Prochazka Tadeas	25.0	1.0	113.7	3.0769562982677376	0.2341599548642526	0.005050329583739824	0.22911086858904073	0.23920904864959985	0.0	1.0	worsener	Weight	-1	69.15533980582525	14.252288034028794	69.03300970873786	14.516615109681188
Weight	94	Prokupek Zdenek	21.0	1.0	84.7	1.079245414505325	-0.2610125441640544	0.02879001579358143	-0.2897953840471044	-0.23222971359215486	1.0	0.0	responder	Weight	-1	69.15533980582525	14.252288034028794	69.03300970873786	14.516615109681188
Weight	95	Rohlikova Tereza	23.0	0.0	66.9	-0.14693574863160397	0.09750092977221697	0.009856942021116023	0.08764644766724865	0.10735541201597165	0.0	1.0	worsener	Weight	-1	69.15533980582525	14.252288034028794	69.03300970873786	14.516615109681188
Weight	96	Smetalova Tereza	25.0	0.0	71.2	0.14927655482282257	0.03722539156084811	0.017031655061435644	0.02019798589833457	0.05425280347572342	0.0	1.0	worsener	Weight	-1	69.15533980582525	14.252288034028794	69.03300970873786	14.516615109681188
Weight	97	Srba Stanislav	22.0	1.0	97.5	1.9609936666487346	0.1384289843135983	0.015027252849041443	0.12340546437183815	0.1534524941100409	0.0	1.0	worsener	Weight	-1	69.15533980582525	14.252288034028794	69.03300970873786	14.516615109681188
Weight	98	Stachova Valentyna	21.0	0.0	77.8	0.6039279973342678	0.09981240072810658	0.017204874502161557	0.08261181469480634	0.11701300138021425	0.0	1.0	worsener	Weight	-1	69.15533980582525	14.252288034028794	69.03300970873786	14.516615109681188
Weight	99	Tereza Zahorikova	22.0	0.0	54.1	-1.028684000775014	0.27340561808988323	0.003905820706312738	0.2695007644328297	0.2773104678528462	0.0	1.0	worsener	Weight	-1	69.15533980582525	14.252288034028794	69.03300970873786	14.516615109681188
Weight	100	Tondrova Veronika	21.0	0.0	68.2	-0.0573831917732891	0.04077643923973106	0.008032677273757734	0.03274576171624803	0.048807126070862815	0.0	1.0	worsener	Weight	-1	69.15533980582525	14.252288034028794	69.03300970873786	14.516615109681188
Body Fat Mass	0	Adam Grmolensky	22.0	1.0	18.4	0.37243633028711776	0.08906110109757358	0.04484677716377849	0.04422551069929088	0.13389668671800609	0.0	1.0	worsener	Body Fat Mass	-1	15.981553398058251	6.5347725251829925	15.921359223300971	6.655206743091361
Body Fat Mass	1	Adam Lill	25.0	1.0	14.4	-0.22859683884054602	-0.10891070204016284	0.06579004676996654	-0.17468434662285243	-0.04313708057894035	1.0	0.0	responder	Body Fat Mass	-1	15.981553398058251	6.5347725251829925	15.921359223300971	6.655206743091361
Body Fat Mass	2	Adela Bozdechova	25.0	0.0	17.0	0.16207472109243556	-0.12766021544204603	0.007778283997221247	-0.13543659814131612	-0.11988386105177677	1.0	0.0	responder	Body Fat Mass	-1	15.981553398058251	6.5347725251829925	15.921359223300971	6.655206743091361
Body Fat Mass	3	Aneta Krmelova	23.0	0.0	14.7	-0.18351935115597137	0.08987062788895048	0.01238608956779679	0.07748762867096261	0.10225362898736128	0.0	1.0	worsener	Body Fat Mass	-1	15.981553398058251	6.5347725251829925	15.921359223300971	6.655206743091361
Body Fat Mass	4	Anezka Brezinova	23.0	0.0	31.0	2.2656908130392597	0.6035149782862952	0.0079687613215868	0.5955481779000799	0.6114817626725398	0.0	1.0	worsener	Body Fat Mass	-1	15.981553398058251	6.5347725251829925	15.921359223300971	6.655206743091361
Body Fat Mass	5	Anna Chodorova	21.0	0.0	12.5	-0.5140875941761865	0.7373398309047936	0.032425586790461654	0.7049223375939762	0.7697573411993606	0.0	1.0	worsener	Body Fat Mass	-1	15.981553398058251	6.5347725251829925	15.921359223300971	6.655206743091361
Body Fat Mass	6	Anna Holeckova	22.0	0.0	23.8	1.1838311086094646	-0.13361553396864134	0.009668446765766843	-0.14328157359409402	-0.12394948805388792	1.0	0.0	responder	Body Fat Mass	-1	15.981553398058251	6.5347725251829925	15.921359223300971	6.655206743091361
Body Fat Mass	7	Anna Liskova	24.0	0.0	18.2	0.3423846718307347	1.0789874063670255	0.0006306922014966451	1.078356846562794	1.0796179492982334	0.0	1.0	worsener	Body Fat Mass	-1	15.981553398058251	6.5347725251829925	15.921359223300971	6.655206743091361
Body Fat Mass	8	Arribasova Marie	19.0	0.0	18.4	0.37243633028711776	-0.76163143397501	0.042350096607663784	-0.803970966509187	-0.7192918600001884	1.0	0.0	responder	Body Fat Mass	-1	15.981553398058251	6.5347725251829925	15.921359223300971	6.655206743091361
Body Fat Mass	9	Barbora Barochova	23.0	0.0	6.9	-1.3555340309549162	-0.25365344349135444	0.022126447687584927	-0.2757743757475523	-0.23153250912491652	1.0	0.0	responder	Body Fat Mass	-1	15.981553398058251	6.5347725251829925	15.921359223300971	6.655206743091361
Body Fat Mass	10	Barbora Haluskova	22.0	0.0	24.4	1.273986083978614	-0.1707558808348677	0.008919188463394841	-0.17967285041904835	-0.16183890537376328	1.0	0.0	responder	Body Fat Mass	-1	15.981553398058251	6.5347725251829925	15.921359223300971	6.655206743091361
Body Fat Mass	11	Barbora Honzkova	21.0	0.0	12.9	-0.45398427726342006	0.11577229148558937	0.03192608121568157	0.0838541794985329	0.14769042096748627	0.0	1.0	worsener	Body Fat Mass	-1	15.981553398058251	6.5347725251829925	15.921359223300971	6.655206743091361
Body Fat Mass	12	Barbora Hurabova	21.0	0.0	15.8	-0.018235229645863552	0.6937468138645942	0.02830466605677239	0.6654492134071799	0.7220444326670004	0.0	1.0	worsener	Body Fat Mass	-1	15.981553398058251	6.5347725251829925	15.921359223300971	6.655206743091361
Body Fat Mass	13	Barbora Jelinkova	22.0	0.0	11.5	-0.6643458864581026	0.1304221531247694	0.025028242285831243	0.10540015572663262	0.1554441571899009	0.0	1.0	worsener	Body Fat Mass	-1	15.981553398058251	6.5347725251829925	15.921359223300971	6.655206743091361
Body Fat Mass	14	Barbora Koudelkova	24.0	0.0	9.6	-0.9498366417937429	-0.16378679500765572	0.010108676898312146	-0.1738929558321402	-0.15368061852082762	1.0	0.0	responder	Body Fat Mass	-1	15.981553398058251	6.5347725251829925	15.921359223300971	6.655206743091361
Body Fat Mass	15	Barbora Netusilova	22.0	0.0	18.4	0.37243633028711776	-0.04419643613278974	0.016411771623114177	-0.060604109953085336	-0.02778875498911068	1.0	0.0	responder	Body Fat Mass	-1	15.981553398058251	6.5347725251829925	15.921359223300971	6.655206743091361
Body Fat Mass	16	Barbora Prochazkova	23.0	0.0	15.5	-0.06331271733043846	0.05565291690069273	0.011387078474075121	0.044268679979784606	0.06703715617983612	0.0	1.0	worsener	Body Fat Mass	-1	15.981553398058251	6.5347725251829925	15.921359223300971	6.655206743091361
Body Fat Mass	17	Batdorjova Nomindari	21.0	0.0	12.9	-0.45398427726342006	-0.08316347788588604	0.031926081195753304	-0.11508159018158115	-0.05124534857255833	1.0	0.0	responder	Body Fat Mass	-1	15.981553398058251	6.5347725251829925	15.921359223300971	6.655206743091361
Body Fat Mass	18	Becvar Jan	23.0	1.0	14.3	-0.24362266806873759	0.3703104082665143	0.04837295366483094	0.32194952306320473	0.41867128644940504	0.0	1.0	worsener	Body Fat Mass	-1	15.981553398058251	6.5347725251829925	15.921359223300971	6.655206743091361
Body Fat Mass	19	Blazejova Karolina	21.0	0.0	11.8	-0.6192683987735276	0.13030329720800923	0.03329972145127171	0.09701188686253207	0.163594724264983	0.0	1.0	worsener	Body Fat Mass	-1	15.981553398058251	6.5347725251829925	15.921359223300971	6.655206743091361
Body Fat Mass	20	Brnka Michal	24.0	1.0	23.7	1.1688052793812727	0.20612207417574854	0.06875744231230134	0.13738177743400923	0.2748623579575051	0.0	1.0	worsener	Body Fat Mass	-1	15.981553398058251	6.5347725251829925	15.921359223300971	6.655206743091361
Body Fat Mass	21	Brousilova Tereza	23.0	0.0	24.2	1.2439344255222307	-0.13857020398868683	0.0005228328941623833	-0.13909291282653513	-0.13804748795237434	1.0	0.0	responder	Body Fat Mass	-1	15.981553398058251	6.5347725251829925	15.921359223300971	6.655206743091361
Body Fat Mass	22	Buchtova Jana	23.0	0.0	14.1	-0.2736743265251209	0.23413023519238552	0.013135347912346707	0.2209981642991627	0.24726230809831398	0.0	1.0	worsener	Body Fat Mass	-1	15.981553398058251	6.5347725251829925	15.921359223300971	6.655206743091361
Body Fat Mass	23	David Pavlista	24.0	1.0	9.5	-0.9648624710219346	-0.12380708465724406	0.05102499550218164	-0.17481935364366027	-0.07279483097418998	1.0	0.0	responder	Body Fat Mass	-1	15.981553398058251	6.5347725251829925	15.921359223300971	6.655206743091361
Body Fat Mass	24	David Prokop	22.0	1.0	10.8	-0.7695266910554436	0.11572570137454205	0.035356171816095086	0.08037834825657096	0.1510730456756538	0.0	1.0	worsener	Body Fat Mass	-1	15.981553398058251	6.5347725251829925	15.921359223300971	6.655206743091361
Body Fat Mass	25	Demianiv Mariana	22.0	0.0	9.8	-0.9197849833373596	0.732992559377051	0.027151140871956678	0.7058481921222468	0.7601369338267281	0.0	1.0	worsener	Body Fat Mass	-1	15.981553398058251	6.5347725251829925	15.921359223300971	6.655206743091361
Body Fat Mass	26	Dobiasova Tereza	22.0	0.0	22.6	1.0035211578711654	0.10899542614659669	0.011166963408064955	0.09783124560725703	0.12015961345629747	0.0	1.0	worsener	Body Fat Mass	-1	15.981553398058251	6.5347725251829925	15.921359223300971	6.655206743091361
Body Fat Mass	27	Dominika Vojtova	21.0	0.0	10.5	-0.8146041787400186	-0.11823510834052553	0.03492311446597313	-0.15314950733268096	-0.08332069307864949	1.0	0.0	responder	Body Fat Mass	-1	15.981553398058251	6.5347725251829925	15.921359223300971	6.655206743091361
Body Fat Mass	28	Donarova Katerina	22.0	0.0	11.8	-0.6192683987735276	0.012384095017675761	0.024653613103634783	-0.012263366591879401	0.037031563360394724	0.5	0.5	uncertain	Body Fat Mass	-1	15.981553398058251	6.5347725251829925	15.921359223300971	6.655206743091361
Body Fat Mass	29	Dundrova Melisa Vanesa	22.0	0.0	14.4	-0.22859683884054602	-0.14855740804475606	0.021406827078095592	-0.1699588918883525	-0.12715591741456422	1.0	0.0	responder	Body Fat Mass	-1	15.981553398058251	6.5347725251829925	15.921359223300971	6.655206743091361
Body Fat Mass	30	Duskova Nikola	23.0	0.0	22.6	1.0035211578711654	-0.05483203053881614	0.002520855048190991	-0.057352260760590315	-0.05231179372270712	1.0	0.0	responder	Body Fat Mass	-1	15.981553398058251	6.5347725251829925	15.921359223300971	6.655206743091361
Body Fat Mass	31	Dvoracek Viktor	23.0	1.0	5.4	-1.5809214693777902	0.1025283485613431	0.03725895528710994	0.06527868448768633	0.1397779966486819	0.0	1.0	worsener	Body Fat Mass	-1	15.981553398058251	6.5347725251829925	15.921359223300971	6.655206743091361
Body Fat Mass	32	Eliska Urbanova	23.0	0.0	12.1	-0.5741909110889529	0.22020662794794452	0.01563287561455347	0.2045776510945066	0.23583560566930767	0.0	1.0	worsener	Body Fat Mass	-1	15.981553398058251	6.5347725251829925	15.921359223300971	6.655206743091361
Body Fat Mass	33	Eliska Zatkova	23.0	0.0	24.5	1.2890119132068056	-0.011764238244765432	0.00014820374062888284	-0.011912412040658212	-0.01161605727436501	1.0	0.0	responder	Body Fat Mass	-1	15.981553398058251	6.5347725251829925	15.921359223300971	6.655206743091361
Body Fat Mass	34	Ella Prusova	23.0	0.0	11.5	-0.6643458864581026	-0.033405303550510794	0.016382133898194384	-0.04978335218575006	-0.017027254078268154	1.0	0.0	responder	Body Fat Mass	-1	15.981553398058251	6.5347725251829925	15.921359223300971	6.655206743091361
Body Fat Mass	35	Ema Prazakova	23.0	0.0	18.9	0.44756547642807576	-0.15480904864999906	0.00714128134316528	-0.16194854728130317	-0.14766954543910923	1.0	0.0	responder	Body Fat Mass	-1	15.981553398058251	6.5347725251829925	15.921359223300971	6.655206743091361
Body Fat Mass	36	Ester Soulkova	21.0	0.0	17.1	0.17710055032062738	0.28426690525034365	0.026681273011816716	0.25759229225301533	0.31094153681898146	0.0	1.0	worsener	Body Fat Mass	-1	15.981553398058251	6.5347725251829925	15.921359223300971	6.655206743091361
Body Fat Mass	37	Filip Ondrejka	21.0	1.0	4.3	-1.7462055908878977	-0.152093040606542	0.01859309837359662	-0.1706815277321447	-0.13350458070439736	1.0	0.0	responder	Body Fat Mass	-1	15.981553398058251	6.5347725251829925	15.921359223300971	6.655206743091361
Body Fat Mass	38	Frycek Matej	22.0	1.0	9.5	-0.9648624710219346	0.5864166159151553	0.033732778798710124	0.5526922498679498	0.6201409716456922	0.0	1.0	worsener	Body Fat Mass	-1	15.981553398058251	6.5347725251829925	15.921359223300971	6.655206743091361
Body Fat Mass	39	Gerhardova Klara	23.0	0.0	16.6	0.10197140417966936	-0.1578138581719677	0.010013438226108057	-0.16782479716563706	-0.14780291629572673	1.0	0.0	responder	Body Fat Mass	-1	15.981553398058251	6.5347725251829925	15.921359223300971	6.655206743091361
Body Fat Mass	40	Hajkova Rozalie	24.0	0.0	15.0	-0.13844186347139648	-0.19199488690887712	0.003365352039831774	-0.1953594045559058	-0.18863035022171754	1.0	0.0	responder	Body Fat Mass	-1	15.981553398058251	6.5347725251829925	15.921359223300971	6.655206743091361
Body Fat Mass	41	Hartl Jakub	22.0	1.0	8.4	-1.1301465925320422	-0.1947954559097388	0.03235913856494914	-0.22714652520986187	-0.162444397958196	1.0	0.0	responder	Body Fat Mass	-1	15.981553398058251	6.5347725251829925	15.921359223300971	6.655206743091361
Body Fat Mass	42	Herzinova Veronika	23.0	0.0	20.4	0.6729529148509498	-0.2859167944938366	0.00526813554250701	-0.29118361657928915	-0.28064996729776637	1.0	0.0	responder	Body Fat Mass	-1	15.981553398058251	6.5347725251829925	15.921359223300971	6.655206743091361
Body Fat Mass	43	Horakova Radka	26.0	0.0	13.1	-0.423932618807037	-0.37908457461581124	0.01155421330777039	-0.39063596207576895	-0.3675332245433193	1.0	0.0	responder	Body Fat Mass	-1	15.981553398058251	6.5347725251829925	15.921359223300971	6.655206743091361
Body Fat Mass	44	Houbova Tereza	22.0	0.0	9.0	-1.0399916171628925	0.032678198771975434	0.02815015192464594	0.004535069170447864	0.06082133577025931	0.0	1.0	worsener	Body Fat Mass	-1	15.981553398058251	6.5347725251829925	15.921359223300971	6.655206743091361
Body Fat Mass	45	Houstecka Julie	22.0	0.0	4.9	-1.6560506155187482	-0.1649606000307079	0.03327008372875451	-0.19822238696333788	-0.13169880363673883	1.0	0.0	responder	Body Fat Mass	-1	15.981553398058251	6.5347725251829925	15.921359223300971	6.655206743091361
Body Fat Mass	46	Hujerova Lucie	24.0	0.0	17.3	0.20715220877701046	-0.12777907140498948	0.0004931951744979321	-0.1282721490412771	-0.1272859731594904	1.0	0.0	responder	Body Fat Mass	-1	15.981553398058251	6.5347725251829925	15.921359223300971	6.655206743091361
Body Fat Mass	47	Jakub Seger	24.0	1.0	2.9	-1.9565672000825802	-0.02131829906112041	0.04278315402408554	-0.06409078839874605	0.02145417215793885	0.5	0.5	uncertain	Body Fat Mass	-1	15.981553398058251	6.5347725251829925	15.921359223300971	6.655206743091361
Body Fat Mass	48	Jan Rychtera	24.0	1.0	8.3	-1.1451724217602337	0.08819837248988162	0.0495264788452512	0.03868424601075103	0.1377124825627512	0.0	1.0	worsener	Body Fat Mass	-1	15.981553398058251	6.5347725251829925	15.921359223300971	6.655206743091361
Body Fat Mass	49	Jana Jilkova	22.0	0.0	5.4	-1.5809214693777902	0.010676256041323705	0.032645701834116414	-0.02196130426623283	0.043313825563730354	0.5	0.5	uncertain	Body Fat Mass	-1	15.981553398058251	6.5347725251829925	15.921359223300971	6.655206743091361
Body Fat Mass	50	Jindra Vejskalova	21.0	0.0	13.8	-0.31875181420969556	-0.2230391313695281	0.030802193722079513	-0.25383363579515383	-0.19224460881410907	1.0	0.0	responder	Body Fat Mass	-1	15.981553398058251	6.5347725251829925	15.921359223300971	6.655206743091361
Body Fat Mass	51	Jonasova Sarka	24.0	0.0	11.7	-0.6342942280017194	0.00462564508324974	0.007486272809796048	-0.0028587652238724164	0.01211007226377254	0.5	0.5	uncertain	Body Fat Mass	-1	15.981553398058251	6.5347725251829925	15.921359223300971	6.655206743091361
Body Fat Mass	52	Kadlecova Monika	24.0	0.0	16.2	0.04186808726690264	-0.20506457466765943	0.0018668354052111388	-0.20693094964835132	-0.20319817969560705	1.0	0.0	responder	Body Fat Mass	-1	15.981553398058251	6.5347725251829925	15.921359223300971	6.655206743091361
Body Fat Mass	53	Karolina Vatkova	22.0	0.0	12.2	-0.5591650818607614	-0.13479814814152363	0.02415410757185536	-0.1589462284228838	-0.11065006120132759	1.0	0.0	responder	Body Fat Mass	-1	15.981553398058251	6.5347725251829925	15.921359223300971	6.655206743091361
Body Fat Mass	54	Karolina Vlckova	22.0	0.0	10.0	-0.8897333248809766	0.23092439603209822	0.02690138808266132	0.2040297191760575	0.25781907992933467	0.0	1.0	worsener	Body Fat Mass	-1	15.981553398058251	6.5347725251829925	15.921359223300971	6.655206743091361
Body Fat Mass	55	Katerina Lukasova	22.0	0.0	19.4	0.5226946225690338	-0.02958325676882767	0.015163007758289174	-0.044742479623082254	-0.014424027076458608	1.0	0.0	responder	Body Fat Mass	-1	15.981553398058251	6.5347725251829925	15.921359223300971	6.655206743091361
Body Fat Mass	56	Katerina Romanska	22.0	0.0	16.6	0.10197140417966936	0.1284356104069402	0.01865954658908064	0.10978072263059228	0.14709050560019968	0.0	1.0	worsener	Body Fat Mass	-1	15.981553398058251	6.5347725251829925	15.921359223300971	6.655206743091361
Body Fat Mass	57	Katerina Ticha	24.0	0.0	17.5	0.23720386723339357	-0.2625811989294608	0.0002434424167686868	-0.2628245862297836	-0.2623377911799129	1.0	0.0	responder	Body Fat Mass	-1	15.981553398058251	6.5347725251829925	15.921359223300971	6.655206743091361
Body Fat Mass	58	Klara Kosikova	23.0	0.0	27.5	1.7397867900525537	-0.1974659725471022	0.0035980878535970553	-0.20106318617194455	-0.19386877329551705	1.0	0.0	responder	Body Fat Mass	-1	15.981553398058251	6.5347725251829925	15.921359223300971	6.655206743091361
Body Fat Mass	59	Koderova Tereza	23.0	0.0	40.4	3.6781187604892702	0.1899798105697052	0.019707141643763606	0.17027754542362866	0.20968205277258664	0.0	1.0	worsener	Body Fat Mass	-1	15.981553398058251	6.5347725251829925	15.921359223300971	6.655206743091361
Body Fat Mass	60	Kolarikova Lucie	23.0	0.0	23.4	1.123727791696698	-0.07374699000007595	0.0015218439890788552	-0.07526845961547401	-0.07222551352410178	1.0	0.0	responder	Body Fat Mass	-1	15.981553398058251	6.5347725251829925	15.921359223300971	6.655206743091361
Body Fat Mass	61	Kopecky Petr	22.0	1.0	7.4	-1.2804048848139582	0.40270142436200196	0.031110374677819137	0.3715988054592534	0.43380402958995423	0.0	1.0	worsener	Body Fat Mass	-1	15.981553398058251	6.5347725251829925	15.921359223300971	6.655206743091361
Body Fat Mass	62	Korobkova Tatiana	23.0	0.0	25.5	1.4392702054887216	-0.45623360362350185	0.001100560177466718	-0.4573339102120108	-0.4551333101040738	1.0	0.0	responder	Body Fat Mass	-1	15.981553398058251	6.5347725251829925	15.921359223300971	6.655206743091361
Body Fat Mass	63	Kospachova Pavlina	21.0	0.0	7.7	-1.2353273971293834	-0.23566576800362338	0.038419653279001445	-0.27407583525459184	-0.19725568526048098	1.0	0.0	responder	Body Fat Mass	-1	15.981553398058251	6.5347725251829925	15.921359223300971	6.655206743091361
Body Fat Mass	64	Kourimsky Pavel	25.0	1.0	10.6	-0.7995783495118269	0.03449498580956824	0.06104474407836633	-0.026534539227977102	0.09552448664543572	0.5	0.5	uncertain	Body Fat Mass	-1	15.981553398058251	6.5347725251829925	15.921359223300971	6.655206743091361
Body Fat Mass	65	Kratka Lucie	22.0	0.0	32.1	2.4309749345493676	0.21721512706979684	0.0006962932513692966	0.2165189828354544	0.21791126306739547	0.0	1.0	worsener	Body Fat Mass	-1	15.981553398058251	6.5347725251829925	15.921359223300971	6.655206743091361
Body Fat Mass	66	Krause Martin	27.0	1.0	12.1	-0.5741909110889529	0.09602587730846639	0.08021010656903682	0.01583575101628143	0.17621595784075053	0.0	1.0	worsener	Body Fat Mass	-1	15.981553398058251	6.5347725251829925	15.921359223300971	6.655206743091361
Body Fat Mass	67	Kristyna Novakova	22.0	0.0	25.7	1.4693218639451047	-0.2741807596032817	0.007295795444344298	-0.28147474345789225	-0.2668867701220152	1.0	0.0	responder	Body Fat Mass	-1	15.981553398058251	6.5347725251829925	15.921359223300971	6.655206743091361
Body Fat Mass	68	Krouzecky Tomas	24.0	1.0	6.8	-1.3705598601831077	-0.2244736748961576	0.04765333306635028	-0.27211512355278944	-0.17683224347352766	1.0	0.0	responder	Body Fat Mass	-1	15.981553398058251	6.5347725251829925	15.921359223300971	6.655206743091361
Body Fat Mass	69	Libalova Sarka	21.0	0.0	13.6	-0.3488034726660789	0.08009326257888169	0.031051946516093984	0.049049067358524545	0.1111374756922787	0.0	1.0	worsener	Body Fat Mass	-1	15.981553398058251	6.5347725251829925	15.921359223300971	6.655206743091361
Body Fat Mass	70	Lucie Nesnidalova	21.0	0.0	13.1	-0.423932618807037	0.3176306967770473	0.031676328431218315	0.28596227522156603	0.3492991358499873	0.0	1.0	worsener	Body Fat Mass	-1	15.981553398058251	6.5347725251829925	15.921359223300971	6.655206743091361
Body Fat Mass	71	Lucie Trtilkova	25.0	0.0	19.7	0.5677721102536087	-0.07290187969236099	0.011149946451887272	-0.08404908154060789	-0.061754708351710985	1.0	0.0	responder	Body Fat Mass	-1	15.981553398058251	6.5347725251829925	15.921359223300971	6.655206743091361
Body Fat Mass	72	Machnikova Petra	27.0	0.0	14.3	-0.24362266806873759	-0.3876514525900046	0.021698838278919736	-0.40934494699612317	-0.3659580093494746	1.0	0.0	responder	Body Fat Mass	-1	15.981553398058251	6.5347725251829925	15.921359223300971	6.655206743091361
Body Fat Mass	73	Magdalena Zichova	24.0	0.0	19.4	0.5226946225690338	-0.09709139471881716	0.0021292089072420355	-0.09922009697591755	-0.09496271091501542	1.0	0.0	responder	Body Fat Mass	-1	15.981553398058251	6.5347725251829925	15.921359223300971	6.655206743091361
Body Fat Mass	74	Malecha Vojtech	21.0	1.0	20.5	0.6879787440791416	-0.4968640916618723	0.03882307296541498	-0.5356775005687089	-0.4580507034730697	1.0	0.0	responder	Body Fat Mass	-1	15.981553398058251	6.5347725251829925	15.921359223300971	6.655206743091361
Body Fat Mass	75	Marie Molavcova	23.0	0.0	17.4	0.22217803800520175	-0.2532425751283338	0.009014427140635389	-0.2622547520136332	-0.24423039461754215	1.0	0.0	responder	Body Fat Mass	-1	15.981553398058251	6.5347725251829925	15.921359223300971	6.655206743091361
Body Fat Mass	76	Marie Stachova	21.0	0.0	8.5	-1.1151207633038505	0.1738963142703911	0.037420642195663864	0.1364850094701167	0.21130763538810707	0.0	1.0	worsener	Body Fat Mass	-1	15.981553398058251	6.5347725251829925	15.921359223300971	6.655206743091361
Body Fat Mass	77	Marie Vesela	23.0	0.0	21.5	0.8382370363610576	0.08212098708949568	0.003894495314765467	0.07822746090736672	0.08601451907574001	0.0	1.0	worsener	Body Fat Mass	-1	15.981553398058251	6.5347725251829925	15.921359223300971	6.655206743091361
Body Fat Mass	78	Marketa Stadlikova	23.0	0.0	23.4	1.123727791696698	0.5077575666383171	0.001521843989543694	0.5062360968793552	0.509279042863962	0.0	1.0	worsener	Body Fat Mass	-1	15.981553398058251	6.5347725251829925	15.921359223300971	6.655206743091361
Body Fat Mass	79	Martinkovsky Tomas	21.0	1.0	11.0	-0.7394750325990606	0.03763177003999776	0.026959816251962827	0.010678657336614567	0.06458485773850206	0.0	1.0	worsener	Body Fat Mass	-1	15.981553398058251	6.5347725251829925	15.921359223300971	6.655206743091361
Body Fat Mass	80	Matysova Sara	22.0	0.0	15.3	-0.09336437578682157	-0.07419454064960698	0.020282939578082824	-0.09447241696059215	-0.05391665722636091	1.0	0.0	responder	Body Fat Mass	-1	15.981553398058251	6.5347725251829925	15.921359223300971	6.655206743091361
Body Fat Mass	81	Mestakova Tereza	26.0	0.0	25.6	1.4542960347169134	-0.11990607513990312	0.0271637615614149	-0.147063105949026	-0.09274908888594935	1.0	0.0	responder	Body Fat Mass	-1	15.981553398058251	6.5347725251829925	15.921359223300971	6.655206743091361
Body Fat Mass	82	Michaela Poslusna	25.0	0.0	7.1	-1.325482372498533	0.03372433872582548	0.004584478202639901	0.029140991520436463	0.038307716398620316	0.0	1.0	worsener	Body Fat Mass	-1	15.981553398058251	6.5347725251829925	15.921359223300971	6.655206743091361
Body Fat Mass	83	Michaela Ronkova	22.0	0.0	19.6	0.5527462810254175	0.12636689403220008	0.014913255009055533	0.11145736092202313	0.14127643342832905	0.0	1.0	worsener	Body Fat Mass	-1	15.981553398058251	6.5347725251829925	15.921359223300971	6.655206743091361
Body Fat Mass	84	Michaela Zlatohlavkova	22.0	0.0	21.8	0.8833145240456325	-0.04041988077439172	0.012165974494094888	-0.05258282215169377	-0.028256932753997724	1.0	0.0	responder	Body Fat Mass	-1	15.981553398058251	6.5347725251829925	15.921359223300971	6.655206743091361
Body Fat Mass	85	Monika Safarikova	22.0	0.0	19.4	0.5226946225690338	-0.06018875975044493	0.015163007773465296	-0.07534798285989645	-0.04502953022135504	1.0	0.0	responder	Body Fat Mass	-1	15.981553398058251	6.5347725251829925	15.921359223300971	6.655206743091361
Body Fat Mass	86	Moravcova Natalie	24.0	0.0	33.5	2.6413365437440497	0.06304617977375648	0.019736779348464985	0.04331428919312689	0.08277804521317188	0.0	1.0	worsener	Body Fat Mass	-1	15.981553398058251	6.5347725251829925	15.921359223300971	6.655206743091361
Body Fat Mass	87	Natalie Pechackova	21.0	0.0	13.2	-0.4089067895788454	-0.15529328151863483	0.03155145204642103	-0.18683685784260493	-0.1237496877365812	1.0	0.0	responder	Body Fat Mass	-1	15.981553398058251	6.5347725251829925	15.921359223300971	6.655206743091361
Body Fat Mass	88	Natalie Smetanova	23.0	0.0	17.1	0.17710055032062738	-0.2729292803983982	0.009389056294082227	-0.28231599297477794	-0.2635425643121716	1.0	0.0	responder	Body Fat Mass	-1	15.981553398058251	6.5347725251829925	15.921359223300971	6.655206743091361
Body Fat Mass	89	Netrhova Pavlina	22.0	0.0	13.7	-0.3337776434378874	-0.005759118682137514	0.022280961775986954	-0.028034519709293923	0.016516289079586594	0.5	0.5	uncertain	Body Fat Mass	-1	15.981553398058251	6.5347725251829925	15.921359223300971	6.655206743091361
Body Fat Mass	90	Nova Vendula	24.0	0.0	27.3	1.7097351315961706	-0.2264913016504428	0.011994443443320407	-0.23848278076675425	-0.2144998446385122	1.0	0.0	responder	Body Fat Mass	-1	15.981553398058251	6.5347725251829925	15.921359223300971	6.655206743091361
Body Fat Mass	91	Petrzilkova Veronika	23.0	0.0	13.0	-0.4389584480352285	-0.08799929197083943	0.014508988136197182	-0.10250466118833637	-0.07349392125323359	1.0	0.0	responder	Body Fat Mass	-1	15.981553398058251	6.5347725251829925	15.921359223300971	6.655206743091361
Body Fat Mass	92	Pistora Tomas	22.0	1.0	19.2	0.4926429641126507	0.4221094259085278	0.04584578825018031	0.376275073625008	0.4679437740378363	0.0	1.0	worsener	Body Fat Mass	-1	15.981553398058251	6.5347725251829925	15.921359223300971	6.655206743091361
Body Fat Mass	93	Prochazka Tadeas	25.0	1.0	14.3	-0.24362266806873759	-0.07976651699793405	0.06566517037684774	-0.1454153165255701	-0.014117740685074315	1.0	0.0	responder	Body Fat Mass	-1	15.981553398058251	6.5347725251829925	15.921359223300971	6.655206743091361
Body Fat Mass	94	Prokupek Zdenek	21.0	1.0	13.2	-0.4089067895788454	-0.22097151371245286	0.02970709676488193	-0.2506712212446359	-0.19127183055973693	1.0	0.0	responder	Body Fat Mass	-1	15.981553398058251	6.5347725251829925	15.921359223300971	6.655206743091361
Body Fat Mass	95	Rohlikova Tereza	23.0	0.0	19.0	0.4625913056562676	0.16801005063042648	0.007016404976861918	0.1609953972461627	0.1750247090091223	0.0	1.0	worsener	Body Fat Mass	-1	15.981553398058251	6.5347725251829925	15.921359223300971	6.655206743091361
Body Fat Mass	96	Smetalova Tereza	25.0	0.0	17.1	0.17710055032062738	0.0880396233636814	0.007903160404546751	0.08013839571858436	0.09594082276589425	0.0	1.0	worsener	Body Fat Mass	-1	15.981553398058251	6.5347725251829925	15.921359223300971	6.655206743091361
Body Fat Mass	97	Srba Stanislav	22.0	1.0	11.3	-0.6943975449144856	0.19954604850863403	0.035980553741509484	0.16357446935220976	0.2355176190534233	0.0	1.0	worsener	Body Fat Mass	-1	15.981553398058251	6.5347725251829925	15.921359223300971	6.655206743091361
Body Fat Mass	98	Stachova Valentyna	21.0	0.0	20.4	0.6729529148509498	-0.2796196624975488	0.02256035224912984	-0.3021743877437829	-0.2570649195512936	1.0	0.0	responder	Body Fat Mass	-1	15.981553398058251	6.5347725251829925	15.921359223300971	6.655206743091361
Body Fat Mass	99	Tereza Zahorikova	22.0	0.0	14.6	-0.19854518038416294	0.5888972994189767	0.02115707433313881	0.5677455060218116	0.610049099825857	0.0	1.0	worsener	Body Fat Mass	-1	15.981553398058251	6.5347725251829925	15.921359223300971	6.655206743091361
Body Fat Mass	100	Tondrova Veronika	21.0	0.0	12.4	-0.5291134234043781	0.04725469584796884	0.03255046313848009	0.014712357173430488	0.07979705139211234	0.0	1.0	worsener	Body Fat Mass	-1	15.981553398058251	6.5347725251829925	15.921359223300971	6.655206743091361
Skeletal Muscle Mass	0	Adam Grmolensky	22.0	1.0	46.5	1.9603771415273543	0.078832088887525	0.005072741401178811	0.07376055316675122	0.08390358479075564	1.0	0.0	responder	Skeletal Muscle Mass	1	29.66165048543689	8.525976024996226	29.618446601941745	8.611380453510913
Skeletal Muscle Mass	1	Adam Lill	25.0	1.0	41.7	1.4029752213691284	0.03926460279346187	0.005278839119204293	0.033987051967509216	0.04454214209936249	1.0	0.0	responder	Skeletal Muscle Mass	1	29.66165048543689	8.525976024996226	29.618446601941745	8.611380453510913
Skeletal Muscle Mass	2	Adela Bozdechova	25.0	0.0	23.6	-0.6988945192275167	-0.08779089869258698	0.0012022951033877145	-0.08899291103629237	-0.08658885433013867	0.0	1.0	worsener	Skeletal Muscle Mass	1	29.66165048543689	8.525976024996226	29.618446601941745	8.611380453510913
Skeletal Muscle Mass	3	Aneta Krmelova	23.0	0.0	21.6	-0.9311453192934442	0.042112648030415444	0.0015114790997830718	0.040601537351770745	0.04362378439890625	1.0	0.0	responder	Skeletal Muscle Mass	1	29.66165048543689	8.525976024996226	29.618446601941745	8.611380453510913
Skeletal Muscle Mass	4	Anezka Brezinova	23.0	0.0	24.8	-0.5595440391879601	-0.01979074089607232	0.0014057649345355903	-0.021196161376792422	-0.018385307888786406	0.0	1.0	worsener	Skeletal Muscle Mass	1	29.66165048543689	8.525976024996226	29.618446601941745	8.611380453510913
Skeletal Muscle Mass	5	Anna Chodorova	21.0	0.0	21.5	-0.9427578592967408	0.1184008177899797	0.0017578953355338513	0.11664334456350137	0.12015829980007993	1.0	0.0	responder	Skeletal Muscle Mass	1	29.66165048543689	8.525976024996226	29.618446601941745	8.611380453510913
Skeletal Muscle Mass	6	Anna Holeckova	22.0	0.0	22.6	-0.8150199192604805	0.06544258767452767	0.0015999997346529938	0.06384297732083428	0.06704220587162582	1.0	0.0	responder	Skeletal Muscle Mass	1	29.66165048543689	8.525976024996226	29.618446601941745	8.611380453510913
Skeletal Muscle Mass	7	Anna Liskova	24.0	0.0	24.6	-0.5827691191945529	0.27567605190905875	0.0012908155800053214	0.27438554725003766	0.27696657698465704	1.0	0.0	responder	Skeletal Muscle Mass	1	29.66165048543689	8.525976024996226	29.618446601941745	8.611380453510913
Skeletal Muscle Mass	8	Arribasova Marie	19.0	0.0	31.6	0.23010868103619378	-0.10672171889152227	0.0016673477101278673	-0.10838867443842772	-0.10505472085917342	0.0	1.0	worsener	Skeletal Muscle Mass	1	29.66165048543689	8.525976024996226	29.618446601941745	8.611380453510913
Skeletal Muscle Mass	9	Barbora Barochova	23.0	0.0	21.4	-0.9543703993000373	-0.08743420048127928	0.0015180863161343128	-0.0889519172058225	-0.08591645735378944	0.0	1.0	worsener	Skeletal Muscle Mass	1	29.66165048543689	8.525976024996226	29.618446601941745	8.611380453510913
Skeletal Muscle Mass	10	Barbora Haluskova	22.0	0.0	23.6	-0.6988945192275167	0.0798182581683613	0.0015669640514949562	0.07825167688314545	0.08138484424994334	1.0	0.0	responder	Skeletal Muscle Mass	1	29.66165048543689	8.525976024996226	29.618446601941745	8.611380453510913
Skeletal Muscle Mass	11	Barbora Honzkova	21.0	0.0	29.4	-0.025367199036326903	0.022021976857598196	0.001496913449963156	0.020525425007527253	0.02351854614775296	1.0	0.0	responder	Skeletal Muscle Mass	1	29.66165048543689	8.525976024996226	29.618446601941745	8.611380453510913
Skeletal Muscle Mass	12	Barbora Hurabova	21.0	0.0	30.1	0.05592058098674809	-0.0582272946341713	0.0014737884985717281	-0.05970072847453719	-0.05675384431695638	0.0	1.0	worsener	Skeletal Muscle Mass	1	29.66165048543689	8.525976024996226	29.618446601941745	8.611380453510913
Skeletal Muscle Mass	13	Barbora Jelinkova	22.0	0.0	29.7	0.00947042097356232	0.08423492479927416	0.0013654463527431686	0.08286981060607972	0.08560004379527363	1.0	0.0	responder	Skeletal Muscle Mass	1	29.66165048543689	8.525976024996226	29.618446601941745	8.611380453510913
Skeletal Muscle Mass	14	Barbora Koudelkova	24.0	0.0	18.9	-1.2446838993824467	-0.020903452625756956	0.0014791191395283586	-0.02238222131337411	-0.019424642029384966	0.0	1.0	worsener	Skeletal Muscle Mass	1	29.66165048543689	8.525976024996226	29.618446601941745	8.611380453510913
Skeletal Muscle Mass	15	Barbora Netusilova	22.0	0.0	26.2	-0.396968479141811	0.08669995908888742	0.0014810712649411676	0.08521925234148045	0.08818067022887578	1.0	0.0	responder	Skeletal Muscle Mass	1	29.66165048543689	8.525976024996226	29.618446601941745	8.611380453510913
Skeletal Muscle Mass	16	Barbora Prochazkova	23.0	0.0	20.8	-1.0240456393198154	-0.04210683552181251	0.0015379076929727413	-0.04364436980846911	-0.040569273244496856	0.0	1.0	worsener	Skeletal Muscle Mass	1	29.66165048543689	8.525976024996226	29.618446601941745	8.611380453510913
Skeletal Muscle Mass	17	Batdorjova Nomindari	21.0	0.0	21.6	-0.9311453192934442	0.09520777368528124	0.0017545917542515375	0.0934536035354619	0.09696195290431131	1.0	0.0	responder	Skeletal Muscle Mass	1	29.66165048543689	8.525976024996226	29.618446601941745	8.611380453510913
Skeletal Muscle Mass	18	Becvar Jan	23.0	1.0	47.7	2.099727621566911	0.2607157885214047	0.005233940657676975	0.2554830992828632	0.2659484431885754	1.0	0.0	responder	Skeletal Muscle Mass	1	29.66165048543689	8.525976024996226	29.618446601941745	8.611380453510913
Skeletal Muscle Mass	19	Blazejova Karolina	21.0	0.0	25.2	-0.5130938791747748	0.022634245544995723	0.0016356633211847438	0.0209989799966914	0.02426952762670602	1.0	0.0	responder	Skeletal Muscle Mass	1	29.66165048543689	8.525976024996226	29.618446601941745	8.611380453510913
Skeletal Muscle Mass	20	Brnka Michal	24.0	1.0	39.2	1.112661721286719	0.05333071429162791	0.005074693561217243	0.04825726905125153	0.05840415665671443	1.0	0.0	responder	Skeletal Muscle Mass	1	29.66165048543689	8.525976024996226	29.618446601941745	8.611380453510913
Skeletal Muscle Mass	21	Brousilova Tereza	23.0	0.0	25.7	-0.4550311791582929	0.05296456100347846	0.0013760327699661927	0.05158886564741254	0.05434026461437602	1.0	0.0	responder	Skeletal Muscle Mass	1	29.66165048543689	8.525976024996226	29.618446601941745	8.611380453510913
Skeletal Muscle Mass	22	Buchtova Jana	23.0	0.0	24.1	-0.6408318192110347	-0.05683009386534111	0.0014288899223685668	-0.058258633563730816	-0.05540153838538565	0.0	1.0	worsener	Skeletal Muscle Mass	1	29.66165048543689	8.525976024996226	29.618446601941745	8.611380453510913
Skeletal Muscle Mass	23	David Pavlista	24.0	1.0	42.6	1.5074880813987956	0.2148050734370662	0.005187014981633815	0.2096193347513638	0.21999081134147572	1.0	0.0	responder	Skeletal Muscle Mass	1	29.66165048543689	8.525976024996226	29.618446601941745	8.611380453510913
Skeletal Muscle Mass	24	David Prokop	22.0	1.0	34.8	0.6017099611416774	-0.0694241896733252	0.004686223793185073	-0.07410927902129077	-0.06473911452722937	0.0	1.0	worsener	Skeletal Muscle Mass	1	29.66165048543689	8.525976024996226	29.618446601941745	8.611380453510913
Skeletal Muscle Mass	25	Demianiv Mariana	22.0	0.0	19.8	-1.140171039352779	0.022844937822827944	0.0016924997008553565	0.021152846313426427	0.02453704699133003	1.0	0.0	responder	Skeletal Muscle Mass	1	29.66165048543689	8.525976024996226	29.618446601941745	8.611380453510913
Skeletal Muscle Mass	26	Dobiasova Tereza	22.0	0.0	28.8	-0.09504243905610493	0.03493734775959489	0.0013951785149640345	0.03354251033937689	0.03633218990692701	1.0	0.0	responder	Skeletal Muscle Mass	1	29.66165048543689	8.525976024996226	29.618446601941745	8.611380453510913
Skeletal Muscle Mass	27	Dominika Vojtova	21.0	0.0	22.2	-0.8614700792736661	0.014693821409284108	0.0017347703898396194	0.01295946868334712	0.016428184140997403	1.0	0.0	responder	Skeletal Muscle Mass	1	29.66165048543689	8.525976024996226	29.618446601941745	8.611380453510913
Skeletal Muscle Mass	28	Donarova Katerina	22.0	0.0	20.8	-1.0240456393198154	0.0137628834275454	0.001659464001517442	0.012103820846783759	0.01542196035066183	1.0	0.0	responder	Skeletal Muscle Mass	1	29.66165048543689	8.525976024996226	29.618446601941745	8.611380453510913
Skeletal Muscle Mass	29	Dundrova Melisa Vanesa	22.0	0.0	21.2	-0.97759547930663	-0.008636118247160046	0.0016462497235991836	-0.0102819691599378	-0.006990254430343756	0.0	1.0	worsener	Skeletal Muscle Mass	1	29.66165048543689	8.525976024996226	29.618446601941745	8.611380453510913
Skeletal Muscle Mass	30	Duskova Nikola	23.0	0.0	23.8	-0.6756694392209239	-0.022437548947324273	0.0014388006173258706	-0.023875997330329992	-0.02099908357463426	0.0	1.0	worsener	Skeletal Muscle Mass	1	29.66165048543689	8.525976024996226	29.618446601941745	8.611380453510913
Skeletal Muscle Mass	31	Dvoracek Viktor	23.0	1.0	37.5	0.91524854123068	0.022598822458248072	0.004896976536209945	0.017703043878476588	0.027494595083231155	1.0	0.0	responder	Skeletal Muscle Mass	1	29.66165048543689	8.525976024996226	29.618446601941745	8.611380453510913
Skeletal Muscle Mass	32	Eliska Urbanova	23.0	0.0	29.0	-0.07181735904951227	0.09688561485984098	0.0012670150076475653	0.09561890962053397	0.09815232581051204	1.0	0.0	responder	Skeletal Muscle Mass	1	29.66165048543689	8.525976024996226	29.618446601941745	8.611380453510913
Skeletal Muscle Mass	33	Eliska Zatkova	23.0	0.0	25.0	-0.5363189591813675	0.015925208041648976	0.0013991577725508031	0.014526393365107077	0.017324034484422636	1.0	0.0	responder	Skeletal Muscle Mass	1	29.66165048543689	8.525976024996226	29.618446601941745	8.611380453510913
Skeletal Muscle Mass	34	Ella Prusova	23.0	0.0	30.4	0.0907582009966369	-0.09879951543137477	0.0012207651321086194	-0.10001998398623582	-0.09757903939530355	0.0	1.0	worsener	Skeletal Muscle Mass	1	29.66165048543689	8.525976024996226	29.618446601941745	8.611380453510913
Skeletal Muscle Mass	35	Ema Prazakova	23.0	0.0	22.9	-0.7801822992505916	0.01036691115178574	0.0014685327273283929	0.008898737415399842	0.011835105391703427	1.0	0.0	responder	Skeletal Muscle Mass	1	29.66165048543689	8.525976024996226	29.618446601941745	8.611380453510913
Skeletal Muscle Mass	36	Ester Soulkova	21.0	0.0	32.1	0.2881713810526757	-0.0998491283151786	0.0014077171643438577	-0.10125651054431223	-0.09844173232818496	0.0	1.0	worsener	Skeletal Muscle Mass	1	29.66165048543689	8.525976024996226	29.618446601941745	8.611380453510913
Skeletal Muscle Mass	37	Filip Ondrejka	21.0	1.0	41.5	1.3797501413625353	0.07455231784290903	0.004786006611148119	0.0697674557971494	0.07933715395472601	1.0	0.0	responder	Skeletal Muscle Mass	1	29.66165048543689	8.525976024996226	29.618446601941745	8.611380453510913
Skeletal Muscle Mass	38	Frycek Matej	22.0	1.0	42.5	1.4958755413954992	-0.21324784198529695	0.004940598506015862	-0.21818724913412096	-0.2083084552545763	0.0	1.0	worsener	Skeletal Muscle Mass	1	29.66165048543689	8.525976024996226	29.618446601941745	8.611380453510913
Skeletal Muscle Mass	39	Gerhardova Klara	23.0	0.0	22.8	-0.7917948392538877	0.03355995523532705	0.001471836277752151	0.032088478664474916	0.03503145265066241	1.0	0.0	responder	Skeletal Muscle Mass	1	29.66165048543689	8.525976024996226	29.618446601941745	8.611380453510913
Skeletal Muscle Mass	40	Hajkova Rozalie	24.0	0.0	28.4	-0.1414925990692907	0.07461439844846876	0.0011652800532572542	0.07344939914112479	0.07577940916913538	1.0	0.0	responder	Skeletal Muscle Mass	1	29.66165048543689	8.525976024996226	29.618446601941745	8.611380453510913
Skeletal Muscle Mass	41	Hartl Jakub	22.0	1.0	50.7	2.4481038216658026	0.12513527003544664	0.005211491304792613	0.11992499795042393	0.13034548527879022	1.0	0.0	responder	Skeletal Muscle Mass	1	29.66165048543689	8.525976024996226	29.618446601941745	8.611380453510913
Skeletal Muscle Mass	42	Herzinova Veronika	23.0	0.0	21.5	-0.9427578592967408	0.04184796722099123	0.00151478265771139	0.04033355358756444	0.04336240634616775	1.0	0.0	responder	Skeletal Muscle Mass	1	29.66165048543689	8.525976024996226	29.618446601941745	8.611380453510913
Skeletal Muscle Mass	43	Horakova Radka	26.0	0.0	31.5	0.21849614103289725	0.12355527727731375	0.0008197567274412048	0.1227357027029198	0.1243748776450944	1.0	0.0	responder	Skeletal Muscle Mass	1	29.66165048543689	8.525976024996226	29.618446601941745	8.611380453510913
Skeletal Muscle Mass	44	Houbova Tereza	22.0	0.0	25.8	-0.44341863915499635	-0.16066487548597802	0.0014942856554766631	-0.1621587940518727	-0.15917095363316064	0.0	1.0	worsener	Skeletal Muscle Mass	1	29.66165048543689	8.525976024996226	29.618446601941745	8.611380453510913
Skeletal Muscle Mass	45	Houstecka Julie	22.0	0.0	19.7	-1.1517835793560758	-0.024335192765583564	0.0016958032903210984	-0.02603058728649479	-0.022639780478047364	0.0	1.0	worsener	Skeletal Muscle Mass	1	29.66165048543689	8.525976024996226	29.618446601941745	8.611380453510913
Skeletal Muscle Mass	46	Hujerova Lucie	24.0	0.0	23.5	-0.7105070592308131	-0.043914722969525255	0.0013271549752045452	-0.04524155889534191	-0.042587862523352074	0.0	1.0	worsener	Skeletal Muscle Mass	1	29.66165048543689	8.525976024996226	29.618446601941745	8.611380453510913
Skeletal Muscle Mass	47	Jakub Seger	24.0	1.0	46.3	1.9371520615207611	0.08385191384496359	0.00530924695420451	0.07854395492305262	0.0891598564465732	1.0	0.0	responder	Skeletal Muscle Mass	1	29.66165048543689	8.525976024996226	29.618446601941745	8.611380453510913
Skeletal Muscle Mass	48	Jan Rychtera	24.0	1.0	41.1	1.33329998134935	-0.012013525090061272	0.005137461331771743	-0.017149719292833585	-0.006877329422989349	0.0	1.0	worsener	Skeletal Muscle Mass	1	29.66165048543689	8.525976024996226	29.618446601941745	8.611380453510913
Skeletal Muscle Mass	49	Jana Jilkova	22.0	0.0	29.9	0.032695500980154994	0.10822201128537436	0.0013588392175357359	0.10686350237514083	0.10958052501876472	1.0	0.0	responder	Skeletal Muscle Mass	1	29.66165048543689	8.525976024996226	29.618446601941745	8.611380453510913
Skeletal Muscle Mass	50	Jindra Vejskalova	21.0	0.0	28.8	-0.09504243905610493	0.008705029599413376	0.0015167348620898924	0.0071886621057972	0.010221414613871679	1.0	0.0	responder	Skeletal Muscle Mass	1	29.66165048543689	8.525976024996226	29.618446601941745	8.611380453510913
Skeletal Muscle Mass	51	Jonasova Sarka	24.0	0.0	22.8	-0.7917948392538877	-0.1278695257284584	0.0013502800177722556	-0.12921948191190927	-0.12651954230694315	0.0	1.0	worsener	Skeletal Muscle Mass	1	29.66165048543689	8.525976024996226	29.618446601941745	8.611380453510913
Skeletal Muscle Mass	52	Kadlecova Monika	24.0	0.0	28.5	-0.12988005906599417	-0.03068068277163997	0.0011619765524488877	-0.031842379222335314	-0.02951897510459522	0.0	1.0	worsener	Skeletal Muscle Mass	1	29.66165048543689	8.525976024996226	29.618446601941745	8.611380453510913
Skeletal Muscle Mass	53	Karolina Vatkova	22.0	0.0	30.0	0.04430804098345154	0.10848669210098427	0.0013555356471421454	0.10713148578305631	0.10984190336995396	1.0	0.0	responder	Skeletal Muscle Mass	1	29.66165048543689	8.525976024996226	29.618446601941745	8.611380453510913
Skeletal Muscle Mass	54	Karolina Vlckova	22.0	0.0	29.4	-0.025367199036326903	0.05998315747785499	0.0013753570726472274	0.05860813569648903	0.061358184270360584	1.0	0.0	responder	Skeletal Muscle Mass	1	29.66165048543689	8.525976024996226	29.618446601941745	8.611380453510913
Skeletal Muscle Mass	55	Katerina Lukasova	22.0	0.0	32.0	0.27655884104937917	-0.07388149097097164	0.0012894643703917795	-0.07517064597664964	-0.0725923310374811	0.0	1.0	worsener	Skeletal Muscle Mass	1	29.66165048543689	8.525976024996226	29.618446601941745	8.611380453510913
Skeletal Muscle Mass	56	Katerina Romanska	22.0	0.0	21.0	-1.0008205593132227	0.17849631926651421	0.001652856779435517	0.1768438624993463	0.18014878947259697	1.0	0.0	responder	Skeletal Muscle Mass	1	29.66165048543689	8.525976024996226	29.618446601941745	8.611380453510913
Skeletal Muscle Mass	57	Katerina Ticha	24.0	0.0	25.4	-0.4898687991681821	-0.19136099949906585	0.0012643872619268592	-0.1926250818643107	-0.19009689912682023	0.0	1.0	worsener	Skeletal Muscle Mass	1	29.66165048543689	8.525976024996226	29.618446601941745	8.611380453510913
Skeletal Muscle Mass	58	Klara Kosikova	23.0	0.0	32.9	0.3810717010790464	0.0602927164796814	0.0011381758227813907	0.0591548126330733	0.061430630699723786	1.0	0.0	responder	Skeletal Muscle Mass	1	29.66165048543689	8.525976024996226	29.618446601941745	8.611380453510913
Skeletal Muscle Mass	59	Koderova Tereza	23.0	0.0	27.4	-0.2576179991022545	0.022277547356506618	0.0013198721089319985	0.020957998149285714	0.023597098806725187	1.0	0.0	responder	Skeletal Muscle Mass	1	29.66165048543689	8.525976024996226	29.618446601941745	8.611380453510913
Skeletal Muscle Mass	60	Kolarikova Lucie	23.0	0.0	26.8	-0.32729323912203256	-0.08487029950267595	0.0013396935912139535	-0.086209664929416	-0.08353093058484097	0.0	1.0	worsener	Skeletal Muscle Mass	1	29.66165048543689	8.525976024996226	29.618446601941745	8.611380453510913
Skeletal Muscle Mass	61	Kopecky Petr	22.0	1.0	33.1	0.4042967810856395	-0.015279451123602645	0.0046300631538052596	-0.019908398160351864	-0.010650523110307317	0.0	1.0	worsener	Skeletal Muscle Mass	1	29.66165048543689	8.525976024996226	29.618446601941745	8.611380453510913
Skeletal Muscle Mass	62	Korobkova Tatiana	23.0	0.0	29.0	-0.07181735904951227	0.16725878957995685	0.0012670149563342957	0.1659920842184014	0.1685255003777348	1.0	0.0	responder	Skeletal Muscle Mass	1	29.66165048543689	8.525976024996226	29.618446601941745	8.611380453510913
Skeletal Muscle Mass	63	Kospachova Pavlina	21.0	0.0	25.3	-0.5014813391714782	0.02289892634228044	0.0016323597691999673	0.0212669634566993	0.024530905878819658	1.0	0.0	responder	Skeletal Muscle Mass	1	29.66165048543689	8.525976024996226	29.618446601941745	8.611380453510913
Skeletal Muscle Mass	64	Kourimsky Pavel	25.0	1.0	41.2	1.3449125213526465	0.06139892366281111	0.005262321291955857	0.05613788632846525	0.06665994835574558	1.0	0.0	responder	Skeletal Muscle Mass	1	29.66165048543689	8.525976024996226	29.618446601941745	8.611380453510913
Skeletal Muscle Mass	65	Kratka Lucie	22.0	0.0	21.5	-0.9427578592967408	-0.10167297542327043	0.0016363390828206324	-0.10330891772628138	-0.10003702111553253	0.0	1.0	worsener	Skeletal Muscle Mass	1	29.66165048543689	8.525976024996226	29.618446601941745	8.611380453510913
Skeletal Muscle Mass	66	Krause Martin	27.0	1.0	52.5	2.657129541725137	-0.12599134536922094	0.005878737145143303	-0.13186867575720765	-0.12011403583165504	0.0	1.0	worsener	Skeletal Muscle Mass	1	29.66165048543689	8.525976024996226	29.618446601941745	8.611380453510913
Skeletal Muscle Mass	67	Kristyna Novakova	22.0	0.0	29.8	0.021082960976858866	0.014126430888297061	0.0013621428313550475	0.012764619204317646	0.015488247022850784	1.0	0.0	responder	Skeletal Muscle Mass	1	29.66165048543689	8.525976024996226	29.618446601941745	8.611380453510913
Skeletal Muscle Mass	68	Krouzecky Tomas	24.0	1.0	36.8	0.8339607612076051	-0.11722569924644366	0.004995407839475345	-0.122219883911242	-0.11223152172591616	0.0	1.0	worsener	Skeletal Muscle Mass	1	29.66165048543689	8.525976024996226	29.618446601941745	8.611380453510913
Skeletal Muscle Mass	69	Libalova Sarka	21.0	0.0	27.7	-0.22278037909236528	0.04098012807228816	0.0015530740996166385	0.03942743146036096	0.042532843007233534	1.0	0.0	responder	Skeletal Muscle Mass	1	29.66165048543689	8.525976024996226	29.618446601941745	8.611380453510913
Skeletal Muscle Mass	70	Lucie Nesnidalova	21.0	0.0	29.0	-0.07181735904951227	-0.09632537081757064	0.001510127785729438	-0.09783513319085577	-0.09481559099204877	0.0	1.0	worsener	Skeletal Muscle Mass	1	29.66165048543689	8.525976024996226	29.618446601941745	8.611380453510913
Skeletal Muscle Mass	71	Lucie Trtilkova	25.0	0.0	21.2	-0.97759547930663	-0.04722778820045502	0.0012815807207793752	-0.04850906964295226	-0.04594646753641878	0.0	1.0	worsener	Skeletal Muscle Mass	1	29.66165048543689	8.525976024996226	29.618446601941745	8.611380453510913
Skeletal Muscle Mass	72	Machnikova Petra	27.0	0.0	28.3	-0.15310513907258683	0.16477553459445082	0.0008039145447292593	0.16397179149387564	0.16557931000956685	1.0	0.0	responder	Skeletal Muscle Mass	1	29.66165048543689	8.525976024996226	29.618446601941745	8.611380453510913
Skeletal Muscle Mass	73	Magdalena Zichova	24.0	0.0	29.4	-0.025367199036326903	0.018616894264942903	0.0011322444221281702	0.017484922267964935	0.019748878519315366	1.0	0.0	responder	Skeletal Muscle Mass	1	29.66165048543689	8.525976024996226	29.618446601941745	8.611380453510913
Skeletal Muscle Mass	74	Malecha Vojtech	21.0	1.0	56.2	3.0867935218471034	-0.37915182663843283	0.0052716309766265845	-0.3844222631987606	-0.3738814797225092	0.0	1.0	worsener	Skeletal Muscle Mass	1	29.66165048543689	8.525976024996226	29.618446601941745	8.611380453510913
Skeletal Muscle Mass	75	Marie Molavcova	23.0	0.0	23.7	-0.6872819792242205	0.15323070692936347	0.0014421040865229648	0.1517889559115809	0.15467247514707333	1.0	0.0	responder	Skeletal Muscle Mass	1	29.66165048543689	8.525976024996226	29.618446601941745	8.611380453510913
Skeletal Muscle Mass	76	Marie Stachova	21.0	0.0	20.9	-1.0124330993165191	-0.00047589148152236337	0.001777716788024792	-0.002253182756902125	0.0013014070893646132	0.5	0.5	uncertain	Skeletal Muscle Mass	1	29.66165048543689	8.525976024996226	29.618446601941745	8.611380453510913
Skeletal Muscle Mass	77	Marie Vesela	23.0	0.0	22.3	-0.8498575392703697	-0.038136623465047745	0.0014883541536766585	-0.0396246144314749	-0.036648609851888114	0.0	1.0	worsener	Skeletal Muscle Mass	1	29.66165048543689	8.525976024996226	29.618446601941745	8.611380453510913
Skeletal Muscle Mass	78	Marketa Stadlikova	23.0	0.0	23.2	-0.7453446792407024	-0.02402563377996737	0.0014586220316799917	-0.025483899141857433	-0.022567349300345357	0.0	1.0	worsener	Skeletal Muscle Mass	1	29.66165048543689	8.525976024996226	29.618446601941745	8.611380453510913
Skeletal Muscle Mass	79	Martinkovsky Tomas	21.0	1.0	34.4	0.5552598011284922	0.10267543051961392	0.004551453235807789	0.09812506902905214	0.10722577051034328	1.0	0.0	responder	Skeletal Muscle Mass	1	29.66165048543689	8.525976024996226	29.618446601941745	8.611380453510913
Skeletal Muscle Mass	80	Matysova Sara	22.0	0.0	26.7	-0.3389057791253291	-0.2755713727224238	0.0014645536024469673	-0.2770355658352872	-0.2741071749778152	0.0	1.0	worsener	Skeletal Muscle Mass	1	29.66165048543689	8.525976024996226	29.618446601941745	8.611380453510913
Skeletal Muscle Mass	81	Mestakova Tereza	26.0	0.0	29.0	-0.07181735904951227	-0.21146989132568247	0.0009023460982959453	-0.21237203544484437	-0.2105677225269501	0.0	1.0	worsener	Skeletal Muscle Mass	1	29.66165048543689	8.525976024996226	29.618446601941745	8.611380453510913
Skeletal Muscle Mass	82	Michaela Poslusna	25.0	0.0	30.2	0.06753312099004422	0.011780071523478557	0.0009842595112769716	0.01079604153004397	0.012764120523109618	1.0	0.0	responder	Skeletal Muscle Mass	1	29.66165048543689	8.525976024996226	29.618446601941745	8.611380453510913
Skeletal Muscle Mass	83	Michaela Ronkova	22.0	0.0	23.3	-0.7337321392374059	0.06729535331627272	0.0015768747680444048	0.06571886306274932	0.06887184891134088	1.0	0.0	responder	Skeletal Muscle Mass	1	29.66165048543689	8.525976024996226	29.618446601941745	8.611380453510913
Skeletal Muscle Mass	84	Michaela Zlatohlavkova	22.0	0.0	31.5	0.21849614103289725	0.018626004595944535	0.001305982159096424	0.0173203369650858	0.019931677305888604	1.0	0.0	responder	Skeletal Muscle Mass	1	29.66165048543689	8.525976024996226	29.618446601941745	8.611380453510913
Skeletal Muscle Mass	85	Monika Safarikova	22.0	0.0	25.5	-0.47825625916488557	0.03793174366576367	0.0015041962742068894	0.036427916947101235	0.03943557372785449	1.0	0.0	responder	Skeletal Muscle Mass	1	29.66165048543689	8.525976024996226	29.618446601941745	8.611380453510913
Skeletal Muscle Mass	86	Moravcova Natalie	24.0	0.0	28.4	-0.1414925990692907	-0.007487638682287672	0.0011652801040661302	-0.008652637962611657	-0.006322627982027747	0.0	1.0	worsener	Skeletal Muscle Mass	1	29.66165048543689	8.525976024996226	29.618446601941745	8.611380453510913
Skeletal Muscle Mass	87	Natalie Pechackova	21.0	0.0	22.1	-0.8730826192769623	0.07307345283671947	0.001738073932061362	0.07133579732664827	0.07481111846704531	1.0	0.0	responder	Skeletal Muscle Mass	1	29.66165048543689	8.525976024996226	29.618446601941745	8.611380453510913
Skeletal Muscle Mass	88	Natalie Smetanova	23.0	0.0	22.6	-0.8150199192604805	0.00957286872022343	0.0014784434280995353	0.008094786568896395	0.011050972891417314	1.0	0.0	responder	Skeletal Muscle Mass	1	29.66165048543689	8.525976024996226	29.618446601941745	8.611380453510913
Skeletal Muscle Mass	89	Netrhova Pavlina	22.0	0.0	21.9	-0.8963076992835555	-0.018512215058368444	0.0016231247767330495	-0.020134945739517397	-0.016889473836040326	0.0	1.0	worsener	Skeletal Muscle Mass	1	29.66165048543689	8.525976024996226	29.618446601941745	8.611380453510913
Skeletal Muscle Mass	90	Nova Vendula	24.0	0.0	30.9	0.1488209010131188	0.022587106319166352	0.001082690891619771	0.02150467599970999	0.02366955286630889	1.0	0.0	responder	Skeletal Muscle Mass	1	29.66165048543689	8.525976024996226	29.618446601941745	8.611380453510913
Skeletal Muscle Mass	91	Petrzilkova Veronika	23.0	0.0	22.7	-0.8034073792571843	0.033295274421473786	0.0014751398368842207	0.03182049493988139	0.03477007511975113	1.0	0.0	responder	Skeletal Muscle Mass	1	29.66165048543689	8.525976024996226	29.618446601941745	8.611380453510913
Skeletal Muscle Mass	92	Pistora Tomas	22.0	1.0	43.5	1.6120009414284628	0.059162802341375935	0.004973634310163114	0.05419036277120349	0.0641352167920629	1.0	0.0	responder	Skeletal Muscle Mass	1	29.66165048543689	8.525976024996226	29.618446601941745	8.611380453510913
Skeletal Muscle Mass	93	Prochazka Tadeas	25.0	1.0	58.0	3.295819241906438	0.23488278570710105	0.0058173209056500705	0.22906683316150817	0.24069869307354383	1.0	0.0	responder	Skeletal Muscle Mass	1	29.66165048543689	8.525976024996226	29.618446601941745	8.611380453510913
Skeletal Muscle Mass	94	Prokupek Zdenek	21.0	1.0	41.1	1.33329998134935	-0.14935479183731398	0.004772792240498769	-0.1541264412068597	-0.14458316692701503	0.0	1.0	worsener	Skeletal Muscle Mass	1	29.66165048543689	8.525976024996226	29.618446601941745	8.611380453510913
Skeletal Muscle Mass	95	Rohlikova Tereza	23.0	0.0	26.3	-0.38535593913851446	-0.004091666392968826	0.0013562113782331795	-0.005447545456229915	-0.0027357820014210954	0.0	1.0	worsener	Skeletal Muscle Mass	1	29.66165048543689	8.525976024996226	29.618446601941745	8.611380453510913
Skeletal Muscle Mass	96	Smetalova Tereza	25.0	0.0	30.6	0.11398328100322999	-0.034076655036477305	0.0009710452517860666	-0.035047473580334644	-0.03310581597276952	0.0	1.0	worsener	Skeletal Muscle Mass	1	29.66165048543689	8.525976024996226	29.618446601941745	8.611380453510913
Skeletal Muscle Mass	97	Srba Stanislav	22.0	1.0	50.4	2.413266201655913	0.007052603145817708	0.005201580554815872	0.001852240794015581	0.01225290949814025	1.0	0.0	responder	Skeletal Muscle Mass	1	29.66165048543689	8.525976024996226	29.618446601941745	8.611380453510913
Skeletal Muscle Mass	98	Stachova Valentyna	21.0	0.0	32.1	0.2881713810526757	0.14645698305762805	0.0014077170260287377	0.14504960100806835	0.14786437890253165	1.0	0.0	responder	Skeletal Muscle Mass	1	29.66165048543689	8.525976024996226	29.618446601941745	8.611380453510913
Skeletal Muscle Mass	99	Tereza Zahorikova	22.0	0.0	21.6	-0.9311453192934442	0.015880329853345206	0.0016330354690808496	0.014247690312363677	0.01751298069136671	1.0	0.0	responder	Skeletal Muscle Mass	1	29.66165048543689	8.525976024996226	29.618446601941745	8.611380453510913
Skeletal Muscle Mass	100	Tondrova Veronika	21.0	0.0	31.4	0.2068836010296007	-0.01959985683515914	0.0014308420947237777	-0.021030356937731053	-0.01816934201432738	0.0	1.0	worsener	Skeletal Muscle Mass	1	29.66165048543689	8.525976024996226	29.618446601941745	8.611380453510913
InBody Score	0	Adam Grmolensky	22.0	1.0	91.0	1.2113104342154088	0.10460706511907145	0.03827055639184016	0.06634604493826535	0.14286808641954754	1.0	0.0	responder	InBody Score	1	80.29126213592232	8.8670121366927	80.18446601941747	8.928787926761299
InBody Score	1	Adam Lill	25.0	1.0	91.0	1.2113104342154088	0.010022830718187546	0.008140716724633104	0.001884117590819422	0.018161546076845985	1.0	0.0	responder	InBody Score	1	80.29126213592232	8.8670121366927	80.18446601941747	8.928787926761299
InBody Score	2	Adela Bozdechova	25.0	0.0	78.0	-0.2446542618478153	-0.20244858223789863	0.044675120567112495	-0.24711255761518672	-0.1577846120386562	0.0	1.0	worsener	InBody Score	1	80.29126213592232	8.8670121366927	80.18446601941747	8.928787926761299
InBody Score	3	Aneta Krmelova	23.0	0.0	76.0	-0.4686488304729267	-0.03944902408790557	0.009611143027571442	-0.04905777822560698	-0.029840273404329643	0.0	1.0	worsener	InBody Score	1	80.29126213592232	8.8670121366927	80.18446601941747	8.928787926761299
InBody Score	4	Anezka Brezinova	23.0	0.0	68.0	-1.3646271049733725	-0.4291183419415062	0.0068813721139155196	-0.4359980154698812	-0.4222386467007824	0.0	1.0	worsener	InBody Score	1	80.29126213592232	8.8670121366927	80.18446601941747	8.928787926761299
InBody Score	5	Anna Chodorova	21.0	0.0	79.0	-0.1326569775352596	-0.29547431173478994	0.01514501252465154	-0.310615549266583	-0.2803330706874566	0.0	1.0	worsener	InBody Score	1	80.29126213592232	8.8670121366927	80.18446601941747	8.928787926761299
InBody Score	6	Anna Holeckova	22.0	0.0	66.0	-1.5886216735984837	0.2662409418519408	0.02647492524614285	0.2397726134768355	0.2927093034690833	1.0	0.0	responder	InBody Score	1	80.29126213592232	8.8670121366927	80.18446601941747	8.928787926761299
InBody Score	7	Anna Liskova	24.0	0.0	78.0	-0.2446542618478153	-0.28369806484024757	0.02920469618106695	-0.3128954746245089	-0.254500656387106	0.0	1.0	worsener	InBody Score	1	80.29126213592232	8.8670121366927	80.18446601941747	8.928787926761299
InBody Score	8	Arribasova Marie	19.0	0.0	84.0	0.42732944402751893	0.13799992408967085	0.035778039326104474	0.10223080967746262	0.17376904816134844	1.0	0.0	responder	InBody Score	1	80.29126213592232	8.8670121366927	80.18446601941747	8.928787926761299
InBody Score	9	Barbora Barochova	23.0	0.0	72.0	-0.9166379677231495	-0.17789490264014565	0.0013648854449499182	-0.1792594840948693	-0.17653034294650355	0.0	1.0	worsener	InBody Score	1	80.29126213592232	8.8670121366927	80.18446601941747	8.928787926761299
InBody Score	10	Barbora Haluskova	22.0	0.0	67.0	-1.476624389285928	0.2726580213010384	0.024413360847048635	0.2482507433923505	0.29706532915274864	1.0	0.0	responder	InBody Score	1	80.29126213592232	8.8670121366927	80.18446601941747	8.928787926761299
InBody Score	11	Barbora Honzkova	21.0	0.0	85.0	0.5393267283400747	0.08136084724648682	0.002775626182113901	0.07858590086517586	0.08413580867682297	1.0	0.0	responder	InBody Score	1	80.29126213592232	8.8670121366927	80.18446601941747	8.928787926761299
InBody Score	12	Barbora Hurabova	21.0	0.0	83.0	0.31533215971496326	-0.49536111545176403	0.006898754993716192	-0.5022581586263405	-0.4884640645332399	0.0	1.0	worsener	InBody Score	1	80.29126213592232	8.8670121366927	80.18446601941747	8.928787926761299
InBody Score	13	Barbora Jelinkova	22.0	0.0	82.0	0.20333487540240752	0.25613665228188714	0.006510105029401433	0.24962815262820687	0.26264514089073254	1.0	0.0	responder	InBody Score	1	80.29126213592232	8.8670121366927	80.18446601941747	8.928787926761299
InBody Score	14	Barbora Koudelkova	24.0	0.0	71.0	-1.0286352520357054	0.009715061294189139	0.014773745435281274	-0.005055026313066061	0.024485133917887376	0.5	0.5	uncertain	InBody Score	1	80.29126213592232	8.8670121366927	80.18446601941747	8.928787926761299
InBody Score	15	Barbora Netusilova	22.0	0.0	78.0	-0.2446542618478153	0.3432458952271462	0.0017361525429978792	0.3415101673538985	0.3449816222894583	1.0	0.0	responder	InBody Score	1	80.29126213592232	8.8670121366927	80.18446601941747	8.928787926761299
InBody Score	16	Barbora Prochazkova	23.0	0.0	75.0	-0.5806461147854824	-0.1586436642843415	0.007549578641738378	-0.16619137472119014	-0.15109596158852195	0.0	1.0	worsener	InBody Score	1	80.29126213592232	8.8670121366927	80.18446601941747	8.928787926761299
InBody Score	17	Batdorjova Nomindari	21.0	0.0	78.0	-0.2446542618478153	0.2619964126322087	0.017206576923042245	0.24479412639509368	0.2791987041174533	1.0	0.0	responder	InBody Score	1	80.29126213592232	8.8670121366927	80.18446601941747	8.928787926761299
InBody Score	18	Becvar Jan	23.0	1.0	96.0	1.7712968557781874	0.21794194499032715	0.012492310036874966	0.20545272395406866	0.23043119255748845	1.0	0.0	responder	InBody Score	1	80.29126213592232	8.8670121366927	80.18446601941747	8.928787926761299
InBody Score	19	Blazejova Karolina	21.0	0.0	82.0	0.20333487540240752	0.06210960887639159	0.008960319334942589	0.05315151742425478	0.07106770570718438	1.0	0.0	responder	InBody Score	1	80.29126213592232	8.8670121366927	80.18446601941747	8.928787926761299
InBody Score	20	Brnka Michal	24.0	1.0	74.0	-0.6926433990980382	-0.06753944179583887	0.042376302308155776	-0.10990518922856334	-0.02517365009004394	0.0	1.0	worsener	InBody Score	1	80.29126213592232	8.8670121366927	80.18446601941747	8.928787926761299
InBody Score	21	Brousilova Tereza	23.0	0.0	71.0	-1.0286352520357054	0.15402070018279063	0.0006966789014200191	0.15332417795902814	0.1547172352258951	1.0	0.0	responder	InBody Score	1	80.29126213592232	8.8670121366927	80.18446601941747	8.928787926761299
InBody Score	22	Buchtova Jana	23.0	0.0	76.0	-0.4686488304729267	-0.26500414559764074	0.009611143022801161	-0.27461289985859577	-0.2553953947314928	0.0	1.0	worsener	InBody Score	1	80.29126213592232	8.8670121366927	80.18446601941747	8.928787926761299
InBody Score	23	David Pavlista	24.0	1.0	89.0	0.9873158655902975	0.367049432222407	0.011452836407311618	0.3555994293392812	0.37849943613268144	1.0	0.0	responder	InBody Score	1	80.29126213592232	8.8670121366927	80.18446601941747	8.928787926761299
InBody Score	24	David Prokop	22.0	1.0	87.0	0.763321296965186	-0.1466163742009267	0.04651681397359808	-0.19312159032224624	-0.10011115572694618	0.0	1.0	worsener	InBody Score	1	80.29126213592232	8.8670121366927	80.18446601941747	8.928787926761299
InBody Score	25	Demianiv Mariana	22.0	0.0	72.0	-0.9166379677231495	0.07918829703863016	0.014105538893182652	0.06508627093252516	0.09329033813938789	1.0	0.0	responder	InBody Score	1	80.29126213592232	8.8670121366927	80.18446601941747	8.928787926761299
InBody Score	26	Dobiasova Tereza	22.0	0.0	76.0	-0.4686488304729267	-0.007920945933896131	0.005859281337905926	-0.013778772133607451	-0.0020631168603750787	0.0	1.0	worsener	InBody Score	1	80.29126213592232	8.8670121366927	80.18446601941747	8.928787926761299
InBody Score	27	Dominika Vojtova	21.0	0.0	75.0	-0.5806461147854824	0.017190052753075134	0.023391270105308243	-0.006195380391658751	0.04057549760635619	0.5	0.5	uncertain	InBody Score	1	80.29126213592232	8.8670121366927	80.18446601941747	8.928787926761299
InBody Score	28	Donarova Katerina	22.0	0.0	80.0	-0.020659693222703893	0.017747371867859747	0.0023869762326516066	0.015360979385169051	0.020133761225918638	1.0	0.0	responder	InBody Score	1	80.29126213592232	8.8670121366927	80.18446601941747	8.928787926761299
InBody Score	29	Dundrova Melisa Vanesa	22.0	0.0	74.0	-0.6926433990980382	0.09202245591079136	0.009982410116393102	0.08204253019861102	0.10200239043999663	1.0	0.0	responder	InBody Score	1	80.29126213592232	8.8670121366927	80.18446601941747	8.928787926761299
InBody Score	30	Duskova Nikola	23.0	0.0	74.0	-0.6926433990980382	-0.052283182969437174	0.005488014220058226	-0.057769849766690716	-0.046796527897338604	0.0	1.0	worsener	InBody Score	1	80.29126213592232	8.8670121366927	80.18446601941747	8.928787926761299
InBody Score	31	Dvoracek Viktor	23.0	1.0	85.0	0.5393267283400747	0.034576510288323085	0.03516951837182188	-0.0005842465822623965	0.06973727501828553	0.5	0.5	uncertain	InBody Score	1	80.29126213592232	8.8670121366927	80.18446601941747	8.928787926761299
InBody Score	32	Eliska Urbanova	23.0	0.0	85.0	0.5393267283400747	0.13108225172935847	0.02816522256431793	0.10292403094229445	0.15924044678419683	1.0	0.0	responder	InBody Score	1	80.29126213592232	8.8670121366927	80.18446601941747	8.928787926761299
InBody Score	33	Eliska Zatkova	23.0	0.0	69.0	-1.2526298206608166	0.028408980556671983	0.00481980772666569	0.02359035777961485	0.03322762215691473	1.0	0.0	responder	InBody Score	1	80.29126213592232	8.8670121366927	80.18446601941747	8.928787926761299
InBody Score	34	Ella Prusova	23.0	0.0	91.0	1.2113104342154088	-0.055970393092037544	0.04053460890893324	-0.09649493444898244	-0.015445898167594296	0.0	1.0	worsener	InBody Score	1	80.29126213592232	8.8670121366927	80.18446601941747	8.928787926761299
InBody Score	35	Ema Prazakova	23.0	0.0	71.0	-1.0286352520357054	0.04124313940718252	0.0006966789047825521	0.040546617207717656	0.041939674480938084	1.0	0.0	responder	InBody Score	1	80.29126213592232	8.8670121366927	80.18446601941747	8.928787926761299
InBody Score	36	Ester Soulkova	21.0	0.0	87.0	0.763321296965186	-0.24413767613298773	0.0013475025856986044	-0.24548488344740266	-0.2427904928119927	0.0	1.0	worsener	InBody Score	1	80.29126213592232	8.8670121366927	80.18446601941747	8.928787926761299
InBody Score	37	Filip Ondrejka	21.0	1.0	90.0	1.0993131499028532	0.0169405030494243	0.05580254515853217	-0.038848125558003044	0.0727291299608243	0.5	0.5	uncertain	InBody Score	1	80.29126213592232	8.8670121366927	80.18446601941747	8.928787926761299
InBody Score	38	Frycek Matej	22.0	1.0	92.0	1.3233077185279647	-0.3400860984610993	0.036208992007452874	-0.3762860710919109	-0.3038861218548881	0.0	1.0	worsener	InBody Score	1	80.29126213592232	8.8670121366927	80.18446601941747	8.928787926761299
InBody Score	39	Gerhardova Klara	23.0	0.0	73.0	-0.8046406834105938	0.16685485909916173	0.0034264498654622607	0.16342923566969175	0.17028046669628571	1.0	0.0	responder	InBody Score	1	80.29126213592232	8.8670121366927	80.18446601941747	8.928787926761299
InBody Score	40	Hajkova Rozalie	24.0	0.0	90.0	1.0993131499028532	0.13163957082170846	0.05394346891490272	0.07770952190333091	0.18556957406627644	1.0	0.0	responder	InBody Score	1	80.29126213592232	8.8670121366927	80.18446601941747	8.928787926761299
InBody Score	41	Hartl Jakub	22.0	1.0	102.0	2.4432805616535216	0.175194939058229	0.015593348058815031	0.15960544481391534	0.19078447632753656	1.0	0.0	responder	InBody Score	1	80.29126213592232	8.8670121366927	80.18446601941747	8.928787926761299
InBody Score	42	Herzinova Veronika	23.0	0.0	69.0	-1.2526298206608166	0.3667416628136329	0.004819807709296712	0.3619230397501522	0.3715603046284701	1.0	0.0	responder	InBody Score	1	80.29126213592232	8.8670121366927	80.18446601941747	8.928787926761299
InBody Score	43	Horakova Radka	26.0	0.0	86.0	0.6513240126526304	0.15569265751071643	0.0766380600843155	0.07907369587398246	0.23231158051893022	1.0	0.0	responder	InBody Score	1	80.29126213592232	8.8670121366927	80.18446601941747	8.928787926761299
InBody Score	44	Houbova Tereza	22.0	0.0	77.0	-0.35665154616037104	-0.22705898801885735	0.0037977169526328936	-0.2308557650161885	-0.2232622109318888	0.0	1.0	worsener	InBody Score	1	80.29126213592232	8.8670121366927	80.18446601941747	8.928787926761299
InBody Score	45	Houstecka Julie	22.0	0.0	72.0	-0.9166379677231495	-0.03358926374909295	0.014105538881617228	-0.047691289939400916	-0.019487222760585714	0.0	1.0	worsener	InBody Score	1	80.29126213592232	8.8670121366927	80.18446601941747	8.928787926761299
InBody Score	46	Hujerova Lucie	24.0	0.0	73.0	-0.8046406834105938	-0.09022834056782399	0.01889687423455464	-0.10912051610489486	-0.07133617270930828	0.0	1.0	worsener	InBody Score	1	80.29126213592232	8.8670121366927	80.18446601941747	8.928787926761299
InBody Score	47	Jakub Seger	24.0	1.0	92.0	1.3233077185279647	0.1607455490525801	0.005268143263219786	0.15547869261505182	0.16601242232407573	1.0	0.0	responder	InBody Score	1	80.29126213592232	8.8670121366927	80.18446601941747	8.928787926761299
InBody Score	48	Jan Rychtera	24.0	1.0	92.0	1.3233077185279647	0.04796798830286242	0.005268143283395141	0.042701131804732305	0.05323486152579994	1.0	0.0	responder	InBody Score	1	80.29126213592232	8.8670121366927	80.18446601941747	8.928787926761299
InBody Score	49	Jana Jilkova	22.0	0.0	90.0	1.0993131499028532	0.19469572711062222	0.02300262012342425	0.17169879935869106	0.21769261584855001	1.0	0.0	responder	InBody Score	1	80.29126213592232	8.8670121366927	80.18446601941747	8.928787926761299
InBody Score	50	Jindra Vejskalova	21.0	0.0	84.0	0.42732944402751893	0.07494376779307879	0.00483719057645871	0.07010777311204493	0.07977977343441238	1.0	0.0	responder	InBody Score	1	80.29126213592232	8.8670121366927	80.18446601941747	8.928787926761299
InBody Score	51	Jonasova Sarka	24.0	0.0	77.0	-0.35665154616037104	-0.06456002276845645	0.027143131770606403	-0.09169638159910118	-0.037423662664429945	0.0	1.0	worsener	InBody Score	1	80.29126213592232	8.8670121366927	80.18446601941747	8.928787926761299
InBody Score	52	Kadlecova Monika	24.0	0.0	83.0	0.31533215971496326	-0.026057546103645444	0.039512518165260434	-0.06556022020910184	0.013445107914131086	0.5	0.5	uncertain	InBody Score	1	80.29126213592232	8.8670121366927	80.18446601941747	8.928787926761299
InBody Score	53	Karolina Vatkova	22.0	0.0	86.0	0.6513240126526304	0.2818049700661815	0.014756362603174682	0.26705225588301207	0.2965576580636685	1.0	0.0	responder	InBody Score	1	80.29126213592232	8.8670121366927	80.18446601941747	8.928787926761299
InBody Score	54	Karolina Vlckova	22.0	0.0	80.0	-0.020659693222703893	0.46885761489648764	0.0023869762417404595	0.4664712224865302	0.47124400428326163	1.0	0.0	responder	InBody Score	1	80.29126213592232	8.8670121366927	80.18446601941747	8.928787926761299
InBody Score	55	Katerina Lukasova	22.0	0.0	89.0	0.9873158655902975	-0.037276473862808995	0.02094105576340813	-0.05821234803091246	-0.016340635249934718	0.0	1.0	worsener	InBody Score	1	80.29126213592232	8.8670121366927	80.18446601941747	8.928787926761299
InBody Score	56	Katerina Romanska	22.0	0.0	74.0	-0.6926433990980382	0.31757757745944365	0.009982410131515447	0.3075976518574585	0.3275575122131804	1.0	0.0	responder	InBody Score	1	80.29126213592232	8.8670121366927	80.18446601941747	8.928787926761299
InBody Score	57	Katerina Ticha	24.0	0.0	74.0	-0.6926433990980382	-0.19658882189705304	0.020958438615332912	-0.2175420424798912	-0.175635606391095	0.0	1.0	worsener	InBody Score	1	80.29126213592232	8.8670121366927	80.18446601941747	8.928787926761299
InBody Score	58	Klara Kosikova	23.0	0.0	78.0	-0.2446542618478153	0.31171781707522167	0.013734271834473106	0.29798696996020074	0.32544866428229136	1.0	0.0	responder	InBody Score	1	80.29126213592232	8.8670121366927	80.18446601941747	8.928787926761299
InBody Score	59	Koderova Tereza	23.0	0.0	59.0	-2.372602663786374	-0.035761813971348824	0.02543545162684869	-0.061190940624991176	-0.010332636980092019	0.0	1.0	worsener	InBody Score	1	80.29126213592232	8.8670121366927	80.18446601941747	8.928787926761299
InBody Score	60	Kolarikova Lucie	23.0	0.0	77.0	-0.35665154616037104	-0.14580950537238052	0.011672707415411708	-0.15747930433047752	-0.13413970684010496	0.0	1.0	worsener	InBody Score	1	80.29126213592232	8.8670121366927	80.18446601941747	8.928787926761299
InBody Score	61	Kopecky Petr	22.0	1.0	73.0	-0.8046406834105938	0.21465475656687397	0.07537871542389006	0.13929484609293827	0.29001472348152296	1.0	0.0	responder	InBody Score	1	80.29126213592232	8.8670121366927	80.18446601941747	8.928787926761299
InBody Score	62	Korobkova Tatiana	23.0	0.0	73.0	-0.8046406834105938	0.7307426628876122	0.0034264498781941513	0.7273170398243781	0.7341682704674511	1.0	0.0	responder	InBody Score	1	80.29126213592232	8.8670121366927	80.18446601941747	8.928787926761299
InBody Score	63	Kospachova Pavlina	21.0	0.0	79.0	-0.1326569775352596	-0.06991919019789188	0.015145012528873819	-0.08506042763968409	-0.05477794931633402	0.0	1.0	worsener	InBody Score	1	80.29126213592232	8.8670121366927	80.18446601941747	8.928787926761299
InBody Score	64	Kourimsky Pavel	25.0	1.0	87.0	0.763321296965186	-0.01564548710992336	0.00010554084159427114	-0.015751032928581196	-0.015539941442828978	0.0	1.0	worsener	InBody Score	1	80.29126213592232	8.8670121366927	80.18446601941747	8.928787926761299
InBody Score	65	Kratka Lucie	22.0	0.0	61.0	-2.1486080951612623	-0.32973225921196886	0.03678274721233214	-0.3665058392693213	-0.2929586300738065	0.0	1.0	worsener	InBody Score	1	80.29126213592232	8.8670121366927	80.18446601941747	8.928787926761299
InBody Score	66	Krause Martin	27.0	1.0	100.0	2.2192859930284103	-0.22083473205180185	0.057635644973747534	-0.2784560390099614	-0.16321345893735786	0.0	1.0	worsener	InBody Score	1	80.29126213592232	8.8670121366927	80.18446601941747	8.928787926761299
InBody Score	67	Kristyna Novakova	22.0	0.0	76.0	-0.4686488304729267	0.4431892971002153	0.00585928131761874	0.43733147066776606	0.44904712625920323	1.0	0.0	responder	InBody Score	1	80.29126213592232	8.8670121366927	80.18446601941747	8.928787926761299
InBody Score	68	Krouzecky Tomas	24.0	1.0	87.0	0.763321296965186	-0.20967253047229692	0.015575965211450115	-0.22524463218245752	-0.19410043458770287	0.0	1.0	worsener	InBody Score	1	80.29126213592232	8.8670121366927	80.18446601941747	8.928787926761299
InBody Score	69	Libalova Sarka	21.0	0.0	81.0	0.09133759108985182	0.16847009020324125	0.011021883718423267	0.15745094991566275	0.17948923406333486	1.0	0.0	responder	InBody Score	1	80.29126213592232	8.8670121366927	80.18446601941747	8.928787926761299
InBody Score	70	Lucie Nesnidalova	21.0	0.0	86.0	0.6513240126526304	-0.024999634049883174	0.0007140618144833316	-0.025713532035496745	-0.02428571553178254	0.0	1.0	worsener	InBody Score	1	80.29126213592232	8.8670121366927	80.18446601941747	8.928787926761299
InBody Score	71	Lucie Trtilkova	25.0	0.0	71.0	-1.0286352520357054	-0.2473681383574463	0.03024416980137424	-0.2776047809196784	-0.21713150515866975	0.0	1.0	worsener	InBody Score	1	80.29126213592232	8.8670121366927	80.18446601941747	8.928787926761299
InBody Score	72	Machnikova Petra	27.0	0.0	82.0	0.20333487540240752	0.21127382231565994	0.08386222688177591	0.12743250600760148	0.29511510898179677	1.0	0.0	responder	InBody Score	1	80.29126213592232	8.8670121366927	80.18446601941747	8.928787926761299
InBody Score	73	Magdalena Zichova	24.0	0.0	78.0	-0.2446542618478153	0.05463461743741783	0.029204696181470348	0.025437207681890915	0.0838320259247109	1.0	0.0	responder	InBody Score	1	80.29126213592232	8.8670121366927	80.18446601941747	8.928787926761299
InBody Score	74	Malecha Vojtech	21.0	1.0	96.0	1.7712968557781874	-0.17011214176757028	0.04343315879185811	-0.21353448348178383	-0.12668978931219838	0.0	1.0	worsener	InBody Score	1	80.29126213592232	8.8670121366927	80.18446601941747	8.928787926761299
InBody Score	75	Marie Molavcova	23.0	0.0	76.0	-0.4686488304729267	0.4116612189620812	0.009611143029757895	0.40205246504282977	0.42126996958490126	1.0	0.0	responder	InBody Score	1	80.29126213592232	8.8670121366927	80.18446601941747	8.928787926761299
InBody Score	76	Marie Stachova	21.0	0.0	74.0	-0.6926433990980382	0.12355053405134436	0.025452834488479317	0.09810405168363423	0.14899703107531623	1.0	0.0	responder	InBody Score	1	80.29126213592232	8.8670121366927	80.18446601941747	8.928787926761299
InBody Score	77	Marie Vesela	23.0	0.0	71.0	-1.0286352520357054	-0.18431198206996555	0.0006966789249580771	-0.1850085039355562	-0.1836154470562486	0.0	1.0	worsener	InBody Score	1	80.29126213592232	8.8670121366927	80.18446601941747	8.928787926761299
InBody Score	78	Marketa Stadlikova	23.0	0.0	72.0	-0.9166379677231495	-0.5162275849180765	0.0013648854439623564	-0.5175921656394283	-0.514863025265469	0.0	1.0	worsener	InBody Score	1	80.29126213592232	8.8670121366927	80.18446601941747	8.928787926761299
InBody Score	79	Martinkovsky Tomas	21.0	1.0	84.0	0.42732944402751893	0.20399314787947762	0.06817193150329609	0.13583822496751383	0.27214808925874207	1.0	0.0	responder	InBody Score	1	80.29126213592232	8.8670121366927	80.18446601941747	8.928787926761299
InBody Score	80	Matysova Sara	22.0	0.0	83.0	0.31533215971496326	-0.4141116328287817	0.008571669409175989	-0.4226811861442416	-0.4055420945666756	0.0	1.0	worsener	InBody Score	1	80.29126213592232	8.8670121366927	80.18446601941747	8.928787926761299
InBody Score	81	Mestakova Tereza	26.0	0.0	71.0	-1.0286352520357054	-0.3916737772578816	0.04571459417958614	-0.4373769784960502	-0.3459705823803053	0.0	1.0	worsener	InBody Score	1	80.29126213592232	8.8670121366927	80.18446601941747	8.928787926761299
InBody Score	82	Michaela Poslusna	25.0	0.0	83.0	0.31533215971496326	0.2807470580526597	0.05498294252504456	0.2257778196693589	0.33571627254841213	1.0	0.0	responder	InBody Score	1	80.29126213592232	8.8670121366927	80.18446601941747	8.928787926761299
InBody Score	83	Michaela Ronkova	22.0	0.0	73.0	-0.8046406834105938	0.08560537648784947	0.012043974515314039	0.07356440066024124	0.09764636422283421	1.0	0.0	responder	InBody Score	1	80.29126213592232	8.8670121366927	80.18446601941747	8.928787926761299
InBody Score	84	Michaela Zlatohlavkova	22.0	0.0	83.0	0.31533215971496326	0.14977617097692839	0.008571669398883253	0.14120661774424081	0.15834570919935378	1.0	0.0	responder	InBody Score	1	80.29126213592232	8.8670121366927	80.18446601941747	8.928787926761299
InBody Score	85	Monika Safarikova	22.0	0.0	72.0	-0.9166379677231495	0.19196585777895359	0.014105538909982281	0.1778638316582865	0.2060678984736745	1.0	0.0	responder	InBody Score	1	80.29126213592232	8.8670121366927	80.18446601941747	8.928787926761299
InBody Score	86	Moravcova Natalie	24.0	0.0	68.0	-1.3646271049733725	-0.12231373780999372	0.008589052257880762	-0.13090069581155614	-0.11372680832367399	0.0	1.0	worsener	InBody Score	1	80.29126213592232	8.8670121366927	80.18446601941747	8.928787926761299
InBody Score	87	Natalie Pechackova	21.0	0.0	76.0	-0.4686488304729267	0.02360713221962408	0.021329705699812525	0.0022827480820926584	0.04493152524578342	1.0	0.0	responder	InBody Score	1	80.29126213592232	8.8670121366927	80.18446601941747	8.928787926761299
InBody Score	88	Natalie Smetanova	23.0	0.0	75.0	-0.5806461147854824	0.1796890180019197	0.007549578636460155	0.17214130760302893	0.18723672060885976	1.0	0.0	responder	InBody Score	1	80.29126213592232	8.8670121366927	80.18446601941747	8.928787926761299
InBody Score	89	Netrhova Pavlina	22.0	0.0	79.0	-0.1326569775352596	0.011330292407437884	0.0003254118556863547	0.011004953581365884	0.011655632349537214	1.0	0.0	responder	InBody Score	1	80.29126213592232	8.8670121366927	80.18446601941747	8.928787926761299
InBody Score	90	Nova Vendula	24.0	0.0	77.0	-0.35665154616037104	0.16099509873139334	0.027143131821498613	0.13385873982038135	0.18813145887709865	1.0	0.0	responder	InBody Score	1	80.29126213592232	8.8670121366927	80.18446601941747	8.928787926761299
InBody Score	91	Petrzilkova Veronika	23.0	0.0	77.0	-0.35665154616037104	0.07974561612836774	0.011672707438928278	0.06807581727123006	0.09141541475175981	1.0	0.0	responder	InBody Score	1	80.29126213592232	8.8670121366927	80.18446601941747	8.928787926761299
InBody Score	92	Pistora Tomas	22.0	1.0	86.0	0.6513240126526304	-0.040255892876611625	0.04857837834178219	-0.08882215806386225	0.008310379430321015	0.5	0.5	uncertain	InBody Score	1	80.29126213592232	8.8670121366927	80.18446601941747	8.928787926761299
InBody Score	93	Prochazka Tadeas	25.0	1.0	111.0	3.451256120466523	0.2511419804621371	0.049372004555053556	0.20178221236962354	0.30050169458224757	1.0	0.0	responder	InBody Score	1	80.29126213592232	8.8670121366927	80.18446601941747	8.928787926761299
InBody Score	94	Prokupek Zdenek	21.0	1.0	86.0	0.6513240126526304	-0.12150537549433511	0.06404880272932696	-0.18553819910681088	-0.05747254093394576	0.0	1.0	worsener	InBody Score	1	80.29126213592232	8.8670121366927	80.18446601941747	8.928787926761299
InBody Score	95	Rohlikova Tereza	23.0	0.0	74.0	-0.6926433990980382	-0.16506074374921834	0.005488014237377482	-0.1705474102102074	-0.15957408873202947	0.0	1.0	worsener	InBody Score	1	80.29126213592232	8.8670121366927	80.18446601941747	8.928787926761299
InBody Score	96	Smetalova Tereza	25.0	0.0	88.0	0.8753185812777418	-0.2510553484948753	0.06529076447425737	-0.31632985151335563	-0.18578088646628327	0.0	1.0	worsener	InBody Score	1	80.29126213592232	8.8670121366927	80.18446601941747	8.928787926761299
InBody Score	97	Srba Stanislav	22.0	1.0	104.0	2.6672751302786333	0.07525153721833051	0.011470219284973977	0.06378413827976896	0.08671898772052802	1.0	0.0	responder	InBody Score	1	80.29126213592232	8.8670121366927	80.18446601941747	8.928787926761299
InBody Score	98	Stachova Valentyna	21.0	0.0	84.0	0.42732944402751893	0.7516091323672235	0.004837190546185951	0.7467731378080315	0.7564451385022473	1.0	0.0	responder	InBody Score	1	80.29126213592232	8.8670121366927	80.18446601941747	8.928787926761299
InBody Score	99	Tereza Zahorikova	22.0	0.0	76.0	-0.4686488304729267	-0.3462536281738622	0.005859281385042642	-0.3521114545121877	-0.3403957987679249	0.0	1.0	worsener	InBody Score	1	80.29126213592232	8.8670121366927	80.18446601941747	8.928787926761299
InBody Score	100	Tondrova Veronika	21.0	0.0	87.0	0.763321296965186	-0.01858255461221161	0.001347502592679215	-0.019929762250050182	-0.017235371196138948	0.0	1.0	worsener	InBody Score	1	80.29126213592232	8.8670121366927	80.18446601941747	8.928787926761299
protein_g	0	Adam Grmolensky	22.0	1.0	180.84	1.6828816174543662	-0.5780350997415041	0.13142531238165975	-0.8492254169355407	-0.2980233202730674	0.0	1.0	worsener	Protein intake (g/day)	1	108.70343120915034	43.106128720195464	105.32771241830066	44.870825611562644
protein_g	1	Adam Lill	25.0	1.0	178.65	1.6340748489104047	-0.4936932853273146	0.13540702194219703	-0.761876095147156	-0.19146768426891778	0.0	1.0	worsener	Protein intake (g/day)	1	108.70343120915034	43.106128720195464	105.32771241830066	44.870825611562644
protein_g	2	Adela Bozdechova	25.0	0.0	106.87	0.03437172284393878	-0.2432451327794708	0.09739937550267079	-0.43821485587353826	-0.058197047531226384	0.0025	0.9975	worsener	Protein intake (g/day)	1	108.70343120915034	43.106128720195464	105.32771241830066	44.870825611562644
protein_g	3	Aneta Krmelova	23.0	0.0	60.25	-1.0046107198590237	0.12088344878730663	0.06587672336692317	-0.005230552409418197	0.27130518683401783	0.968	0.032	responder	Protein intake (g/day)	1	108.70343120915034	43.106128720195464	105.32771241830066	44.870825611562644
protein_g	4	Anezka Brezinova	23.0	0.0	73.38	-0.7119929705520762	-0.11262949869164232	0.05085314741790234	-0.21421081702090042	-0.0016695289336324042	0.024	0.976	worsener	Protein intake (g/day)	1	108.70343120915034	43.106128720195464	105.32771241830066	44.870825611562644
protein_g	5	Anna Chodorova	21.0	0.0	74.88	-0.6785636770288148	-0.20503313626423025	0.07328552754062823	-0.3454839643499374	-0.05682127445472687	0.0	1.0	worsener	Protein intake (g/day)	1	108.70343120915034	43.106128720195464	105.32771241830066	44.870825611562644
protein_g	6	Anna Holeckova	22.0	0.0	75.26	-0.6700949226695885	-0.33734088816480884	0.04927674995460721	-0.4356627688656043	-0.23151420360346076	0.0	1.0	worsener	Protein intake (g/day)	1	108.70343120915034	43.106128720195464	105.32771241830066	44.870825611562644
protein_g	7	Anna Liskova	24.0	0.0	70.36333333333333	-0.7792229941933018	-0.1921783795510687	0.07677431785000903	-0.3494744013392383	-0.017043938649078192	0.0165	0.9835	worsener	Protein intake (g/day)	1	108.70343120915034	43.106128720195464	105.32771241830066	44.870825611562644
protein_g	8	Arribasova Marie	19.0	0.0	100.53	-0.10692275778104587	0.12403980704496961	0.1407788127946972	-0.1516903515459516	0.40302050219312113	0.813	0.187	responder	Protein intake (g/day)	1	108.70343120915034	43.106128720195464	105.32771241830066	44.870825611562644
protein_g	9	Barbora Barochova	23.0	0.0	56.35	-1.091526883019503	0.7064653572665455	0.0713498251510981	0.569827418001133	0.8731824262863888	1.0	0.0	responder	Protein intake (g/day)	1	108.70343120915034	43.106128720195464	105.32771241830066	44.870825611562644
protein_g	10	Barbora Haluskova	22.0	0.0	101.52	-0.08485942405569351	0.22778345674986636	0.04536313305667523	0.13354607407454214	0.3143914875424482	1.0	0.0	responder	Protein intake (g/day)	1	108.70343120915034	43.106128720195464	105.32771241830066	44.870825611562644
protein_g	11	Barbora Honzkova	21.0	0.0	160.31	1.2253460200993294	0.13779379277373083	0.13136711080998906	-0.17169050175633077	0.3739484925408958	0.879	0.121	responder	Protein intake (g/day)	1	108.70343120915034	43.106128720195464	105.32771241830066	44.870825611562644
protein_g	12	Barbora Hurabova	21.0	0.0	104.77	-0.01242928808862728	-0.42066659962495523	0.07367132037384709	-0.5731964854479784	-0.2837860126869126	0.0	1.0	worsener	Protein intake (g/day)	1	108.70343120915034	43.106128720195464	105.32771241830066	44.870825611562644
protein_g	13	Barbora Jelinkova	22.0	0.0	82.36	-0.5118629333261516	-0.15307957300735345	0.04461105895607665	-0.24426446837236968	-0.06325672319412719	0.0	1.0	worsener	Protein intake (g/day)	1	108.70343120915034	43.106128720195464	105.32771241830066	44.870825611562644
protein_g	14	Barbora Koudelkova	24.0	0.0	74.58	-0.685249535733467	-0.41916970679480103	0.07266422855742197	-0.5678954558628297	-0.2630844780908284	0.0	1.0	worsener	Protein intake (g/day)	1	108.70343120915034	43.106128720195464	105.32771241830066	44.870825611562644
protein_g	15	Barbora Netusilova	22.0	0.0	75.98	-0.654048861778423	0.037066449576040765	0.04856523414142488	-0.059965522466736004	0.13596810206865595	0.7835	0.2165	uncertain	Protein intake (g/day)	1	108.70343120915034	43.106128720195464	105.32771241830066	44.870825611562644
protein_g	16	Barbora Prochazkova	23.0	0.0	81.83	-0.5236746170377039	-0.18076030770655824	0.044398823873990925	-0.26799287214381196	-0.08870823019848312	0.0	1.0	worsener	Protein intake (g/day)	1	108.70343120915034	43.106128720195464	105.32771241830066	44.870825611562644
protein_g	17	Batdorjova Nomindari	21.0	0.0	77.21	-0.6266368410893489	-0.3508705663430332	0.07244962419173943	-0.4868167035597963	-0.20104510828803232	0.0	1.0	worsener	Protein intake (g/day)	1	108.70343120915034	43.106128720195464	105.32771241830066	44.870825611562644
protein_g	18	Becvar Jan	23.0	1.0	133.32	0.6238415986374468	0.44237942101160616	0.11232902118023745	0.22654209225481522	0.6744091040643277	1.0	0.0	responder	Protein intake (g/day)	1	108.70343120915034	43.106128720195464	105.32771241830066	44.870825611562644
protein_g	19	Blazejova Karolina	21.0	0.0	126.36	0.4687296766895143	-0.797168188432608	0.0910863015723402	-1.0042989378332914	-0.6270030855341706	0.0	1.0	worsener	Protein intake (g/day)	1	108.70343120915034	43.106128720195464	105.32771241830066	44.870825611562644
protein_g	20	Brnka Michal	24.0	1.0	131.3	0.5788234833594552	-0.2293702674058788	0.11864462045373753	-0.4539012884879196	0.02076680080921201	0.0305	0.9695	worsener	Protein intake (g/day)	1	108.70343120915034	43.106128720195464	105.32771241830066	44.870825611562644
protein_g	21	Brousilova Tereza	23.0	0.0	86.70333333333333	-0.41506655674657483	0.34153787610129027	0.04088565382594942	0.25982818482066294	0.4226670632562231	1.0	0.0	responder	Protein intake (g/day)	1	108.70343120915034	43.106128720195464	105.32771241830066	44.870825611562644
protein_g	22	Buchtova Jana	23.0	0.0	82.71	-0.5040627648373908	-0.07096267827107912	0.04422936664723644	-0.16318366238273405	0.016752364976897156	0.0505	0.9495	worsener	Protein intake (g/day)	1	108.70343120915034	43.106128720195464	105.32771241830066	44.870825611562644
protein_g	23	David Pavlista	24.0	1.0	179.75	1.6585896641607962	0.2411321081139704	0.1230137062580732	0.008525104999591464	0.5135275444993472	0.977	0.023	responder	Protein intake (g/day)	1	108.70343120915034	43.106128720195464	105.32771241830066	44.870825611562644
protein_g	24	David Prokop	22.0	1.0	87.9	-0.38839740924690624	0.5477953933827567	0.1491428798048182	0.24078563754449098	0.837466121447216	1.0	0.0	responder	Protein intake (g/day)	1	108.70343120915034	43.106128720195464	105.32771241830066	44.870825611562644
protein_g	25	Demianiv Mariana	22.0	0.0	82.58	-0.5069599702760733	0.7856871302306627	0.0448647865405735	0.6926517496153782	0.8750306197590049	1.0	0.0	responder	Protein intake (g/day)	1	108.70343120915034	43.106128720195464	105.32771241830066	44.870825611562644
protein_g	26	Dobiasova Tereza	22.0	0.0	66.77	-0.8593047240112478	0.5255878096097356	0.05744558535616945	0.4119150398919947	0.6537736951663425	1.0	0.0	responder	Protein intake (g/day)	1	108.70343120915034	43.106128720195464	105.32771241830066	44.870825611562644
protein_g	27	Dominika Vojtova	21.0	0.0	60.31	-1.0032735481180932	-0.1324444413683184	0.08224251544208422	-0.28300511935538125	0.032996072366856824	0.064	0.936	worsener	Protein intake (g/day)	1	108.70343120915034	43.106128720195464	105.32771241830066	44.870825611562644
protein_g	28	Donarova Katerina	22.0	0.0	91.2	-0.31485296349573133	-0.14265127289881835	0.041997129654329585	-0.2301788710053423	-0.0642391164123204	0.0	1.0	worsener	Protein intake (g/day)	1	108.70343120915034	43.106128720195464	105.32771241830066	44.870825611562644
protein_g	29	Dundrova Melisa Vanesa	22.0	0.0	92.46	-0.286772356936192	-0.14915119429947007	0.042258125549822605	-0.23593018611223285	-0.0699763446626492	0.0	1.0	worsener	Protein intake (g/day)	1	108.70343120915034	43.106128720195464	105.32771241830066	44.870825611562644
protein_g	30	Duskova Nikola	23.0	0.0	101.07	-0.09488821211267197	-0.004302153614843625	0.040444981217095936	-0.08486222292183469	0.07468313007956916	0.453	0.547	uncertain	Protein intake (g/day)	1	108.70343120915034	43.106128720195464	105.32771241830066	44.870825611562644
protein_g	31	Dvoracek Viktor	23.0	1.0	161.46	1.2509751451338298	-0.8768189646530964	0.11224734254323959	-1.0858284093520767	-0.6455946482519218	0.0	1.0	worsener	Protein intake (g/day)	1	108.70343120915034	43.106128720195464	105.32771241830066	44.870825611562644
protein_g	32	Eliska Urbanova	23.0	0.0	142.1	0.8195143967269365	0.45771049635124655	0.08374746898917558	0.28807128195659015	0.6229227806353715	1.0	0.0	responder	Protein intake (g/day)	1	108.70343120915034	43.106128720195464	105.32771241830066	44.870825611562644
protein_g	33	Eliska Zatkova	23.0	0.0	86.39999999999999	-0.42182670277016787	0.5751606596967782	0.0413000969959329	0.49146771952572627	0.6572429438770293	1.0	0.0	responder	Protein intake (g/day)	1	108.70343120915034	43.106128720195464	105.32771241830066	44.870825611562644
protein_g	34	Ella Prusova	23.0	0.0	121.26	0.3550700787104259	0.5815786007167005	0.057748423125058075	0.47237593887374507	0.6973744854897069	1.0	0.0	responder	Protein intake (g/day)	1	108.70343120915034	43.106128720195464	105.32771241830066	44.870825611562644
protein_g	35	Ema Prazakova	23.0	0.0	74.07	-0.696615495531376	0.35743166484457595	0.05093320136233142	0.2573893371918909	0.4622132520987827	1.0	0.0	responder	Protein intake (g/day)	1	108.70343120915034	43.106128720195464	105.32771241830066	44.870825611562644
protein_g	36	Ester Soulkova	21.0	0.0	107.08	0.03905182393719523	0.5806328513542894	0.07429246486644145	0.42912679738257753	0.7191830855684408	1.0	0.0	responder	Protein intake (g/day)	1	108.70343120915034	43.106128720195464	105.32771241830066	44.870825611562644
protein_g	37	Filip Ondrejka	21.0	1.0	93.78	-0.25735457863572186	0.33908554087741516	0.15587779392444528	0.028581148726221983	0.6329581499803936	0.984	0.016	responder	Protein intake (g/day)	1	108.70343120915034	43.106128720195464	105.32771241830066	44.870825611562644
protein_g	38	Frycek Matej	22.0	1.0	158.92	1.1943682081011069	-0.9868679653665502	0.12026246207666594	-1.2064922608600486	-0.7409073996796044	0.0	1.0	worsener	Protein intake (g/day)	1	108.70343120915034	43.106128720195464	105.32771241830066	44.870825611562644
protein_g	39	Gerhardova Klara	23.0	0.0	85.67	-0.43809562561815485	-0.224556487388429	0.041818916944266864	-0.31005721010158205	-0.14248466188104314	0.0	1.0	worsener	Protein intake (g/day)	1	108.70343120915034	43.106128720195464	105.32771241830066	44.870825611562644
protein_g	40	Hajkova Rozalie	24.0	0.0	151.94	1.038810562239531	-0.9606777792894863	0.10707557107819314	-1.168591658992156	-0.7507963078660401	0.0	1.0	worsener	Protein intake (g/day)	1	108.70343120915034	43.106128720195464	105.32771241830066	44.870825611562644
protein_g	41	Hartl Jakub	22.0	1.0	296.11	4.251811393738589	0.300234149934026	0.26540189721278024	-0.3146045414528329	0.8137429902846786	0.8855	0.1145	responder	Protein intake (g/day)	1	108.70343120915034	43.106128720195464	105.32771241830066	44.870825611562644
protein_g	42	Herzinova Veronika	23.0	0.0	105.3533333333333	0.0005709927259736127	-0.14412556782386246	0.04347156222507488	-0.2259539029046809	-0.057624111322050656	0.0	1.0	worsener	Protein intake (g/day)	1	108.70343120915034	43.106128720195464	105.32771241830066	44.870825611562644
protein_g	43	Horakova Radka	26.0	0.0	79.71	-0.5709213518839134	1.2857863151257194	0.13637725883553578	0.9941525210470382	1.5601186431491565	1.0	0.0	responder	Protein intake (g/day)	1	108.70343120915034	43.106128720195464	105.32771241830066	44.870825611562644
protein_g	44	Houbova Tereza	22.0	0.0	81.82	-0.5238974789945258	-0.1690949961493637	0.04497782618399599	-0.2610438897597086	-0.07645663445255751	0.0	1.0	worsener	Protein intake (g/day)	1	108.70343120915034	43.106128720195464	105.32771241830066	44.870825611562644
protein_g	45	Houstecka Julie	22.0	0.0	65.97	-0.8771336805569871	0.10288157954354671	0.058167616678448594	-0.009060732383917715	0.22419484739514758	0.9595	0.0405	responder	Protein intake (g/day)	1	108.70343120915034	43.106128720195464	105.32771241830066	44.870825611562644
protein_g	46	Hujerova Lucie	24.0	0.0	90.11	-0.3391449167893013	-0.447778813432684	0.06513630191237654	-0.5766561397937857	-0.3221685747937794	0.0	1.0	worsener	Protein intake (g/day)	1	108.70343120915034	43.106128720195464	105.32771241830066	44.870825611562644
protein_g	47	Jakub Seger	24.0	1.0	167.79	1.3920467638019922	0.19142598419685822	0.11732325860267073	-0.025584290553584445	0.4645428099241201	0.9555	0.0445	responder	Protein intake (g/day)	1	108.70343120915034	43.106128720195464	105.32771241830066	44.870825611562644
protein_g	48	Jan Rychtera	24.0	1.0	179.44	1.651680943499322	1.1755604212189033	0.12376035280127337	0.9440513249400826	1.451697044229421	1.0	0.0	responder	Protein intake (g/day)	1	108.70343120915034	43.106128720195464	105.32771241830066	44.870825611562644
protein_g	49	Jana Jilkova	22.0	0.0	91.59	-0.3061613471796834	0.7368310327613115	0.042279083470726585	0.6458378179547143	0.8167243088582732	1.0	0.0	responder	Protein intake (g/day)	1	108.70343120915034	43.106128720195464	105.32771241830066	44.870825611562644
protein_g	50	Jindra Vejskalova	21.0	0.0	114.5	0.20441539589892802	0.26912360033858235	0.08012305445562133	0.09720361269416222	0.42191499132005666	0.999	0.001	responder	Protein intake (g/day)	1	108.70343120915034	43.106128720195464	105.32771241830066	44.870825611562644
protein_g	51	Jonasova Sarka	24.0	0.0	71.62	-0.7512166749527026	-0.09205507866498454	0.07474698877908392	-0.23541268918286748	0.07915409512925523	0.0945	0.9055	worsener	Protein intake (g/day)	1	108.70343120915034	43.106128720195464	105.32771241830066	44.870825611562644
protein_g	52	Kadlecova Monika	24.0	0.0	83.59	-0.4844509126370772	0.18367451361036372	0.06790158535157996	0.04439899314837053	0.31625971708931	0.9975	0.0025	responder	Protein intake (g/day)	1	108.70343120915034	43.106128720195464	105.32771241830066	44.870825611562644
protein_g	53	Karolina Vatkova	22.0	0.0	61.87	-0.9685070828539015	1.1905213014030556	0.06286025451057926	1.0684786581668473	1.323429215009449	1.0	0.0	responder	Protein intake (g/day)	1	108.70343120915034	43.106128720195464	105.32771241830066	44.870825611562644
protein_g	54	Karolina Vlckova	22.0	0.0	73.23	-0.7153358999044022	1.1027220732268113	0.05168504698034049	0.9990428277760578	1.2108262294406875	1.0	0.0	responder	Protein intake (g/day)	1	108.70343120915034	43.106128720195464	105.32771241830066	44.870825611562644
protein_g	55	Katerina Lukasova	22.0	0.0	100.7	-0.10313410451507622	0.060823927182672335	0.044126069841249706	-0.026376994940642638	0.1451490159949828	0.9165	0.0835	responder	Protein intake (g/day)	1	108.70343120915034	43.106128720195464	105.32771241830066	44.870825611562644
protein_g	56	Katerina Romanska	22.0	0.0	79.53	-0.5749328671067045	-0.2878572062377939	0.0462370788726782	-0.38589864465916335	-0.1981506996854679	0.0	1.0	worsener	Protein intake (g/day)	1	108.70343120915034	43.106128720195464	105.32771241830066	44.870825611562644
protein_g	57	Katerina Ticha	24.0	0.0	89.42	-0.3545223918100015	-0.00500285309973642	0.0652073451171175	-0.13455139321317358	0.11930611135587635	0.479	0.521	uncertain	Protein intake (g/day)	1	108.70343120915034	43.106128720195464	105.32771241830066	44.870825611562644
protein_g	58	Klara Kosikova	23.0	0.0	105.1	-0.005074843513509823	0.7987736192780157	0.042368641815930974	0.7182583121838533	0.8839881332144328	1.0	0.0	responder	Protein intake (g/day)	1	108.70343120915034	43.106128720195464	105.32771241830066	44.870825611562644
protein_g	59	Koderova Tereza	23.0	0.0	64.33	-0.9136830414757529	0.1661598716370085	0.06109102761332549	0.05004976684139233	0.30894803815533367	0.998	0.002	responder	Protein intake (g/day)	1	108.70343120915034	43.106128720195464	105.32771241830066	44.870825611562644
protein_g	60	Kolarikova Lucie	23.0	0.0	85.8	-0.4351984201794723	0.4228082853836633	0.0418007882755382	0.3366566662053914	0.5039099367306753	1.0	0.0	responder	Protein intake (g/day)	1	108.70343120915034	43.106128720195464	105.32771241830066	44.870825611562644
protein_g	61	Kopecky Petr	22.0	1.0	53.66	-1.151476749404552	-0.1549997282388283	0.18628224417516534	-0.5301723089248297	0.2000104512346952	0.195	0.805	worsener	Protein intake (g/day)	1	108.70343120915034	43.106128720195464	105.32771241830066	44.870825611562644
protein_g	62	Korobkova Tatiana	23.0	0.0	80.04	-0.5635669073087957	0.43714706374815426	0.04495038299295429	0.34970911022748297	0.5292591305236075	1.0	0.0	responder	Protein intake (g/day)	1	108.70343120915034	43.106128720195464	105.32771241830066	44.870825611562644
protein_g	63	Kospachova Pavlina	21.0	0.0	95.51	-0.2187994601055604	0.11086557070919745	0.0699639160296266	-0.02087977196761518	0.24624367763766564	0.947	0.053	responder	Protein intake (g/day)	1	108.70343120915034	43.106128720195464	105.32771241830066	44.870825611562644
protein_g	64	Kourimsky Pavel	25.0	1.0	102.27	-0.06814477729406285	-0.343440518360924	0.1520424941418454	-0.6257106310898495	-0.025761009106265158	0.019	0.981	worsener	Protein intake (g/day)	1	108.70343120915034	43.106128720195464	105.32771241830066	44.870825611562644
protein_g	65	Kratka Lucie	22.0	0.0	69.4	-0.8006920293671294	0.2669306978098649	0.054797237853424566	0.15955679005790702	0.38300874894419445	1.0	0.0	responder	Protein intake (g/day)	1	108.70343120915034	43.106128720195464	105.32771241830066	44.870825611562644
protein_g	66	Krause Martin	27.0	1.0	202.28	2.1606976528801813	0.4995478558146208	0.1917914823536606	0.10272319345719481	0.8616732574605417	0.997	0.003	responder	Protein intake (g/day)	1	108.70343120915034	43.106128720195464	105.32771241830066	44.870825611562644
protein_g	67	Kristyna Novakova	22.0	0.0	100.04	-0.11784299366531113	0.35059886402926976	0.044156336157114465	0.26215181734984305	0.43245194520687746	1.0	0.0	responder	Protein intake (g/day)	1	108.70343120915034	43.106128720195464	105.32771241830066	44.870825611562644
protein_g	68	Krouzecky Tomas	24.0	1.0	241.45	3.033647937750945	-1.6360412611595752	0.18246673969776334	-2.026025362733972	-1.2854983204980537	0.0	1.0	worsener	Protein intake (g/day)	1	108.70343120915034	43.106128720195464	105.32771241830066	44.870825611562644
protein_g	69	Libalova Sarka	21.0	0.0	142.24	0.8226344641224412	0.3295917733986451	0.1075813581625695	0.07259172063638174	0.5266891946711231	0.992	0.008	responder	Protein intake (g/day)	1	108.70343120915034	43.106128720195464	105.32771241830066	44.870825611562644
protein_g	70	Lucie Nesnidalova	21.0	0.0	108.42	0.06891532615130877	0.047682016043204045	0.07560697668954104	-0.10526847191403986	0.18480324561467756	0.752	0.248	uncertain	Protein intake (g/day)	1	108.70343120915034	43.106128720195464	105.32771241830066	44.870825611562644
protein_g	71	Lucie Trtilkova	25.0	0.0	76.76	-0.6366656291463271	-0.4571273467744087	0.10322057807008196	-0.6756419864434676	-0.2516478246001816	0.0	1.0	worsener	Protein intake (g/day)	1	108.70343120915034	43.106128720195464	105.32771241830066	44.870825611562644
protein_g	72	Machnikova Petra	27.0	0.0	143.02	0.8400176967545371	0.04148132113219375	0.1768844007311904	-0.3144042383604019	0.37134505890730707	0.6145	0.3855	uncertain	Protein intake (g/day)	1	108.70343120915034	43.106128720195464	105.32771241830066	44.870825611562644
protein_g	73	Magdalena Zichova	24.0	0.0	76.16333333333334	-0.649963059236691	-0.29792046167535313	0.07191219319142506	-0.44931153115008915	-0.1475442328657885	0.0	1.0	worsener	Protein intake (g/day)	1	108.70343120915034	43.106128720195464	105.32771241830066	44.870825611562644
protein_g	74	Malecha Vojtech	21.0	1.0	119.23	0.30982910147561216	1.4266237662463945	0.14038117870745648	1.1480950620258656	1.7019089093684594	1.0	0.0	responder	Protein intake (g/day)	1	108.70343120915034	43.106128720195464	105.32771241830066	44.870825611562644
protein_g	75	Marie Molavcova	23.0	0.0	66.85	-0.8575218283566739	0.6033201873429116	0.058687076852127526	0.48975349522839956	0.7373991709610431	1.0	0.0	responder	Protein intake (g/day)	1	108.70343120915034	43.106128720195464	105.32771241830066	44.870825611562644
protein_g	76	Marie Stachova	21.0	0.0	81.93	-0.5214459974694863	-0.17207447753871472	0.07000535878260694	-0.3044164343409197	-0.03263067740685325	0.006	0.994	worsener	Protein intake (g/day)	1	108.70343120915034	43.106128720195464	105.32771241830066	44.870825611562644
protein_g	77	Marie Vesela	23.0	0.0	79.86	-0.5675784225315871	0.33797711419164883	0.04537595923061747	0.24619747573733491	0.43236860883633127	1.0	0.0	responder	Protein intake (g/day)	1	108.70343120915034	43.106128720195464	105.32771241830066	44.870825611562644
protein_g	78	Marketa Stadlikova	23.0	0.0	65.3	-0.8920654316640438	0.13165513659818998	0.06066919853441732	0.00826071567910278	0.2712171220305758	0.984	0.016	responder	Protein intake (g/day)	1	108.70343120915034	43.106128720195464	105.32771241830066	44.870825611562644
protein_g	79	Martinkovsky Tomas	21.0	1.0	113.46	0.18123775238946668	0.8336474139421178	0.1440820939317795	0.5429193353830281	1.1149417172559009	1.0	0.0	responder	Protein intake (g/day)	1	108.70343120915034	43.106128720195464	105.32771241830066	44.870825611562644
protein_g	80	Matysova Sara	22.0	0.0	66.95	-0.8552932087884563	0.7667232628309717	0.057384396632000935	0.65393944736346	0.8881019891281289	1.0	0.0	responder	Protein intake (g/day)	1	108.70343120915034	43.106128720195464	105.32771241830066	44.870825611562644
protein_g	81	Mestakova Tereza	26.0	0.0	82.67	-0.5049542126646775	0.3218517339680161	0.13535616935824182	0.03205217274229987	0.5911402338592944	0.9865	0.0135	responder	Protein intake (g/day)	1	108.70343120915034	43.106128720195464	105.32771241830066	44.870825611562644
protein_g	82	Michaela Poslusna	25.0	0.0	89.39	-0.35519097768046676	0.09337910486535944	0.0974619293986454	-0.10889225976408844	0.2777688863030438	0.833	0.167	responder	Protein intake (g/day)	1	108.70343120915034	43.106128720195464	105.32771241830066	44.870825611562644
protein_g	83	Michaela Ronkova	22.0	0.0	99.03	-0.14035205130430722	-0.25037119781428696	0.04313209088093489	-0.3416420019025687	-0.17273311679821257	0.0	1.0	worsener	Protein intake (g/day)	1	108.70343120915034	43.106128720195464	105.32771241830066	44.870825611562644
protein_g	84	Michaela Zlatohlavkova	22.0	0.0	102.99	-0.05209871640289743	1.0082918837668404	0.045745365787185	0.9149496951581577	1.095470997568697	1.0	0.0	responder	Protein intake (g/day)	1	108.70343120915034	43.106128720195464	105.32771241830066	44.870825611562644
protein_g	85	Monika Safarikova	22.0	0.0	63.05	-0.942209371948936	0.43923441637498833	0.06259360956638889	0.3235663672601328	0.5735513797549698	1.0	0.0	responder	Protein intake (g/day)	1	108.70343120915034	43.106128720195464	105.32771241830066	44.870825611562644
protein_g	86	Moravcova Natalie	24.0	0.0	61.91	-0.9676156350266145	0.6946032038170229	0.0838712191321216	0.5268722569501253	0.8904028627961629	1.0	0.0	responder	Protein intake (g/day)	1	108.70343120915034	43.106128720195464	105.32771241830066	44.870825611562644
protein_g	87	Natalie Pechackova	21.0	0.0	67.02	-0.8537331750907042	0.3340897495463846	0.07733264251205657	0.1884110017133247	0.48985845947013645	1.0	0.0	responder	Protein intake (g/day)	1	108.70343120915034	43.106128720195464	105.32771241830066	44.870825611562644
protein_g	88	Natalie Smetanova	23.0	0.0	82.45	-0.5098571757147559	0.07413578943379566	0.04428552531710224	-0.01305856524328126	0.16887349115369224	0.954	0.046	responder	Protein intake (g/day)	1	108.70343120915034	43.106128720195464	105.32771241830066	44.870825611562644
protein_g	89	Netrhova Pavlina	22.0	0.0	111.89	0.1462484251684533	-0.492303179958913	0.052600126814788865	-0.5975781399044295	-0.3906674821307107	0.0	1.0	worsener	Protein intake (g/day)	1	108.70343120915034	43.106128720195464	105.32771241830066	44.870825611562644
protein_g	90	Nova Vendula	24.0	0.0	126.12	0.4633809897257926	0.9882768232159108	0.07822987417656305	0.8382432494852161	1.1439851866792614	1.0	0.0	responder	Protein intake (g/day)	1	108.70343120915034	43.106128720195464	105.32771241830066	44.870825611562644
protein_g	91	Petrzilkova Veronika	23.0	0.0	74.24	-0.6928268422654064	0.18790643383762085	0.050311604716617254	0.08737479181137889	0.2973801418543302	1.0	0.0	responder	Protein intake (g/day)	1	108.70343120915034	43.106128720195464	105.32771241830066	44.870825611562644
protein_g	92	Pistora Tomas	22.0	1.0	119.78	0.32208650910080794	0.6875702954648789	0.12406150047124571	0.4463308835850202	0.9299613146940561	1.0	0.0	responder	Protein intake (g/day)	1	108.70343120915034	43.106128720195464	105.32771241830066	44.870825611562644
protein_g	93	Prochazka Tadeas	25.0	1.0	292.41	4.1693524697145445	1.6800874276452682	0.2537715193696242	1.1443136756246464	2.163536097402773	1.0	0.0	responder	Protein intake (g/day)	1	108.70343120915034	43.106128720195464	105.32771241830066	44.870825611562644
protein_g	94	Prokupek Zdenek	21.0	1.0	131.01	0.5723604866116243	-0.20826903665735444	0.13707349826101248	-0.47659294770152755	0.06314878601375867	0.069	0.931	worsener	Protein intake (g/day)	1	108.70343120915034	43.106128720195464	105.32771241830066	44.870825611562644
protein_g	95	Rohlikova Tereza	23.0	0.0	65.71	-0.8829280914343526	0.20489114793876073	0.05982448582774758	0.08544634929311522	0.335971771485438	1.0	0.0	responder	Protein intake (g/day)	1	108.70343120915034	43.106128720195464	105.32771241830066	44.870825611562644
protein_g	96	Smetalova Tereza	25.0	0.0	104.45	-0.01956087070692288	0.16514177509098357	0.09620965653812177	-0.03321985791454658	0.34584477879643655	0.945	0.055	responder	Protein intake (g/day)	1	108.70343120915034	43.106128720195464	105.32771241830066	44.870825611562644
protein_g	97	Srba Stanislav	22.0	1.0	186.74	1.8143701719791943	1.344709429911418	0.13495968679490114	1.063713035822964	1.6233842290424478	1.0	0.0	responder	Protein intake (g/day)	1	108.70343120915034	43.106128720195464	105.32771241830066	44.870825611562644
protein_g	98	Stachova Valentyna	21.0	0.0	127.47	0.4934673538967277	-0.3523614343402012	0.0917160477811494	-0.554439404087252	-0.18462555400642575	0.0	1.0	worsener	Protein intake (g/day)	1	108.70343120915034	43.106128720195464	105.32771241830066	44.870825611562644
protein_g	99	Tereza Zahorikova	22.0	0.0	88.40333333333332	-0.3771800240868789	0.0387998177563062	0.042288072508085126	-0.04493888219077348	0.11946204959534264	0.8175	0.1825	responder	Protein intake (g/day)	1	108.70343120915034	43.106128720195464	105.32771241830066	44.870825611562644
protein_g	100	Tondrova Veronika	21.0	0.0	148.78	0.9683861838838604	0.46330076975345186	0.11675843663232277	0.17310172848175456	0.6756737112390335	1.0	0.0	responder	Protein intake (g/day)	1	108.70343120915034	43.106128720195464	105.32771241830066	44.870825611562644
Mean_energy_kcal	0	Adam Grmolensky	22.0	1.0	2425.08	-0.0713780799615633	-0.11310488700085874	0.0628055318540802	-0.24769404049918534	-0.0016385316348321755			direction_not_defined	Energy intake (kcal/day)		2442.4284477124183	1331.6207629539267	2552.5795098039216	1786.2558067207672
Mean_energy_kcal	1	Adam Lill	25.0	1.0	2768.85	0.12107475837579536	-0.4021482881921764	0.06430316453122135	-0.5366862516676392	-0.2881905624459696			direction_not_defined	Energy intake (kcal/day)		2442.4284477124183	1331.6207629539267	2552.5795098039216	1786.2558067207672
Mean_energy_kcal	2	Adela Bozdechova	25.0	0.0	2301.53	-0.14054510493925365	-0.21865123983495097	0.05029448894574125	-0.3192037035812162	-0.12458544753025287			direction_not_defined	Energy intake (kcal/day)		2442.4284477124183	1331.6207629539267	2552.5795098039216	1786.2558067207672
Mean_energy_kcal	3	Aneta Krmelova	23.0	0.0	1558.05	-0.5567676847078765	-0.4996710326444723	0.021903501511831628	-0.5385958888928529	-0.4528043948343476			direction_not_defined	Energy intake (kcal/day)		2442.4284477124183	1331.6207629539267	2552.5795098039216	1786.2558067207672
Mean_energy_kcal	4	Anezka Brezinova	23.0	0.0	1533.27	-0.5706402778195493	-0.3037568352996261	0.02217550589199801	-0.3433825341252851	-0.2568784251409475			direction_not_defined	Energy intake (kcal/day)		2442.4284477124183	1331.6207629539267	2552.5795098039216	1786.2558067207672
Mean_energy_kcal	5	Anna Chodorova	21.0	0.0	994.93	-0.8720192841043725	-0.19395924755718527	0.04132329617522053	-0.26725557411352724	-0.1041431282810274			direction_not_defined	Energy intake (kcal/day)		2442.4284477124183	1331.6207629539267	2552.5795098039216	1786.2558067207672
Mean_energy_kcal	6	Anna Holeckova	22.0	0.0	1496.82	-0.5910460897211018	-0.4482278590369259	0.02357419234755038	-0.49092424909526877	-0.4010930413377875			direction_not_defined	Energy intake (kcal/day)		2442.4284477124183	1331.6207629539267	2552.5795098039216	1786.2558067207672
Mean_energy_kcal	7	Anna Liskova	24.0	0.0	1805.846666666667	-0.4180436196919169	-0.4970181317156834	0.033094314452658855	-0.5600216576100062	-0.430031716847953			direction_not_defined	Energy intake (kcal/day)		2442.4284477124183	1331.6207629539267	2552.5795098039216	1786.2558067207672
Mean_energy_kcal	8	Arribasova Marie	19.0	0.0	2390.09	-0.09096653972659265	0.2803812266695662	0.07079255169038358	0.15673510891968617	0.43662272731264185			direction_not_defined	Energy intake (kcal/day)		2442.4284477124183	1331.6207629539267	2552.5795098039216	1786.2558067207672
Mean_energy_kcal	9	Barbora Barochova	23.0	0.0	1445.49	-0.619782175452424	0.042092418754800985	0.022949813553761814	0.0011700494119191902	0.09145570942590034			direction_not_defined	Energy intake (kcal/day)		2442.4284477124183	1331.6207629539267	2552.5795098039216	1786.2558067207672
Mean_energy_kcal	10	Barbora Haluskova	22.0	0.0	2032.04	-0.2914137537554239	-0.20389931600226485	0.019451165922651937	-0.2394349224691421	-0.16415815693606145			direction_not_defined	Energy intake (kcal/day)		2442.4284477124183	1331.6207629539267	2552.5795098039216	1786.2558067207672
Mean_energy_kcal	11	Barbora Honzkova	21.0	0.0	2255.35	-0.16639806498352536	0.19660268910947876	0.03398586592365893	0.13599378978491428	0.27131123223910975			direction_not_defined	Energy intake (kcal/day)		2442.4284477124183	1331.6207629539267	2552.5795098039216	1786.2558067207672
Mean_energy_kcal	12	Barbora Hurabova	21.0	0.0	2165.18	-0.2168779568672838	-0.16063413953432637	0.033982509631798115	-0.22118453966643173	-0.08563911011315206			direction_not_defined	Energy intake (kcal/day)		2442.4284477124183	1331.6207629539267	2552.5795098039216	1786.2558067207672
Mean_energy_kcal	13	Barbora Jelinkova	22.0	0.0	1787.87	-0.42810750113545376	-0.31081324758148915	0.020872013993505568	-0.34824069830669885	-0.2684868112381517			direction_not_defined	Energy intake (kcal/day)		2442.4284477124183	1331.6207629539267	2552.5795098039216	1786.2558067207672
Mean_energy_kcal	14	Barbora Koudelkova	24.0	0.0	1530.28	-0.5723141702087301	-0.564013131772701	0.034604764601387936	-0.6268830855822691	-0.4951192513193768			direction_not_defined	Energy intake (kcal/day)		2442.4284477124183	1331.6207629539267	2552.5795098039216	1786.2558067207672
Mean_energy_kcal	15	Barbora Netusilova	22.0	0.0	2071.73	-0.2691940919070666	-0.27095793424447423	0.019209540748991272	-0.30561201726301146	-0.2314218771583471			direction_not_defined	Energy intake (kcal/day)		2442.4284477124183	1331.6207629539267	2552.5795098039216	1786.2558067207672
Mean_energy_kcal	16	Barbora Prochazkova	23.0	0.0	2065.0	-0.27296174935829975	-0.3684898446955301	0.018289681750150617	-0.4011467810573286	-0.32875999793761423			direction_not_defined	Energy intake (kcal/day)		2442.4284477124183	1331.6207629539267	2552.5795098039216	1786.2558067207672
Mean_energy_kcal	17	Batdorjova Nomindari	21.0	0.0	1601.66	-0.5323534883559777	-0.3234440484914758	0.03629940227849086	-0.38784812529692736	-0.24350096155539314			direction_not_defined	Energy intake (kcal/day)		2442.4284477124183	1331.6207629539267	2552.5795098039216	1786.2558067207672
Mean_energy_kcal	18	Becvar Jan	23.0	1.0	2338.03	-0.12011130152617633	-0.07676577268067197	0.05785557503389955	-0.19875982228168346	0.03153666278347587			direction_not_defined	Energy intake (kcal/day)		2442.4284477124183	1331.6207629539267	2552.5795098039216	1786.2558067207672
Mean_energy_kcal	19	Blazejova Karolina	21.0	0.0	2531.88	-0.011588211344668456	-0.2970268092880377	0.03389542457819983	-0.3572755812020983	-0.2249971943528695			direction_not_defined	Energy intake (kcal/day)		2442.4284477124183	1331.6207629539267	2552.5795098039216	1786.2558067207672
Mean_energy_kcal	20	Brnka Michal	24.0	1.0	3603.72	0.5884602229093806	-0.060087236811644844	0.05592555980073268	-0.17409378390207847	0.042755534663374874			direction_not_defined	Energy intake (kcal/day)		2442.4284477124183	1331.6207629539267	2552.5795098039216	1786.2558067207672
Mean_energy_kcal	21	Brousilova Tereza	23.0	0.0	1890.216666666666	-0.3708107431450316	-0.09638835158472064	0.01903321895920052	-0.1297424836110714	-0.05427822406716513			direction_not_defined	Energy intake (kcal/day)		2442.4284477124183	1331.6207629539267	2552.5795098039216	1786.2558067207672
Mean_energy_kcal	22	Buchtova Jana	23.0	0.0	1869.52	-0.382397362815515	-0.21370670732099314	0.01920604728889776	-0.24681571887949688	-0.17215467860384084			direction_not_defined	Energy intake (kcal/day)		2442.4284477124183	1331.6207629539267	2552.5795098039216	1786.2558067207672
Mean_energy_kcal	23	David Pavlista	24.0	1.0	3649.07	0.6138485238623413	-0.15741842522587193	0.055888624574942064	-0.2716664698094201	-0.055088189791671606			direction_not_defined	Energy intake (kcal/day)		2442.4284477124183	1331.6207629539267	2552.5795098039216	1786.2558067207672
Mean_energy_kcal	24	David Prokop	22.0	1.0	9984.32	4.1605129916074945	-0.5946737386513953	0.12811112120483353	-0.8731900691531719	-0.355823117788386			direction_not_defined	Energy intake (kcal/day)		2442.4284477124183	1331.6207629539267	2552.5795098039216	1786.2558067207672
Mean_energy_kcal	25	Demianiv Mariana	22.0	0.0	1370.77	-0.6616126902750304	-0.3828155976132656	0.02501964268313786	-0.42680469592177434	-0.33312468325396255			direction_not_defined	Energy intake (kcal/day)		2442.4284477124183	1331.6207629539267	2552.5795098039216	1786.2558067207672
Mean_energy_kcal	26	Dobiasova Tereza	22.0	0.0	1566.58	-0.5519923328417519	-0.015096907488812492	0.022855171848848777	-0.05597754032775547	0.02892534080818896			direction_not_defined	Energy intake (kcal/day)		2442.4284477124183	1331.6207629539267	2552.5795098039216	1786.2558067207672
Mean_energy_kcal	27	Dominika Vojtova	21.0	0.0	1526.65	-0.5743463539454279	-0.35008591797172034	0.03674714445883717	-0.4148476143161139	-0.26989136492012594			direction_not_defined	Energy intake (kcal/day)		2442.4284477124183	1331.6207629539267	2552.5795098039216	1786.2558067207672
Mean_energy_kcal	28	Donarova Katerina	22.0	0.0	2022.21	-0.29691688492119234	-0.25260676496229056	0.019323574636669665	-0.28736266876044686	-0.21392139399508345			direction_not_defined	Energy intake (kcal/day)		2442.4284477124183	1331.6207629539267	2552.5795098039216	1786.2558067207672
Mean_energy_kcal	29	Dundrova Melisa Vanesa	22.0	0.0	1948.22	-0.3383387236755373	-0.3779035868804865	0.019859400998507044	-0.41446529821659556	-0.3380370605826688			direction_not_defined	Energy intake (kcal/day)		2442.4284477124183	1331.6207629539267	2552.5795098039216	1786.2558067207672
Mean_energy_kcal	30	Duskova Nikola	23.0	0.0	1637.34	-0.5123787457319067	-0.4426848016240501	0.02111767724635583	-0.48007097749624844	-0.3983015437238975			direction_not_defined	Energy intake (kcal/day)		2442.4284477124183	1331.6207629539267	2552.5795098039216	1786.2558067207672
Mean_energy_kcal	31	Dvoracek Viktor	23.0	1.0	2270.28	-0.1580397996422308	-0.6449662061565405	0.058457978482700075	-0.768566574514495	-0.5366533546110233			direction_not_defined	Energy intake (kcal/day)		2442.4284477124183	1331.6207629539267	2552.5795098039216	1786.2558067207672
Mean_energy_kcal	32	Eliska Urbanova	23.0	0.0	3171.65	0.34657437521928985	0.3079072053337334	0.023693273826292896	0.2616504710214678	0.35467684290521007			direction_not_defined	Energy intake (kcal/day)		2442.4284477124183	1331.6207629539267	2552.5795098039216	1786.2558067207672
Mean_energy_kcal	33	Eliska Zatkova	23.0	0.0	1964.033333333334	-0.32948594163063843	-0.1691212710049118	0.018611410930599762	-0.20196675288439653	-0.12874889454623153			direction_not_defined	Energy intake (kcal/day)		2442.4284477124183	1331.6207629539267	2552.5795098039216	1786.2558067207672
Mean_energy_kcal	34	Ella Prusova	23.0	0.0	2154.66	-0.22276737089209403	-0.018452332761924057	0.01808858976437086	-0.05068618329818236	0.0214284674168559			direction_not_defined	Energy intake (kcal/day)		2442.4284477124183	1331.6207629539267	2552.5795098039216	1786.2558067207672
Mean_energy_kcal	35	Ema Prazakova	23.0	0.0	8285.8	3.2096301485066703	-0.17319773336944916	0.10625207589116552	-0.3933955915119053	0.03172085290773268			direction_not_defined	Energy intake (kcal/day)		2442.4284477124183	1331.6207629539267	2552.5795098039216	1786.2558067207672
Mean_energy_kcal	36	Ester Soulkova	21.0	0.0	2032.97	-0.29089311164106324	0.20094373106503582	0.034206845415981374	0.13882316469881523	0.2764840167939057			direction_not_defined	Energy intake (kcal/day)		2442.4284477124183	1331.6207629539267	2552.5795098039216	1786.2558067207672
Mean_energy_kcal	37	Filip Ondrejka	21.0	1.0	2178.64	-0.20934264196481747	-0.14542949085596268	0.0743627380387628	-0.3058037980168449	-0.008089643663325234			direction_not_defined	Energy intake (kcal/day)		2442.4284477124183	1331.6207629539267	2552.5795098039216	1786.2558067207672
Mean_energy_kcal	38	Frycek Matej	22.0	1.0	2267.89	-0.15937779389311468	-0.5314007297379523	0.06364057587448899	-0.6661233190312728	-0.41667410915934205			direction_not_defined	Energy intake (kcal/day)		2442.4284477124183	1331.6207629539267	2552.5795098039216	1786.2558067207672
Mean_energy_kcal	39	Gerhardova Klara	23.0	0.0	1870.68	-0.3817479597481404	-0.24042401707307431	0.019233496977484704	-0.27385767646114545	-0.19899349071367817			direction_not_defined	Energy intake (kcal/day)		2442.4284477124183	1331.6207629539267	2552.5795098039216	1786.2558067207672
Mean_energy_kcal	40	Hajkova Rozalie	24.0	0.0	2444.87	-0.060299039700061945	-0.3653472725162875	0.03253564549225728	-0.42969306285447356	-0.2993425240663019			direction_not_defined	Energy intake (kcal/day)		2442.4284477124183	1331.6207629539267	2552.5795098039216	1786.2558067207672
Mean_energy_kcal	41	Hartl Jakub	22.0	1.0	4557.31	1.1223087324073646	0.7599049357981219	0.06268772468343449	0.6226344150586486	0.8726869062731368			direction_not_defined	Energy intake (kcal/day)		2442.4284477124183	1331.6207629539267	2552.5795098039216	1786.2558067207672
Mean_energy_kcal	42	Herzinova Veronika	23.0	0.0	2132.323333333333	-0.23527211214059024	-0.15662682580990137	0.018033014497063855	-0.18858854564679786	-0.11629189557982741			direction_not_defined	Energy intake (kcal/day)		2442.4284477124183	1331.6207629539267	2552.5795098039216	1786.2558067207672
Mean_energy_kcal	43	Horakova Radka	26.0	0.0	1788.07	-0.4279955350893547	0.6270291884417067	0.06922366654619039	0.48600430683950174	0.7548413870073648			direction_not_defined	Energy intake (kcal/day)		2442.4284477124183	1331.6207629539267	2552.5795098039216	1786.2558067207672
Mean_energy_kcal	44	Houbova Tereza	22.0	0.0	1649.54	-0.5055488169198643	-0.3013962414143581	0.02190928498124361	-0.3402345710856275	-0.25817395804485277			direction_not_defined	Energy intake (kcal/day)		2442.4284477124183	1331.6207629539267	2552.5795098039216	1786.2558067207672
Mean_energy_kcal	45	Houstecka Julie	22.0	0.0	1362.58	-0.6661976998627868	-0.31306536015012604	0.025127142177419372	-0.35802936594318935	-0.26297594932234397			direction_not_defined	Energy intake (kcal/day)		2442.4284477124183	1331.6207629539267	2552.5795098039216	1786.2558067207672
Mean_energy_kcal	46	Hujerova Lucie	24.0	0.0	2243.77	-0.17288089905266052	-0.37061164543645303	0.03223460515942203	-0.4339826199694266	-0.30438675243503693			direction_not_defined	Energy intake (kcal/day)		2442.4284477124183	1331.6207629539267	2552.5795098039216	1786.2558067207672
Mean_energy_kcal	47	Jakub Seger	24.0	1.0	2858.3	0.17115157249359733	-0.12083982389244585	0.056761786179170416	-0.2370337743763705	-0.01568401261846986			direction_not_defined	Energy intake (kcal/day)		2442.4284477124183	1331.6207629539267	2552.5795098039216	1786.2558067207672
Mean_energy_kcal	48	Jan Rychtera	24.0	1.0	2534.34	-0.010211028977650074	0.11732470100820913	0.05800550711993105	0.0002618108977897767	0.22651455553324995			direction_not_defined	Energy intake (kcal/day)		2442.4284477124183	1331.6207629539267	2552.5795098039216	1786.2558067207672
Mean_energy_kcal	49	Jana Jilkova	22.0	0.0	9197.14	3.719825830766229	-0.25139436515935787	0.12147706869961943	-0.5021640622893717	-0.019015735144049247			direction_not_defined	Energy intake (kcal/day)		2442.4284477124183	1331.6207629539267	2552.5795098039216	1786.2558067207672
Mean_energy_kcal	50	Jindra Vejskalova	21.0	0.0	2484.73	-0.037984206712520445	0.11316036044384115	0.033869607876788034	0.053195282270058916	0.1863764419904779			direction_not_defined	Energy intake (kcal/day)		2442.4284477124183	1331.6207629539267	2552.5795098039216	1786.2558067207672
Mean_energy_kcal	51	Jonasova Sarka	24.0	0.0	1782.98	-0.43084507096257557	-0.41037301623977457	0.033244599559332545	-0.47339642966886486	-0.3440243312077759			direction_not_defined	Energy intake (kcal/day)		2442.4284477124183	1331.6207629539267	2552.5795098039216	1786.2558067207672
Mean_energy_kcal	52	Kadlecova Monika	24.0	0.0	1979.65	-0.32074325953107097	-0.09703501356498097	0.032595603489981716	-0.15993927833674565	-0.03022881318653854			direction_not_defined	Energy intake (kcal/day)		2442.4284477124183	1331.6207629539267	2552.5795098039216	1786.2558067207672
Mean_energy_kcal	53	Karolina Vatkova	22.0	0.0	5693.98	1.7586509605044218	-0.22092998120939092	0.061821730744335085	-0.34054861686451227	-0.10300431529512967			direction_not_defined	Energy intake (kcal/day)		2442.4284477124183	1331.6207629539267	2552.5795098039216	1786.2558067207672
Mean_energy_kcal	54	Karolina Vlckova	22.0	0.0	1458.01	-0.6127731009666232	0.2998086794695847	0.024080382748778044	0.2559824261089213	0.3464206520967788			direction_not_defined	Energy intake (kcal/day)		2442.4284477124183	1331.6207629539267	2552.5795098039216	1786.2558067207672
Mean_energy_kcal	55	Katerina Lukasova	22.0	0.0	2308.22	-0.13679984069724052	-0.16098550265893646	0.01872415389585979	-0.19426997617748157	-0.12256177598266932			direction_not_defined	Energy intake (kcal/day)		2442.4284477124183	1331.6207629539267	2552.5795098039216	1786.2558067207672
Mean_energy_kcal	56	Katerina Romanska	22.0	0.0	1782.73	-0.4309850285201994	-0.14255121475853882	0.020854452054582407	-0.17954954019012043	-0.10153103471906012			direction_not_defined	Energy intake (kcal/day)		2442.4284477124183	1331.6207629539267	2552.5795098039216	1786.2558067207672
Mean_energy_kcal	57	Katerina Ticha	24.0	0.0	1926.34	-0.35058780911877385	-0.45072165939370146	0.03289471542968668	-0.5145714673545316	-0.38424579888178906			direction_not_defined	Energy intake (kcal/day)		2442.4284477124183	1331.6207629539267	2552.5795098039216	1786.2558067207672
Mean_energy_kcal	58	Klara Kosikova	23.0	0.0	1592.85	-0.5372855926866411	-0.3673732409998005	0.021404715769199466	-0.4059349137356181	-0.3227658373188976			direction_not_defined	Energy intake (kcal/day)		2442.4284477124183	1331.6207629539267	2552.5795098039216	1786.2558067207672
Mean_energy_kcal	59	Koderova Tereza	23.0	0.0	1687.65	-0.48421368683568955	-0.26719326999718657	0.02070513926995851	-0.3041852099858599	-0.22353080090498492			direction_not_defined	Energy intake (kcal/day)		2442.4284477124183	1331.6207629539267	2552.5795098039216	1786.2558067207672
Mean_energy_kcal	60	Kolarikova Lucie	23.0	0.0	1552.41	-0.5599251272078697	-0.30524342944230787	0.02187791755926666	-0.34384432191704184	-0.25865615209697757			direction_not_defined	Energy intake (kcal/day)		2442.4284477124183	1331.6207629539267	2552.5795098039216	1786.2558067207672
Mean_energy_kcal	61	Kopecky Petr	22.0	1.0	1425.6	-0.6309171987369749	-0.7499876713370688	0.07005274994938808	-0.8922564632359294	-0.6199679274621791			direction_not_defined	Energy intake (kcal/day)		2442.4284477124183	1331.6207629539267	2552.5795098039216	1786.2558067207672
Mean_energy_kcal	62	Korobkova Tatiana	23.0	0.0	1953.4	-0.33543880308157176	-0.020203867643742556	0.018684729824733314	-0.05274761040856176	0.020870012975200875			direction_not_defined	Energy intake (kcal/day)		2442.4284477124183	1331.6207629539267	2552.5795098039216	1786.2558067207672
Mean_energy_kcal	63	Kospachova Pavlina	21.0	0.0	1954.74	-0.33468863057270815	-0.21348747329125015	0.03446364895434893	-0.2766848903747686	-0.13742262643453573			direction_not_defined	Energy intake (kcal/day)		2442.4284477124183	1331.6207629539267	2552.5795098039216	1786.2558067207672
Mean_energy_kcal	64	Kourimsky Pavel	25.0	1.0	3050.71	0.278868507143192	-0.5665881528695856	0.06367746583414607	-0.7007606698951143	-0.45520992877115474			direction_not_defined	Energy intake (kcal/day)		2442.4284477124183	1331.6207629539267	2552.5795098039216	1786.2558067207672
Mean_energy_kcal	65	Kratka Lucie	22.0	0.0	1508.73	-0.5843785116759032	-0.27227845065121675	0.023579586849999997	-0.31435305104023625	-0.22609738403610982			direction_not_defined	Energy intake (kcal/day)		2442.4284477124183	1331.6207629539267	2552.5795098039216	1786.2558067207672
Mean_energy_kcal	66	Krause Martin	27.0	1.0	4376.82	1.021264974105273	0.41858194403769333	0.0916723380841014	0.2204007204215935	0.5781032071556846			direction_not_defined	Energy intake (kcal/day)		2442.4284477124183	1331.6207629539267	2552.5795098039216	1786.2558067207672
Mean_energy_kcal	67	Kristyna Novakova	22.0	0.0	2019.49	-0.2984396231481395	-0.1606309955986711	0.01940209314564187	-0.19674743109647116	-0.12128956461406852			direction_not_defined	Energy intake (kcal/day)		2442.4284477124183	1331.6207629539267	2552.5795098039216	1786.2558067207672
Mean_energy_kcal	68	Krouzecky Tomas	24.0	1.0	2697.22	0.08097411896541917	-0.5515319574201603	0.057361370564250225	-0.6676356727539856	-0.44259598998431915			direction_not_defined	Energy intake (kcal/day)		2442.4284477124183	1331.6207629539267	2552.5795098039216	1786.2558067207672
Mean_energy_kcal	69	Libalova Sarka	21.0	0.0	2341.75	-0.11802873306873404	0.18338462336766678	0.03375502968940864	0.12501686840239448	0.2564306966911271			direction_not_defined	Energy intake (kcal/day)		2442.4284477124183	1331.6207629539267	2552.5795098039216	1786.2558067207672
Mean_energy_kcal	70	Lucie Nesnidalova	21.0	0.0	1935.18	-0.34563890988119556	0.04201925419029268	0.03459770246498578	-0.020204857800072657	0.11894315237925435			direction_not_defined	Energy intake (kcal/day)		2442.4284477124183	1331.6207629539267	2552.5795098039216	1786.2558067207672
Mean_energy_kcal	71	Lucie Trtilkova	25.0	0.0	1696.29	-0.47937675364421045	-0.3258206705329194	0.051035093333851915	-0.4260462741650379	-0.22826727614720277			direction_not_defined	Energy intake (kcal/day)		2442.4284477124183	1331.6207629539267	2552.5795098039216	1786.2558067207672
Mean_energy_kcal	72	Machnikova Petra	27.0	0.0	2451.6	-0.056531382248828775	-0.13951420371184964	0.08821298388042559	-0.32667865468924195	0.021550648513730904			direction_not_defined	Energy intake (kcal/day)		2442.4284477124183	1331.6207629539267	2552.5795098039216	1786.2558067207672
Mean_energy_kcal	73	Magdalena Zichova	24.0	0.0	1818.4	-0.4110158841984331	-0.11554135994663431	0.03305757921472892	-0.17931926583264857	-0.04891170945080654			direction_not_defined	Energy intake (kcal/day)		2442.4284477124183	1331.6207629539267	2552.5795098039216	1786.2558067207672
Mean_energy_kcal	74	Malecha Vojtech	21.0	1.0	2775.94	0.1250439547100069	0.45680005107912425	0.07182085776240837	0.2995951383857801	0.5898308586937193			direction_not_defined	Energy intake (kcal/day)		2442.4284477124183	1331.6207629539267	2552.5795098039216	1786.2558067207672
Mean_energy_kcal	75	Marie Molavcova	23.0	0.0	8390.83	3.2684291176155886	-0.33959622039482334	0.10825335757142476	-0.5640818900583038	-0.1269105378683179			direction_not_defined	Energy intake (kcal/day)		2442.4284477124183	1331.6207629539267	2552.5795098039216	1786.2558067207672
Mean_energy_kcal	76	Marie Stachova	21.0	0.0	1425.87	-0.6307660445747412	-0.2130586574337917	0.03752277799214797	-0.28153681378446777	-0.1308980485551786			direction_not_defined	Energy intake (kcal/day)		2442.4284477124183	1331.6207629539267	2552.5795098039216	1786.2558067207672
Mean_energy_kcal	77	Marie Vesela	23.0	0.0	1962.06	-0.3305906732854828	-0.30131543205814604	0.01868483545811142	-0.3348140508956375	-0.2605864533263586			direction_not_defined	Energy intake (kcal/day)		2442.4284477124183	1331.6207629539267	2552.5795098039216	1786.2558067207672
Mean_energy_kcal	78	Marketa Stadlikova	23.0	0.0	1588.38	-0.5397880338169548	-0.3634052639195919	0.021495828555331713	-0.4020537843014388	-0.318438656832605			direction_not_defined	Energy intake (kcal/day)		2442.4284477124183	1331.6207629539267	2552.5795098039216	1786.2558067207672
Mean_energy_kcal	79	Martinkovsky Tomas	21.0	1.0	1644.38	-0.5084375409092198	-0.6647253153186179	0.07780293802812968	-0.82820434003019	-0.5159578387156313			direction_not_defined	Energy intake (kcal/day)		2442.4284477124183	1331.6207629539267	2552.5795098039216	1786.2558067207672
Mean_energy_kcal	80	Matysova Sara	22.0	0.0	1891.65	-0.37000831981465465	-0.04407847495215577	0.020227103764151	-0.0802908335222891	-0.004185422218112329			direction_not_defined	Energy intake (kcal/day)		2442.4284477124183	1331.6207629539267	2552.5795098039216	1786.2558067207672
Mean_energy_kcal	81	Mestakova Tereza	26.0	0.0	1827.0	-0.4062013442161738	-0.2628402044629982	0.0692175164003696	-0.40362788518402953	-0.13614587807511316			direction_not_defined	Energy intake (kcal/day)		2442.4284477124183	1331.6207629539267	2552.5795098039216	1786.2558067207672
Mean_energy_kcal	82	Michaela Poslusna	25.0	0.0	1999.74	-0.30949627020042103	-0.11122210493137333	0.05039389252748881	-0.21209370452106133	-0.015647841718898915			direction_not_defined	Energy intake (kcal/day)		2442.4284477124183	1331.6207629539267	2552.5795098039216	1786.2558067207672
Mean_energy_kcal	83	Michaela Ronkova	22.0	0.0	1869.06	-0.38265488472154285	-0.1800136976579034	0.020307242809700702	-0.21610072292293475	-0.13993999597637957			direction_not_defined	Energy intake (kcal/day)		2442.4284477124183	1331.6207629539267	2552.5795098039216	1786.2558067207672
Mean_energy_kcal	84	Michaela Zlatohlavkova	22.0	0.0	2205.15	-0.19450154255438776	0.17035381948351183	0.018930097540478752	0.13582408691523443	0.20883334726534694			direction_not_defined	Energy intake (kcal/day)		2442.4284477124183	1331.6207629539267	2552.5795098039216	1786.2558067207672
Mean_energy_kcal	85	Monika Safarikova	22.0	0.0	1768.49	-0.43895701100245205	0.07334886148188977	0.02118428736109062	0.03544712554933045	0.11609059416885814			direction_not_defined	Energy intake (kcal/day)		2442.4284477124183	1331.6207629539267	2552.5795098039216	1786.2558067207672
Mean_energy_kcal	86	Moravcova Natalie	24.0	0.0	1677.47	-0.4899127585821314	-0.4594578976152236	0.033646073508581856	-0.5213840085501156	-0.3913891725813409			direction_not_defined	Energy intake (kcal/day)		2442.4284477124183	1331.6207629539267	2552.5795098039216	1786.2558067207672
Mean_energy_kcal	87	Natalie Pechackova	21.0	0.0	1990.49	-0.3146746998325023	-0.017754892643460928	0.03461755477698076	-0.07954532740646578	0.0592787966247143			direction_not_defined	Energy intake (kcal/day)		2442.4284477124183	1331.6207629539267	2552.5795098039216	1786.2558067207672
Mean_energy_kcal	88	Natalie Smetanova	23.0	0.0	1637.59	-0.5122387881742828	-0.08742682391645214	0.021181834975368356	-0.12486586373718206	-0.043179132535892416			direction_not_defined	Energy intake (kcal/day)		2442.4284477124183	1331.6207629539267	2552.5795098039216	1786.2558067207672
Mean_energy_kcal	89	Netrhova Pavlina	22.0	0.0	1992.93	-0.3133087140700938	-0.2004690532456259	0.019703888893233632	-0.23472545146007057	-0.16097100823843305			direction_not_defined	Energy intake (kcal/day)		2442.4284477124183	1331.6207629539267	2552.5795098039216	1786.2558067207672
Mean_energy_kcal	90	Nova Vendula	24.0	0.0	2479.62	-0.04084493919035134	0.24318131500418008	0.03257480936113507	0.1778205272132486	0.3090782973398042			direction_not_defined	Energy intake (kcal/day)		2442.4284477124183	1331.6207629539267	2552.5795098039216	1786.2558067207672
Mean_energy_kcal	91	Petrzilkova Veronika	23.0	0.0	1929.6	-0.3487627625673593	-0.1462202533964952	0.018856929864927523	-0.17975619856651517	-0.10414899075206649			direction_not_defined	Energy intake (kcal/day)		2442.4284477124183	1331.6207629539267	2552.5795098039216	1786.2558067207672
Mean_energy_kcal	92	Pistora Tomas	22.0	1.0	11722.41	5.1335483169290175	-0.7322813809667558	0.1555823623855523	-1.0699106403613676	-0.4420541592230613			direction_not_defined	Energy intake (kcal/day)		2442.4284477124183	1331.6207629539267	2552.5795098039216	1786.2558067207672
Mean_energy_kcal	93	Prochazka Tadeas	25.0	1.0	4439.83	1.0565398769287802	0.9565206856193652	0.06585467113837634	0.8243867744553672	1.0767933497003892			direction_not_defined	Energy intake (kcal/day)		2442.4284477124183	1331.6207629539267	2552.5795098039216	1786.2558067207672
Mean_energy_kcal	94	Prokupek Zdenek	21.0	1.0	2773.71	0.12379553329600244	-0.125860984991231	0.07175982839504463	-0.28262342161780085	0.007228615935180684			direction_not_defined	Energy intake (kcal/day)		2442.4284477124183	1331.6207629539267	2552.5795098039216	1786.2558067207672
Mean_energy_kcal	95	Rohlikova Tereza	23.0	0.0	5482.02	1.6399893448486451	-0.3258592839668905	0.05864421442430541	-0.4445302708643002	-0.21288824924872732			direction_not_defined	Energy intake (kcal/day)		2442.4284477124183	1331.6207629539267	2552.5795098039216	1786.2558067207672
Mean_energy_kcal	96	Smetalova Tereza	25.0	0.0	1986.17	-0.3170931664282418	-0.24848097507037398	0.050663238768097155	-0.3493180598008796	-0.15070702231862637			direction_not_defined	Energy intake (kcal/day)		2442.4284477124183	1331.6207629539267	2552.5795098039216	1786.2558067207672
Mean_energy_kcal	97	Srba Stanislav	22.0	1.0	2967.06	0.23203870836226267	0.14310219153443693	0.0606574995830265	0.010647656213287109	0.2526954622998242			direction_not_defined	Energy intake (kcal/day)		2442.4284477124183	1331.6207629539267	2552.5795098039216	1786.2558067207672
Mean_energy_kcal	98	Stachova Valentyna	21.0	0.0	2420.98	-0.07367338390659385	-0.052244259191470716	0.033742029389060284	-0.11249363253619114	0.02063199335713754			direction_not_defined	Energy intake (kcal/day)		2442.4284477124183	1331.6207629539267	2552.5795098039216	1786.2558067207672
Mean_energy_kcal	99	Tereza Zahorikova	22.0	0.0	1833.2	-0.40273039678710315	-0.16505596819042592	0.020532215615702062	-0.20130504901154278	-0.12432822218697773			direction_not_defined	Energy intake (kcal/day)		2442.4284477124183	1331.6207629539267	2552.5795098039216	1786.2558067207672
Mean_energy_kcal	100	Tondrova Veronika	21.0	0.0	3083.39	0.2971637590757773	0.424617235629312	0.03606580870030606	0.3604487217532136	0.49621732014189296			direction_not_defined	Energy intake (kcal/day)		2442.4284477124183	1331.6207629539267	2552.5795098039216	1786.2558067207672
