# Supplementary material for: Impact of Nutrition Education on Dietary Intake and Body Composition Among Czech University Students Studying Nutrition and Food
Source: Healthcare (Basel). 2026 May 7;14(10):1258. doi: 10.3390/healthcare14101258 (PMC13206028; doi:10.3390/healthcare14101258)
Supplement: Supplementary file 1 [file healthcare-14-01258-s001.zip › all_population_summaries.csv]

outcome	label	parameter	mean	sd	q025	q975
Weight	Weight	population_mean_time_effect_z	-0.015565142976084873	0.004073140366049321	-0.019637273912251903	-0.011493016203488651
Weight	Weight	sd_of_individual_time_effects_z	0.17272025497355997
Body Fat Mass	Body Fat Mass	population_mean_time_effect_z	0.012024466363107738	0.011901954653749946	0.00012547131867538967	0.023923450333277512
Body Fat Mass	Body Fat Mass	sd_of_individual_time_effects_z	0.28097843943132
Skeletal Muscle Mass	Skeletal Muscle Mass	population_mean_time_effect_z	0.021414901488723638	0.005621517500716128	0.015794752831590084	0.027035026492794396
Skeletal Muscle Mass	Skeletal Muscle Mass	sd_of_individual_time_effects_z	0.10466990523945464
InBody Score	InBody Score	population_mean_time_effect_z	0.022765270824923325	0.024378261401443207	-0.0016069052718277257	0.04713746307122219
InBody Score	InBody Score	sd_of_individual_time_effects_z	0.23727925967290214
protein_g	Protein intake (g/day)	population_mean_time_effect_z	0.16513095585077306	0.06435485426812207	0.03506172342711392	0.2706682190654127
protein_g	Protein intake (g/day)	sd_of_individual_time_effects_z	0.5537283421270942
Mean_energy_kcal	Energy intake (kcal/day)	population_mean_time_effect_z	-0.174547500189652	0.02970734920341743	-0.22449968044271398	-0.10852069374227583
Mean_energy_kcal	Energy intake (kcal/day)	sd_of_individual_time_effects_z	0.3015862433248574
