# Supplementary material for: Impact of Nutrition Education on Dietary Intake and Body Composition Among Czech University Students Studying Nutrition and Food
Source: Healthcare (Basel). 2026 May 7;14(10):1258. doi: 10.3390/healthcare14101258 (PMC13206028; doi:10.3390/healthcare14101258)
Supplement: Supplementary file 1 [file healthcare-14-01258-s001.zip › analysis_long_df_Body Fat Mass.csv]

Name	y	time	age	age_z	gender_code	gender_z	baseline_value	participant_idx	y_z	baseline_value_z
Adam Grmolensky	18.4	0	22	-0.4983444854861242	1.0	0.7821782178217822	18.4	0	0.3700888734262443	0.37243633028711776
Adam Grmolensky	17.8	1	22	-0.4983444854861242	1.0	0.7821782178217822	18.4	0	0.2782723644830817	0.37243633028711776
Adam Lill	14.4	0	25	1.5988552242679799	1.0	0.7821782178217822	14.4	1	-0.242021186194842	-0.22859683884054602
Adam Lill	14.0	1	25	1.5988552242679799	1.0	0.7821782178217822	14.4	1	-0.3032321921569507	-0.22859683884054602
Adela Bozdechova	17.0	0	25	1.5988552242679799	0.0	-0.21782178217821782	17.0	2	0.15585035255886423	0.16207472109243556
Adela Bozdechova	17.1	1	25	1.5988552242679799	0.0	-0.21782178217821782	17.0	2	0.1711531040493916	0.16207472109243556
Aneta Krmelova	14.7	0	23	0.2007220844319105	0.0	-0.21782178217821782	14.7	3	-0.19611293172326066	-0.18351935115597137
Aneta Krmelova	14.7	0	23	0.2007220844319105	0.0	-0.21782178217821782	14.7	3	-0.19611293172326066	-0.18351935115597137
Aneta Krmelova	15.7	1	23	0.2007220844319105	0.0	-0.21782178217821782	14.7	3	-0.04308541681798902	-0.18351935115597137
Aneta Krmelova	15.7	1	23	0.2007220844319105	0.0	-0.21782178217821782	14.7	3	-0.04308541681798902	-0.18351935115597137
Anezka Brezinova	31.0	0	23	0.2007220844319105	0.0	-0.21782178217821782	31.0	4	2.298235561232667	2.2656908130392597
Anezka Brezinova	33.8	1	23	0.2007220844319105	0.0	-0.21782178217821782	31.0	4	2.726712602967427	2.2656908130392597
Anna Chodorova	12.5	0	21	-1.1974110554041588	0.0	-0.21782178217821782	12.5	5	-0.5327734645148582	-0.5140875941761865
Anna Chodorova	17.2	1	21	-1.1974110554041588	0.0	-0.21782178217821782	12.5	5	0.18645585553991845	-0.5140875941761865
Anna Holeckova	23.8	0	22	-0.4983444854861242	0.0	-0.21782178217821782	23.8	6	1.1964374539147116	1.1838311086094646
Anna Holeckova	22.1	1	22	-0.4983444854861242	0.0	-0.21782178217821782	23.8	6	0.9362906785757499	1.1838311086094646
Anna Liskova	18.2	0	24	0.8997886543499451	0.0	-0.21782178217821782	18.2	7	0.3394833704451901	0.3423846718307347
Anna Liskova	25.7	1	24	0.8997886543499451	0.0	-0.21782178217821782	18.2	7	1.4871897322347274	0.3423846718307347
Arribasova Marie	18.4	0	19	-2.5955441952402283	0.0	-0.21782178217821782	18.4	8	0.3700888734262443	0.37243633028711776
Arribasova Marie	12.0	1	19	-2.5955441952402283	0.0	-0.21782178217821782	18.4	8	-0.609287221967494	0.37243633028711776
Barbora Barochova	6.9	0	23	0.2007220844319105	0.0	-0.21782178217821782	6.9	9	-1.3897275479843794	-1.3555340309549162
Barbora Barochova	6.4	1	23	0.2007220844319105	0.0	-0.21782178217821782	6.9	9	-1.4662413054370151	-1.3555340309549162
Barbora Haluskova	24.4	0	22	-0.4983444854861242	0.0	-0.21782178217821782	24.4	10	1.2882539628578742	1.273986083978614
Barbora Haluskova	22.4	1	22	-0.4983444854861242	0.0	-0.21782178217821782	24.4	10	0.9821989330473309	1.273986083978614
Barbora Honzkova	12.9	0	21	-1.1974110554041588	0.0	-0.21782178217821782	12.9	11	-0.4715624585527495	-0.45398427726342006
Barbora Honzkova	13.5	1	21	-1.1974110554041588	0.0	-0.21782178217821782	12.9	11	-0.3797459496095865	-0.45398427726342006
Barbora Hurabova	15.8	0	21	-1.1974110554041588	0.0	-0.21782178217821782	15.8	12	-0.027782665327461636	-0.018235229645863552
Barbora Hurabova	19.9	1	21	-1.1974110554041588	0.0	-0.21782178217821782	15.8	12	0.5996301457841517	-0.018235229645863552
Barbora Jelinkova	11.5	0	22	-0.4983444854861242	0.0	-0.21782178217821782	11.5	13	-0.6858009794201299	-0.6643458864581026
Barbora Jelinkova	12.7	1	22	-0.4983444854861242	0.0	-0.21782178217821782	11.5	13	-0.5021679615338039	-0.6643458864581026
Barbora Koudelkova	9.6	0	24	0.8997886543499451	0.0	-0.21782178217821782	9.6	14	-0.976553257740146	-0.9498366417937429
Barbora Koudelkova	9.8	1	24	0.8997886543499451	0.0	-0.21782178217821782	9.6	14	-0.9459477547590915	-0.9498366417937429
Barbora Netusilova	18.4	0	22	-0.4983444854861242	0.0	-0.21782178217821782	18.4	15	0.3700888734262443	0.37243633028711776
Barbora Netusilova	17.8	1	22	-0.4983444854861242	0.0	-0.21782178217821782	18.4	15	0.2782723644830817	0.37243633028711776
Barbora Prochazkova	15.5	0	23	0.2007220844319105	0.0	-0.21782178217821782	15.5	16	-0.07369091979904324	-0.06331271733043846
Barbora Prochazkova	16.2	1	23	0.2007220844319105	0.0	-0.21782178217821782	15.5	16	0.03342834063464681	-0.06331271733043846
Batdorjova Nomindari	12.9	0	21	-1.1974110554041588	0.0	-0.21782178217821782	12.9	17	-0.4715624585527495	-0.45398427726342006
Batdorjova Nomindari	12.2	1	21	-1.1974110554041588	0.0	-0.21782178217821782	12.9	17	-0.5786817189864397	-0.45398427726342006
Becvar Jan	14.3	0	23	0.2007220844319105	1.0	0.7821782178217822	14.3	18	-0.2573239376853691	-0.24362266806873759
Becvar Jan	16.3	1	23	0.2007220844319105	1.0	0.7821782178217822	14.3	18	0.04873109212517419	-0.24362266806873759
Blazejova Karolina	11.8	0	21	-1.1974110554041588	0.0	-0.21782178217821782	11.8	19	-0.6398927249485482	-0.6192683987735276
Blazejova Karolina	12.6	1	21	-1.1974110554041588	0.0	-0.21782178217821782	11.8	19	-0.517470713024331	-0.6192683987735276
Brnka Michal	23.7	0	24	0.8997886543499451	1.0	0.7821782178217822	23.7	20	1.181134702424184	1.1688052793812727
Brnka Michal	24.1	1	24	0.8997886543499451	1.0	0.7821782178217822	23.7	20	1.2423457083862932	1.1688052793812727
Brousilova Tereza	24.2	0	23	0.2007220844319105	0.0	-0.21782178217821782	24.2	21	1.25764845987682	1.2439344255222307
Brousilova Tereza	22.8	1	23	0.2007220844319105	0.0	-0.21782178217821782	24.2	21	1.0434099390094398	1.2439344255222307
Buchtova Jana	14.1	0	23	0.2007220844319105	0.0	-0.21782178217821782	14.1	22	-0.2879294406664236	-0.2736743265251209
Buchtova Jana	16.1	1	23	0.2007220844319105	0.0	-0.21782178217821782	14.1	22	0.018125589144119967	-0.2736743265251209
David Pavlista	9.5	0	24	0.8997886543499451	1.0	0.7821782178217822	9.5	23	-0.9918560092306731	-0.9648624710219346
David Pavlista	9.1	1	24	0.8997886543499451	1.0	0.7821782178217822	9.5	23	-1.053067015192782	-0.9648624710219346
David Prokop	10.8	0	22	-0.4983444854861242	1.0	0.7821782178217822	10.8	24	-0.7929202398538199	-0.7695266910554436
David Prokop	11.1	1	22	-0.4983444854861242	1.0	0.7821782178217822	10.8	24	-0.7470119853822386	-0.7695266910554436
Demianiv Mariana	9.8	0	22	-0.4983444854861242	0.0	-0.21782178217821782	9.8	25	-0.9459477547590915	-0.9197849833373596
Demianiv Mariana	15.1	1	22	-0.4983444854861242	0.0	-0.21782178217821782	9.8	25	-0.13490192576115195	-0.9197849833373596
Dobiasova Tereza	22.6	0	22	-0.4983444854861242	0.0	-0.21782178217821782	22.6	26	1.0128044360283857	1.0035211578711654
Dobiasova Tereza	22.6	1	22	-0.4983444854861242	0.0	-0.21782178217821782	22.6	26	1.0128044360283857	1.0035211578711654
Dominika Vojtova	10.5	0	21	-1.1974110554041588	0.0	-0.21782178217821782	10.5	27	-0.8388284943254014	-0.8146041787400186
Dominika Vojtova	9.8	1	21	-1.1974110554041588	0.0	-0.21782178217821782	10.5	27	-0.9459477547590915	-0.8146041787400186
Donarova Katerina	11.8	0	22	-0.4983444854861242	0.0	-0.21782178217821782	11.8	28	-0.6398927249485482	-0.6192683987735276
Donarova Katerina	12.2	1	22	-0.4983444854861242	0.0	-0.21782178217821782	11.8	28	-0.5786817189864397	-0.6192683987735276
Dundrova Melisa Vanesa	14.4	0	22	-0.4983444854861242	0.0	-0.21782178217821782	14.4	29	-0.242021186194842	-0.22859683884054602
Dundrova Melisa Vanesa	13.5	1	22	-0.4983444854861242	0.0	-0.21782178217821782	14.4	29	-0.3797459496095865	-0.22859683884054602
Duskova Nikola	22.6	0	23	0.2007220844319105	0.0	-0.21782178217821782	22.6	30	1.0128044360283857	1.0035211578711654
Duskova Nikola	21.9	1	23	0.2007220844319105	0.0	-0.21782178217821782	22.6	30	0.9056851755946951	1.0035211578711654
Dvoracek Viktor	5.4	0	23	0.2007220844319105	1.0	0.7821782178217822	5.4	31	-1.6192688203422867	-1.5809214693777902
Dvoracek Viktor	6.5	1	23	0.2007220844319105	1.0	0.7821782178217822	5.4	31	-1.450938553946488	-1.5809214693777902
Eliska Urbanova	12.1	0	23	0.2007220844319105	0.0	-0.21782178217821782	12.1	32	-0.5939844704769669	-0.5741909110889529
Eliska Urbanova	14.2	1	23	0.2007220844319105	0.0	-0.21782178217821782	12.1	32	-0.2726266891758965	-0.5741909110889529
Eliska Zatkova	24.5	0	23	0.2007220844319105	0.0	-0.21782178217821782	24.5	33	1.3035567143484015	1.2890119132068056
Eliska Zatkova	23.9	1	23	0.2007220844319105	0.0	-0.21782178217821782	24.5	33	1.2117402054052384	1.2890119132068056
Ella Prusova	11.5	0	23	0.2007220844319105	0.0	-0.21782178217821782	11.5	34	-0.6858009794201299	-0.6643458864581026
Ella Prusova	12.0	1	23	0.2007220844319105	0.0	-0.21782178217821782	11.5	34	-0.609287221967494	-0.6643458864581026
Ema Prazakova	18.9	0	23	0.2007220844319105	0.0	-0.21782178217821782	18.9	35	0.44660263087888014	0.44756547642807576
Ema Prazakova	17.9	1	23	0.2007220844319105	0.0	-0.21782178217821782	18.9	35	0.29357511597360847	0.44756547642807576
Ester Soulkova	17.1	0	21	-1.1974110554041588	0.0	-0.21782178217821782	17.1	36	0.1711531040493916	0.17710055032062738
Ester Soulkova	18.4	1	21	-1.1974110554041588	0.0	-0.21782178217821782	17.1	36	0.3700888734262443	0.17710055032062738
Filip Ondrejka	4.3	0	21	-1.1974110554041588	1.0	0.7821782178217822	4.3	37	-1.7875990867380858	-1.7462055908878977
Filip Ondrejka	3.1	1	21	-1.1974110554041588	1.0	0.7821782178217822	4.3	37	-1.9712321046244117	-1.7462055908878977
Frycek Matej	9.5	0	22	-0.4983444854861242	1.0	0.7821782178217822	9.5	38	-0.9918560092306731	-0.9648624710219346
Frycek Matej	13.0	1	22	-0.4983444854861242	1.0	0.7821782178217822	9.5	38	-0.45625970706222235	-0.9648624710219346
Gerhardova Klara	16.6	0	23	0.2007220844319105	0.0	-0.21782178217821782	16.6	39	0.09463934659675578	0.10197140417966936
Gerhardova Klara	15.8	1	23	0.2007220844319105	0.0	-0.21782178217821782	16.6	39	-0.027782665327461636	0.10197140417966936
Hajkova Rozalie	15.0	0	24	0.8997886543499451	0.0	-0.21782178217821782	15.0	40	-0.15020467725167905	-0.13844186347139648
Hajkova Rozalie	14.5	1	24	0.8997886543499451	0.0	-0.21782178217821782	15.0	40	-0.22671843470431488	-0.13844186347139648
Hartl Jakub	8.4	0	22	-0.4983444854861242	1.0	0.7821782178217822	8.4	41	-1.1601862756264718	-1.1301465925320422
Hartl Jakub	6.9	1	22	-0.4983444854861242	1.0	0.7821782178217822	8.4	41	-1.3897275479843794	-1.1301465925320422
Herzinova Veronika	20.4	0	23	0.2007220844319105	0.0	-0.21782178217821782	20.4	42	0.6761439032367876	0.6729529148509498
Herzinova Veronika	18.4	1	23	0.2007220844319105	0.0	-0.21782178217821782	20.4	42	0.3700888734262443	0.6729529148509498
Horakova Radka	13.1	0	26	2.2979217941860144	0.0	-0.21782178217821782	13.1	43	-0.44095695557169523	-0.423932618807037
Horakova Radka	12.3	1	26	2.2979217941860144	0.0	-0.21782178217821782	13.1	43	-0.5633789674959124	-0.423932618807037
Houbova Tereza	9.0	0	22	-0.4983444854861242	0.0	-0.21782178217821782	9.0	44	-1.068369766683309	-1.0399916171628925
Houbova Tereza	9.8	1	22	-0.4983444854861242	0.0	-0.21782178217821782	9.0	44	-0.9459477547590915	-1.0399916171628925
Houstecka Julie	4.9	0	22	-0.4983444854861242	0.0	-0.21782178217821782	4.9	45	-1.6957825777949227	-1.6560506155187482
Houstecka Julie	4.8	1	22	-0.4983444854861242	0.0	-0.21782178217821782	4.9	45	-1.71108532928545	-1.6560506155187482
Hujerova Lucie	17.3	0	24	0.8997886543499451	0.0	-0.21782178217821782	17.3	46	0.20175860703044582	0.20715220877701046
Hujerova Lucie	17.0	1	24	0.8997886543499451	0.0	-0.21782178217821782	17.3	46	0.15585035255886423	0.20715220877701046
Jakub Seger	2.9	0	24	0.8997886543499451	1.0	0.7821782178217822	2.9	47	-2.001837607605466	-1.9565672000825802
Jakub Seger	3.8	1	24	0.8997886543499451	1.0	0.7821782178217822	2.9	47	-1.8641128441907215	-1.9565672000825802
Jan Rychtera	8.3	0	24	0.8997886543499451	1.0	0.7821782178217822	8.3	48	-1.1754890271169989	-1.1451724217602337
Jan Rychtera	9.4	1	24	0.8997886543499451	1.0	0.7821782178217822	8.3	48	-1.0071587607212003	-1.1451724217602337
Jana Jilkova	5.4	0	22	-0.4983444854861242	0.0	-0.21782178217821782	5.4	49	-1.6192688203422867	-1.5809214693777902
Jana Jilkova	6.4	1	22	-0.4983444854861242	0.0	-0.21782178217821782	5.4	49	-1.4662413054370151	-1.5809214693777902
Jindra Vejskalova	13.8	0	21	-1.1974110554041588	0.0	-0.21782178217821782	13.8	50	-0.33383769513800493	-0.31875181420969556
Jindra Vejskalova	12.1	1	21	-1.1974110554041588	0.0	-0.21782178217821782	13.8	50	-0.5939844704769669	-0.31875181420969556
Jonasova Sarka	11.7	0	24	0.8997886543499451	0.0	-0.21782178217821782	11.7	51	-0.6551954764390756	-0.6342942280017194
Jonasova Sarka	12.8	1	24	0.8997886543499451	0.0	-0.21782178217821782	11.7	51	-0.48686521004327654	-0.6342942280017194
Kadlecova Monika	16.2	0	24	0.8997886543499451	0.0	-0.21782178217821782	16.2	52	0.03342834063464681	0.04186808726690264
Kadlecova Monika	15.5	1	24	0.8997886543499451	0.0	-0.21782178217821782	16.2	52	-0.07369091979904324	0.04186808726690264
Karolina Vatkova	12.2	0	22	-0.4983444854861242	0.0	-0.21782178217821782	12.2	53	-0.5786817189864397	-0.5591650818607614
Karolina Vatkova	11.6	1	22	-0.4983444854861242	0.0	-0.21782178217821782	12.2	53	-0.6704982279296027	-0.5591650818607614
Karolina Vlckova	10.0	0	22	-0.4983444854861242	0.0	-0.21782178217821782	10.0	54	-0.9153422517780373	-0.8897333248809766
Karolina Vlckova	12.0	1	22	-0.4983444854861242	0.0	-0.21782178217821782	10.0	54	-0.609287221967494	-0.8897333248809766
Katerina Lukasova	19.4	0	22	-0.4983444854861242	0.0	-0.21782178217821782	19.4	55	0.523116388331516	0.5226946225690338
Katerina Lukasova	18.8	1	22	-0.4983444854861242	0.0	-0.21782178217821782	19.4	55	0.4312998793883533	0.5226946225690338
Katerina Romanska	16.6	0	22	-0.4983444854861242	0.0	-0.21782178217821782	16.6	56	0.09463934659675578	0.10197140417966936
Katerina Romanska	17.3	1	22	-0.4983444854861242	0.0	-0.21782178217821782	16.6	56	0.20175860703044582	0.10197140417966936
Katerina Ticha	17.5	0	24	0.8997886543499451	0.0	-0.21782178217821782	17.5	57	0.23236411001150006	0.23720386723339357
Katerina Ticha	16.3	1	24	0.8997886543499451	0.0	-0.21782178217821782	17.5	57	0.04873109212517419	0.23720386723339357
Klara Kosikova	27.5	0	23	0.2007220844319105	0.0	-0.21782178217821782	27.5	58	1.7626392590642166	1.7397867900525537
Klara Kosikova	25.4	1	23	0.2007220844319105	0.0	-0.21782178217821782	27.5	58	1.4412814777631457	1.7397867900525537
Koderova Tereza	40.4	0	23	0.2007220844319105	0.0	-0.21782178217821782	40.4	59	3.73669420134222	3.6781187604892702
Koderova Tereza	39.6	1	23	0.2007220844319105	0.0	-0.21782178217821782	40.4	59	3.614272189418003	3.6781187604892702
Kolarikova Lucie	23.4	0	23	0.2007220844319105	0.0	-0.21782178217821782	23.4	60	1.1352264479526026	1.123727791696698
Kolarikova Lucie	22.5	1	23	0.2007220844319105	0.0	-0.21782178217821782	23.4	60	0.9975016845378583	1.123727791696698
Kopecky Petr	7.4	0	22	-0.4983444854861242	1.0	0.7821782178217822	7.4	61	-1.3132137905317436	-1.2804048848139582
Kopecky Petr	9.9	1	22	-0.4983444854861242	1.0	0.7821782178217822	7.4	61	-0.9306450032685644	-1.2804048848139582
Korobkova Tatiana	25.5	0	23	0.2007220844319105	0.0	-0.21782178217821782	25.5	62	1.4565842292536733	1.4392702054887216
Korobkova Tatiana	21.9	1	23	0.2007220844319105	0.0	-0.21782178217821782	25.5	62	0.9056851755946951	1.4392702054887216
Kospachova Pavlina	7.7	0	21	-1.1974110554041588	0.0	-0.21782178217821782	7.7	63	-1.267305536060162	-1.2353273971293834
Kospachova Pavlina	6.5	1	21	-1.1974110554041588	0.0	-0.21782178217821782	7.7	63	-1.450938553946488	-1.2353273971293834
Kourimsky Pavel	10.6	0	25	1.5988552242679799	1.0	0.7821782178217822	10.6	64	-0.8235257428348743	-0.7995783495118269
Kourimsky Pavel	11.5	1	25	1.5988552242679799	1.0	0.7821782178217822	10.6	64	-0.6858009794201299	-0.7995783495118269
Kratka Lucie	32.1	0	22	-0.4983444854861242	0.0	-0.21782178217821782	32.1	65	2.466565827628466	2.4309749345493676
Kratka Lucie	31.9	1	22	-0.4983444854861242	0.0	-0.21782178217821782	32.1	65	2.4359603246474113	2.4309749345493676
Krause Martin	12.1	0	27	2.996988364104049	1.0	0.7821782178217822	12.1	66	-0.5939844704769669	-0.5741909110889529
Krause Martin	14.0	1	27	2.996988364104049	1.0	0.7821782178217822	12.1	66	-0.3032321921569507	-0.5741909110889529
Kristyna Novakova	25.7	0	22	-0.4983444854861242	0.0	-0.21782178217821782	25.7	67	1.4871897322347274	1.4693218639451047
Kristyna Novakova	22.9	1	22	-0.4983444854861242	0.0	-0.21782178217821782	25.7	67	1.0587126904999666	1.4693218639451047
Krouzecky Tomas	6.8	0	24	0.8997886543499451	1.0	0.7821782178217822	6.8	68	-1.4050302994749067	-1.3705598601831077
Krouzecky Tomas	6.0	1	24	0.8997886543499451	1.0	0.7821782178217822	6.8	68	-1.5274523113991239	-1.3705598601831077
Libalova Sarka	13.6	0	21	-1.1974110554041588	0.0	-0.21782178217821782	13.6	69	-0.3644431981190594	-0.3488034726660789
Libalova Sarka	13.9	1	21	-1.1974110554041588	0.0	-0.21782178217821782	13.6	69	-0.3185349436474778	-0.3488034726660789
Lucie Nesnidalova	13.1	0	21	-1.1974110554041588	0.0	-0.21782178217821782	13.1	70	-0.44095695557169523	-0.423932618807037
Lucie Nesnidalova	15.0	1	21	-1.1974110554041588	0.0	-0.21782178217821782	13.1	70	-0.15020467725167905	-0.423932618807037
Lucie Trtilkova	19.7	0	25	1.5988552242679799	0.0	-0.21782178217821782	19.7	71	0.5690246428030976	0.5677721102536087
Lucie Trtilkova	19.9	1	25	1.5988552242679799	0.0	-0.21782178217821782	19.7	71	0.5996301457841517	0.5677721102536087
Machnikova Petra	14.3	0	27	2.996988364104049	0.0	-0.21782178217821782	14.3	72	-0.2573239376853691	-0.24362266806873759
Machnikova Petra	13.7	1	27	2.996988364104049	0.0	-0.21782178217821782	14.3	72	-0.34914044662853233	-0.24362266806873759
Magdalena Zichova	19.4	0	24	0.8997886543499451	0.0	-0.21782178217821782	19.4	73	0.523116388331516	0.5226946225690338
Magdalena Zichova	19.1	1	24	0.8997886543499451	0.0	-0.21782178217821782	19.4	73	0.4772081338599349	0.5226946225690338
Malecha Vojtech	20.5	0	21	-1.1974110554041588	1.0	0.7821782178217822	20.5	74	0.691446654727315	0.6879787440791416
Malecha Vojtech	15.5	1	21	-1.1974110554041588	1.0	0.7821782178217822	20.5	74	-0.07369091979904324	0.6879787440791416
Marie Molavcova	17.4	0	23	0.2007220844319105	0.0	-0.21782178217821782	17.4	75	0.21706135852097266	0.22217803800520175
Marie Molavcova	15.9	1	23	0.2007220844319105	0.0	-0.21782178217821782	17.4	75	-0.012479913836934524	0.22217803800520175
Marie Stachova	8.5	0	21	-1.1974110554041588	0.0	-0.21782178217821782	8.5	76	-1.1448835241359447	-1.1151207633038505
Marie Stachova	9.9	1	21	-1.1974110554041588	0.0	-0.21782178217821782	8.5	76	-0.9306450032685644	-1.1151207633038505
Marie Vesela	21.5	0	23	0.2007220844319105	0.0	-0.21782178217821782	21.5	77	0.8444741696325866	0.8382370363610576
Marie Vesela	21.8	1	23	0.2007220844319105	0.0	-0.21782178217821782	21.5	77	0.8903824241041682	0.8382370363610576
Marketa Stadlikova	23.4	0	23	0.2007220844319105	0.0	-0.21782178217821782	23.4	78	1.1352264479526026	1.123727791696698
Marketa Stadlikova	26.3	1	23	0.2007220844319105	0.0	-0.21782178217821782	23.4	78	1.5790062411778907	1.123727791696698
Martinkovsky Tomas	11.0	0	21	-1.1974110554041588	1.0	0.7821782178217822	11.0	79	-0.7623147368727656	-0.7394750325990606
Martinkovsky Tomas	10.4	1	21	-1.1974110554041588	1.0	0.7821782178217822	11.0	79	-0.8541312458159286	-0.7394750325990606
Matysova Sara	15.3	0	22	-0.4983444854861242	0.0	-0.21782178217821782	15.3	80	-0.10429642278009746	-0.09336437578682157
Matysova Sara	14.8	1	22	-0.4983444854861242	0.0	-0.21782178217821782	15.3	80	-0.1808101802327333	-0.09336437578682157
Mestakova Tereza	25.6	0	26	2.2979217941860144	0.0	-0.21782178217821782	25.6	81	1.4718869807442005	1.4542960347169134
Mestakova Tereza	25.3	1	26	2.2979217941860144	0.0	-0.21782178217821782	25.6	81	1.425978726272619	1.4542960347169134
Michaela Poslusna	7.1	0	25	1.5988552242679799	0.0	-0.21782178217821782	7.1	82	-1.359122045003325	-1.325482372498533
Michaela Poslusna	9.2	1	25	1.5988552242679799	0.0	-0.21782178217821782	7.1	82	-1.0377642637022546	-1.325482372498533
Michaela Ronkova	19.6	0	22	-0.4983444854861242	0.0	-0.21782178217821782	19.6	83	0.5537218913125708	0.5527462810254175
Michaela Ronkova	20.0	1	22	-0.4983444854861242	0.0	-0.21782178217821782	19.6	83	0.6149328972746791	0.5527462810254175
Michaela Zlatohlavkova	21.8	0	22	-0.4983444854861242	0.0	-0.21782178217821782	21.8	84	0.8903824241041682	0.8833145240456325
Michaela Zlatohlavkova	20.9	1	22	-0.4983444854861242	0.0	-0.21782178217821782	21.8	84	0.7526576606894234	0.8833145240456325
Monika Safarikova	19.4	0	22	-0.4983444854861242	0.0	-0.21782178217821782	19.4	85	0.523116388331516	0.5226946225690338
Monika Safarikova	18.6	1	22	-0.4983444854861242	0.0	-0.21782178217821782	19.4	85	0.4006943764072991	0.5226946225690338
Moravcova Natalie	33.5	0	24	0.8997886543499451	0.0	-0.21782178217821782	33.5	86	2.680804348495846	2.6413365437440497
Moravcova Natalie	32.9	1	24	0.8997886543499451	0.0	-0.21782178217821782	33.5	86	2.588987839552683	2.6413365437440497
Natalie Pechackova	13.2	0	21	-1.1974110554041588	0.0	-0.21782178217821782	13.2	87	-0.4256542040811681	-0.4089067895788454
Natalie Pechackova	12.0	1	21	-1.1974110554041588	0.0	-0.21782178217821782	13.2	87	-0.609287221967494	-0.4089067895788454
Natalie Smetanova	17.1	0	23	0.2007220844319105	0.0	-0.21782178217821782	17.1	88	0.1711531040493916	0.17710055032062738
Natalie Smetanova	15.5	1	23	0.2007220844319105	0.0	-0.21782178217821782	17.1	88	-0.07369091979904324	0.17710055032062738
Netrhova Pavlina	13.7	0	22	-0.4983444854861242	0.0	-0.21782178217821782	13.7	89	-0.34914044662853233	-0.3337776434378874
Netrhova Pavlina	13.8	1	22	-0.4983444854861242	0.0	-0.21782178217821782	13.7	89	-0.33383769513800493	-0.3337776434378874
Nova Vendula	27.3	0	24	0.8997886543499451	0.0	-0.21782178217821782	27.3	90	1.7320337560831622	1.7097351315961706
Nova Vendula	25.4	1	24	0.8997886543499451	0.0	-0.21782178217821782	27.3	90	1.4412814777631457	1.7097351315961706
Petrzilkova Veronika	13.0	0	23	0.2007220844319105	0.0	-0.21782178217821782	13.0	91	-0.45625970706222235	-0.4389584480352285
Petrzilkova Veronika	13.0	1	23	0.2007220844319105	0.0	-0.21782178217821782	13.0	91	-0.45625970706222235	-0.4389584480352285
Pistora Tomas	19.2	0	22	-0.4983444854861242	1.0	0.7821782178217822	19.2	92	0.4925108853504617	0.4926429641126507
Pistora Tomas	20.7	1	22	-0.4983444854861242	1.0	0.7821782178217822	19.2	92	0.7220521577083692	0.4926429641126507
Prochazka Tadeas	14.3	0	25	1.5988552242679799	1.0	0.7821782178217822	14.3	93	-0.2573239376853691	-0.24362266806873759
Prochazka Tadeas	14.1	1	25	1.5988552242679799	1.0	0.7821782178217822	14.3	93	-0.2879294406664236	-0.24362266806873759
Prokupek Zdenek	13.2	0	21	-1.1974110554041588	1.0	0.7821782178217822	13.2	94	-0.4256542040811681	-0.4089067895788454
Prokupek Zdenek	10.7	1	21	-1.1974110554041588	1.0	0.7821782178217822	13.2	94	-0.8082229913443473	-0.4089067895788454
Rohlikova Tereza	19.0	0	23	0.2007220844319105	0.0	-0.21782178217821782	19.0	95	0.46190538236940754	0.4625913056562676
Rohlikova Tereza	20.1	1	23	0.2007220844319105	0.0	-0.21782178217821782	19.0	95	0.6302356487652065	0.4625913056562676
Smetalova Tereza	17.1	0	25	1.5988552242679799	0.0	-0.21782178217821782	17.1	96	0.1711531040493916	0.17710055032062738
Smetalova Tereza	17.1	0	25	1.5988552242679799	0.0	-0.21782178217821782	17.1	96	0.1711531040493916	0.17710055032062738
Smetalova Tereza	18.6	1	25	1.5988552242679799	0.0	-0.21782178217821782	17.1	96	0.4006943764072991	0.17710055032062738
Smetalova Tereza	18.6	1	25	1.5988552242679799	0.0	-0.21782178217821782	17.1	96	0.4006943764072991	0.17710055032062738
Srba Stanislav	11.3	0	22	-0.4983444854861242	1.0	0.7821782178217822	11.3	97	-0.716406482401184	-0.6943975449144856
Srba Stanislav	12.1	1	22	-0.4983444854861242	1.0	0.7821782178217822	11.3	97	-0.5939844704769669	-0.6943975449144856
Stachova Valentyna	20.4	0	21	-1.1974110554041588	0.0	-0.21782178217821782	20.4	98	0.6761439032367876	0.6729529148509498
Stachova Valentyna	17.7	1	21	-1.1974110554041588	0.0	-0.21782178217821782	20.4	98	0.2629696129925543	0.6729529148509498
Tereza Zahorikova	14.6	0	22	-0.4983444854861242	0.0	-0.21782178217821782	14.6	99	-0.21141568321378776	-0.19854518038416294
Tereza Zahorikova	18.5	1	22	-0.4983444854861242	0.0	-0.21782178217821782	14.6	99	0.3853916249167717	-0.19854518038416294
Tondrova Veronika	12.4	0	21	-1.1974110554041588	0.0	-0.21782178217821782	12.4	100	-0.5480762160053853	-0.5291134234043781
Tondrova Veronika	12.6	1	21	-1.1974110554041588	0.0	-0.21782178217821782	12.4	100	-0.517470713024331	-0.5291134234043781
