# Supplementary material for: Impact of Nutrition Education on Dietary Intake and Body Composition Among Czech University Students Studying Nutrition and Food
Source: Healthcare (Basel). 2026 May 7;14(10):1258. doi: 10.3390/healthcare14101258 (PMC13206028; doi:10.3390/healthcare14101258)
Supplement: Supplementary file 1 [file healthcare-14-01258-s001.zip › analysis_long_df_InBody Score.csv]

Name	y	time	age	age_z	gender_code	gender_z	baseline_value	participant_idx	y_z	baseline_value_z
Adam Grmolensky	91	0	22	-0.4983444854861242	1.0	0.7821782178217822	91	0	1.207705335122268	1.2113104342154088
Adam Grmolensky	91	1	22	-0.4983444854861242	1.0	0.7821782178217822	91	0	1.207705335122268	1.2113104342154088
Adam Lill	91	0	25	1.5988552242679799	1.0	0.7821782178217822	91	1	1.207705335122268	1.2113104342154088
Adam Lill	91	1	25	1.5988552242679799	1.0	0.7821782178217822	91	1	1.207705335122268	1.2113104342154088
Adela Bozdechova	78	0	25	1.5988552242679799	0.0	-0.21782178217821782	78	2	-0.25840295474964126	-0.2446542618478153
Adela Bozdechova	77	1	25	1.5988552242679799	0.0	-0.21782178217821782	78	2	-0.37118051550901887	-0.2446542618478153
Aneta Krmelova	76	0	23	0.2007220844319105	0.0	-0.21782178217821782	76	3	-0.48395807626839654	-0.4686488304729267
Aneta Krmelova	76	0	23	0.2007220844319105	0.0	-0.21782178217821782	76	3	-0.48395807626839654	-0.4686488304729267
Aneta Krmelova	76	1	23	0.2007220844319105	0.0	-0.21782178217821782	76	3	-0.48395807626839654	-0.4686488304729267
Aneta Krmelova	76	1	23	0.2007220844319105	0.0	-0.21782178217821782	76	3	-0.48395807626839654	-0.4686488304729267
Anezka Brezinova	68	0	23	0.2007220844319105	0.0	-0.21782178217821782	68	4	-1.3861785623434177	-1.3646271049733725
Anezka Brezinova	65	1	23	0.2007220844319105	0.0	-0.21782178217821782	68	4	-1.7245112446215505	-1.3646271049733725
Anna Chodorova	79	0	21	-1.1974110554041588	0.0	-0.21782178217821782	79	5	-0.1456253939902636	-0.1326569775352596
Anna Chodorova	76	1	21	-1.1974110554041588	0.0	-0.21782178217821782	79	5	-0.48395807626839654	-0.1326569775352596
Anna Holeckova	66	0	22	-0.4983444854861242	0.0	-0.21782178217821782	66	6	-1.611733683862173	-1.5886216735984837
Anna Holeckova	69	1	22	-0.4983444854861242	0.0	-0.21782178217821782	66	6	-1.27340100158404	-1.5886216735984837
Anna Liskova	78	0	24	0.8997886543499451	0.0	-0.21782178217821782	78	7	-0.25840295474964126	-0.2446542618478153
Anna Liskova	76	1	24	0.8997886543499451	0.0	-0.21782178217821782	78	7	-0.48395807626839654	-0.2446542618478153
Arribasova Marie	84	0	19	-2.5955441952402283	0.0	-0.21782178217821782	84	8	0.4182624098066246	0.42732944402751893
Arribasova Marie	84	1	19	-2.5955441952402283	0.0	-0.21782178217821782	84	8	0.4182624098066246	0.42732944402751893
Barbora Barochova	72	0	23	0.2007220844319105	0.0	-0.21782178217821782	72	9	-0.9350683193059071	-0.9166379677231495
Barbora Barochova	71	1	23	0.2007220844319105	0.0	-0.21782178217821782	72	9	-1.0478458800652848	-0.9166379677231495
Barbora Haluskova	67	0	22	-0.4983444854861242	0.0	-0.21782178217821782	67	10	-1.4989561231027952	-1.476624389285928
Barbora Haluskova	70	1	22	-0.4983444854861242	0.0	-0.21782178217821782	67	10	-1.1606234408246623	-1.476624389285928
Barbora Honzkova	85	0	21	-1.1974110554041588	0.0	-0.21782178217821782	85	11	0.5310399705660023	0.5393267283400747
Barbora Honzkova	85	1	21	-1.1974110554041588	0.0	-0.21782178217821782	85	11	0.5310399705660023	0.5393267283400747
Barbora Hurabova	83	0	21	-1.1974110554041588	0.0	-0.21782178217821782	83	12	0.30548484904724693	0.31533215971496326
Barbora Hurabova	78	1	21	-1.1974110554041588	0.0	-0.21782178217821782	83	12	-0.25840295474964126	0.31533215971496326
Barbora Jelinkova	82	0	22	-0.4983444854861242	0.0	-0.21782178217821782	82	13	0.19270728828786932	0.20333487540240752
Barbora Jelinkova	84	1	22	-0.4983444854861242	0.0	-0.21782178217821782	82	13	0.4182624098066246	0.20333487540240752
Barbora Koudelkova	71	0	24	0.8997886543499451	0.0	-0.21782178217821782	71	14	-1.0478458800652848	-1.0286352520357054
Barbora Koudelkova	72	1	24	0.8997886543499451	0.0	-0.21782178217821782	71	14	-0.9350683193059071	-1.0286352520357054
Barbora Netusilova	78	0	22	-0.4983444854861242	0.0	-0.21782178217821782	78	15	-0.25840295474964126	-0.2446542618478153
Barbora Netusilova	81	1	22	-0.4983444854861242	0.0	-0.21782178217821782	78	15	0.07992972752849166	-0.2446542618478153
Barbora Prochazkova	75	0	23	0.2007220844319105	0.0	-0.21782178217821782	75	16	-0.5967356370277742	-0.5806461147854824
Barbora Prochazkova	74	1	23	0.2007220844319105	0.0	-0.21782178217821782	75	16	-0.7095131977871518	-0.5806461147854824
Batdorjova Nomindari	78	0	21	-1.1974110554041588	0.0	-0.21782178217821782	78	17	-0.25840295474964126	-0.2446542618478153
Batdorjova Nomindari	80	1	21	-1.1974110554041588	0.0	-0.21782178217821782	78	17	-0.03284783323088598	-0.2446542618478153
Becvar Jan	96	0	23	0.2007220844319105	1.0	0.7821782178217822	96	18	1.7715931389191564	1.7712968557781874
Becvar Jan	97	1	23	0.2007220844319105	1.0	0.7821782178217822	96	18	1.8843706996785339	1.7712968557781874
Blazejova Karolina	82	0	21	-1.1974110554041588	0.0	-0.21782178217821782	82	19	0.19270728828786932	0.20333487540240752
Blazejova Karolina	82	1	21	-1.1974110554041588	0.0	-0.21782178217821782	82	19	0.19270728828786932	0.20333487540240752
Brnka Michal	74	0	24	0.8997886543499451	1.0	0.7821782178217822	74	20	-0.7095131977871518	-0.6926433990980382
Brnka Michal	74	1	24	0.8997886543499451	1.0	0.7821782178217822	74	20	-0.7095131977871518	-0.6926433990980382
Brousilova Tereza	71	0	23	0.2007220844319105	0.0	-0.21782178217821782	71	21	-1.0478458800652848	-1.0286352520357054
Brousilova Tereza	73	1	23	0.2007220844319105	0.0	-0.21782178217821782	71	21	-0.8222907585465294	-1.0286352520357054
Buchtova Jana	76	0	23	0.2007220844319105	0.0	-0.21782178217821782	76	22	-0.48395807626839654	-0.4686488304729267
Buchtova Jana	74	1	23	0.2007220844319105	0.0	-0.21782178217821782	76	22	-0.7095131977871518	-0.4686488304729267
David Pavlista	89	0	24	0.8997886543499451	1.0	0.7821782178217822	89	23	0.9821502136035128	0.9873158655902975
David Pavlista	92	1	24	0.8997886543499451	1.0	0.7821782178217822	89	23	1.3204828958816457	0.9873158655902975
David Prokop	87	0	22	-0.4983444854861242	1.0	0.7821782178217822	87	24	0.7565950920847575	0.763321296965186
David Prokop	85	1	22	-0.4983444854861242	1.0	0.7821782178217822	87	24	0.5310399705660023	0.763321296965186
Demianiv Mariana	72	0	22	-0.4983444854861242	0.0	-0.21782178217821782	72	25	-0.9350683193059071	-0.9166379677231495
Demianiv Mariana	73	1	22	-0.4983444854861242	0.0	-0.21782178217821782	72	25	-0.8222907585465294	-0.9166379677231495
Dobiasova Tereza	76	0	22	-0.4983444854861242	0.0	-0.21782178217821782	76	26	-0.48395807626839654	-0.4686488304729267
Dobiasova Tereza	76	1	22	-0.4983444854861242	0.0	-0.21782178217821782	76	26	-0.48395807626839654	-0.4686488304729267
Dominika Vojtova	75	0	21	-1.1974110554041588	0.0	-0.21782178217821782	75	27	-0.5967356370277742	-0.5806461147854824
Dominika Vojtova	75	1	21	-1.1974110554041588	0.0	-0.21782178217821782	75	27	-0.5967356370277742	-0.5806461147854824
Donarova Katerina	80	0	22	-0.4983444854861242	0.0	-0.21782178217821782	80	28	-0.03284783323088598	-0.020659693222703893
Donarova Katerina	80	1	22	-0.4983444854861242	0.0	-0.21782178217821782	80	28	-0.03284783323088598	-0.020659693222703893
Dundrova Melisa Vanesa	74	0	22	-0.4983444854861242	0.0	-0.21782178217821782	74	29	-0.7095131977871518	-0.6926433990980382
Dundrova Melisa Vanesa	75	1	22	-0.4983444854861242	0.0	-0.21782178217821782	74	29	-0.5967356370277742	-0.6926433990980382
Duskova Nikola	74	0	23	0.2007220844319105	0.0	-0.21782178217821782	74	30	-0.7095131977871518	-0.6926433990980382
Duskova Nikola	74	1	23	0.2007220844319105	0.0	-0.21782178217821782	74	30	-0.7095131977871518	-0.6926433990980382
Dvoracek Viktor	85	0	23	0.2007220844319105	1.0	0.7821782178217822	85	31	0.5310399705660023	0.5393267283400747
Dvoracek Viktor	85	1	23	0.2007220844319105	1.0	0.7821782178217822	85	31	0.5310399705660023	0.5393267283400747
Eliska Urbanova	85	0	23	0.2007220844319105	0.0	-0.21782178217821782	85	32	0.5310399705660023	0.5393267283400747
Eliska Urbanova	86	1	23	0.2007220844319105	0.0	-0.21782178217821782	85	32	0.6438175313253799	0.5393267283400747
Eliska Zatkova	69	0	23	0.2007220844319105	0.0	-0.21782178217821782	69	33	-1.27340100158404	-1.2526298206608166
Eliska Zatkova	70	1	23	0.2007220844319105	0.0	-0.21782178217821782	69	33	-1.1606234408246623	-1.2526298206608166
Ella Prusova	91	0	23	0.2007220844319105	0.0	-0.21782178217821782	91	34	1.207705335122268	1.2113104342154088
Ella Prusova	90	1	23	0.2007220844319105	0.0	-0.21782178217821782	91	34	1.0949277743628905	1.2113104342154088
Ema Prazakova	71	0	23	0.2007220844319105	0.0	-0.21782178217821782	71	35	-1.0478458800652848	-1.0286352520357054
Ema Prazakova	72	1	23	0.2007220844319105	0.0	-0.21782178217821782	71	35	-0.9350683193059071	-1.0286352520357054
Ester Soulkova	87	0	21	-1.1974110554041588	0.0	-0.21782178217821782	87	36	0.7565950920847575	0.763321296965186
Ester Soulkova	84	1	21	-1.1974110554041588	0.0	-0.21782178217821782	87	36	0.4182624098066246	0.763321296965186
Filip Ondrejka	90	0	21	-1.1974110554041588	1.0	0.7821782178217822	90	37	1.0949277743628905	1.0993131499028532
Filip Ondrejka	89	1	21	-1.1974110554041588	1.0	0.7821782178217822	90	37	0.9821502136035128	1.0993131499028532
Frycek Matej	92	0	22	-0.4983444854861242	1.0	0.7821782178217822	92	38	1.3204828958816457	1.3233077185279647
Frycek Matej	88	1	22	-0.4983444854861242	1.0	0.7821782178217822	92	38	0.8693726528441351	1.3233077185279647
Gerhardova Klara	73	0	23	0.2007220844319105	0.0	-0.21782178217821782	73	39	-0.8222907585465294	-0.8046406834105938
Gerhardova Klara	75	1	23	0.2007220844319105	0.0	-0.21782178217821782	73	39	-0.5967356370277742	-0.8046406834105938
Hajkova Rozalie	90	0	24	0.8997886543499451	0.0	-0.21782178217821782	90	40	1.0949277743628905	1.0993131499028532
Hajkova Rozalie	91	1	24	0.8997886543499451	0.0	-0.21782178217821782	90	40	1.207705335122268	1.0993131499028532
Hartl Jakub	102	0	22	-0.4983444854861242	1.0	0.7821782178217822	102	41	2.4482585034754223	2.4432805616535216
Hartl Jakub	102	1	22	-0.4983444854861242	1.0	0.7821782178217822	102	41	2.4482585034754223	2.4432805616535216
Herzinova Veronika	69	0	23	0.2007220844319105	0.0	-0.21782178217821782	69	42	-1.27340100158404	-1.2526298206608166
Herzinova Veronika	73	1	23	0.2007220844319105	0.0	-0.21782178217821782	69	42	-0.8222907585465294	-1.2526298206608166
Horakova Radka	86	0	26	2.2979217941860144	0.0	-0.21782178217821782	86	43	0.6438175313253799	0.6513240126526304
Horakova Radka	88	1	26	2.2979217941860144	0.0	-0.21782178217821782	86	43	0.8693726528441351	0.6513240126526304
Houbova Tereza	77	0	22	-0.4983444854861242	0.0	-0.21782178217821782	77	44	-0.37118051550901887	-0.35665154616037104
Houbova Tereza	75	1	22	-0.4983444854861242	0.0	-0.21782178217821782	77	44	-0.5967356370277742	-0.35665154616037104
Houstecka Julie	72	0	22	-0.4983444854861242	0.0	-0.21782178217821782	72	45	-0.9350683193059071	-0.9166379677231495
Houstecka Julie	72	1	22	-0.4983444854861242	0.0	-0.21782178217821782	72	45	-0.9350683193059071	-0.9166379677231495
Hujerova Lucie	73	0	24	0.8997886543499451	0.0	-0.21782178217821782	73	46	-0.8222907585465294	-0.8046406834105938
Hujerova Lucie	73	1	24	0.8997886543499451	0.0	-0.21782178217821782	73	46	-0.8222907585465294	-0.8046406834105938
Jakub Seger	92	0	24	0.8997886543499451	1.0	0.7821782178217822	92	47	1.3204828958816457	1.3233077185279647
Jakub Seger	93	1	24	0.8997886543499451	1.0	0.7821782178217822	92	47	1.4332604566410234	1.3233077185279647
Jan Rychtera	92	0	24	0.8997886543499451	1.0	0.7821782178217822	92	48	1.3204828958816457	1.3233077185279647
Jan Rychtera	92	1	24	0.8997886543499451	1.0	0.7821782178217822	92	48	1.3204828958816457	1.3233077185279647
Jana Jilkova	90	0	22	-0.4983444854861242	0.0	-0.21782178217821782	90	49	1.0949277743628905	1.0993131499028532
Jana Jilkova	91	1	22	-0.4983444854861242	0.0	-0.21782178217821782	90	49	1.207705335122268	1.0993131499028532
Jindra Vejskalova	84	0	21	-1.1974110554041588	0.0	-0.21782178217821782	84	50	0.4182624098066246	0.42732944402751893
Jindra Vejskalova	84	1	21	-1.1974110554041588	0.0	-0.21782178217821782	84	50	0.4182624098066246	0.42732944402751893
Jonasova Sarka	77	0	24	0.8997886543499451	0.0	-0.21782178217821782	77	51	-0.37118051550901887	-0.35665154616037104
Jonasova Sarka	77	1	24	0.8997886543499451	0.0	-0.21782178217821782	77	51	-0.37118051550901887	-0.35665154616037104
Kadlecova Monika	83	0	24	0.8997886543499451	0.0	-0.21782178217821782	83	52	0.30548484904724693	0.31533215971496326
Kadlecova Monika	83	1	24	0.8997886543499451	0.0	-0.21782178217821782	83	52	0.30548484904724693	0.31533215971496326
Karolina Vatkova	86	0	22	-0.4983444854861242	0.0	-0.21782178217821782	86	53	0.6438175313253799	0.6513240126526304
Karolina Vatkova	88	1	22	-0.4983444854861242	0.0	-0.21782178217821782	86	53	0.8693726528441351	0.6513240126526304
Karolina Vlckova	80	0	22	-0.4983444854861242	0.0	-0.21782178217821782	80	54	-0.03284783323088598	-0.020659693222703893
Karolina Vlckova	84	1	22	-0.4983444854861242	0.0	-0.21782178217821782	80	54	0.4182624098066246	-0.020659693222703893
Katerina Lukasova	89	0	22	-0.4983444854861242	0.0	-0.21782178217821782	89	55	0.9821502136035128	0.9873158655902975
Katerina Lukasova	88	1	22	-0.4983444854861242	0.0	-0.21782178217821782	89	55	0.8693726528441351	0.9873158655902975
Katerina Romanska	74	0	22	-0.4983444854861242	0.0	-0.21782178217821782	74	56	-0.7095131977871518	-0.6926433990980382
Katerina Romanska	77	1	22	-0.4983444854861242	0.0	-0.21782178217821782	74	56	-0.37118051550901887	-0.6926433990980382
Katerina Ticha	74	0	24	0.8997886543499451	0.0	-0.21782178217821782	74	57	-0.7095131977871518	-0.6926433990980382
Katerina Ticha	73	1	24	0.8997886543499451	0.0	-0.21782178217821782	74	57	-0.8222907585465294	-0.6926433990980382
Klara Kosikova	78	0	23	0.2007220844319105	0.0	-0.21782178217821782	78	58	-0.25840295474964126	-0.2446542618478153
Klara Kosikova	81	1	23	0.2007220844319105	0.0	-0.21782178217821782	78	58	0.07992972752849166	-0.2446542618478153
Koderova Tereza	59	0	23	0.2007220844319105	0.0	-0.21782178217821782	59	59	-2.4011766091778166	-2.372602663786374
Koderova Tereza	60	1	23	0.2007220844319105	0.0	-0.21782178217821782	59	59	-2.2883990484184387	-2.372602663786374
Kolarikova Lucie	77	0	23	0.2007220844319105	0.0	-0.21782178217821782	77	60	-0.37118051550901887	-0.35665154616037104
Kolarikova Lucie	76	1	23	0.2007220844319105	0.0	-0.21782178217821782	77	60	-0.48395807626839654	-0.35665154616037104
Kopecky Petr	73	0	22	-0.4983444854861242	1.0	0.7821782178217822	73	61	-0.8222907585465294	-0.8046406834105938
Kopecky Petr	75	1	22	-0.4983444854861242	1.0	0.7821782178217822	73	61	-0.5967356370277742	-0.8046406834105938
Korobkova Tatiana	73	0	23	0.2007220844319105	0.0	-0.21782178217821782	73	62	-0.8222907585465294	-0.8046406834105938
Korobkova Tatiana	80	1	23	0.2007220844319105	0.0	-0.21782178217821782	73	62	-0.03284783323088598	-0.8046406834105938
Kospachova Pavlina	79	0	21	-1.1974110554041588	0.0	-0.21782178217821782	79	63	-0.1456253939902636	-0.1326569775352596
Kospachova Pavlina	78	1	21	-1.1974110554041588	0.0	-0.21782178217821782	79	63	-0.25840295474964126	-0.1326569775352596
Kourimsky Pavel	87	0	25	1.5988552242679799	1.0	0.7821782178217822	87	64	0.7565950920847575	0.763321296965186
Kourimsky Pavel	87	1	25	1.5988552242679799	1.0	0.7821782178217822	87	64	0.7565950920847575	0.763321296965186
Kratka Lucie	61	0	22	-0.4983444854861242	0.0	-0.21782178217821782	61	65	-2.175621487659061	-2.1486080951612623
Kratka Lucie	59	1	22	-0.4983444854861242	0.0	-0.21782178217821782	61	65	-2.4011766091778166	-2.1486080951612623
Krause Martin	100	0	27	2.996988364104049	1.0	0.7821782178217822	100	66	2.222703381956667	2.2192859930284103
Krause Martin	98	1	27	2.996988364104049	1.0	0.7821782178217822	100	66	1.9971482604379116	2.2192859930284103
Kristyna Novakova	76	0	22	-0.4983444854861242	0.0	-0.21782178217821782	76	67	-0.48395807626839654	-0.4686488304729267
Kristyna Novakova	80	1	22	-0.4983444854861242	0.0	-0.21782178217821782	76	67	-0.03284783323088598	-0.4686488304729267
Krouzecky Tomas	87	0	24	0.8997886543499451	1.0	0.7821782178217822	87	68	0.7565950920847575	0.763321296965186
Krouzecky Tomas	85	1	24	0.8997886543499451	1.0	0.7821782178217822	87	68	0.5310399705660023	0.763321296965186
Libalova Sarka	81	0	21	-1.1974110554041588	0.0	-0.21782178217821782	81	69	0.07992972752849166	0.09133759108985182
Libalova Sarka	82	1	21	-1.1974110554041588	0.0	-0.21782178217821782	81	69	0.19270728828786932	0.09133759108985182
Lucie Nesnidalova	86	0	21	-1.1974110554041588	0.0	-0.21782178217821782	86	70	0.6438175313253799	0.6513240126526304
Lucie Nesnidalova	85	1	21	-1.1974110554041588	0.0	-0.21782178217821782	86	70	0.5310399705660023	0.6513240126526304
Lucie Trtilkova	71	0	25	1.5988552242679799	0.0	-0.21782178217821782	71	71	-1.0478458800652848	-1.0286352520357054
Lucie Trtilkova	70	1	25	1.5988552242679799	0.0	-0.21782178217821782	71	71	-1.1606234408246623	-1.0286352520357054
Machnikova Petra	82	0	27	2.996988364104049	0.0	-0.21782178217821782	82	72	0.19270728828786932	0.20333487540240752
Machnikova Petra	85	1	27	2.996988364104049	0.0	-0.21782178217821782	82	72	0.5310399705660023	0.20333487540240752
Magdalena Zichova	78	0	24	0.8997886543499451	0.0	-0.21782178217821782	78	73	-0.25840295474964126	-0.2446542618478153
Magdalena Zichova	79	1	24	0.8997886543499451	0.0	-0.21782178217821782	78	73	-0.1456253939902636	-0.2446542618478153
Malecha Vojtech	96	0	21	-1.1974110554041588	1.0	0.7821782178217822	96	74	1.7715931389191564	1.7712968557781874
Malecha Vojtech	93	1	21	-1.1974110554041588	1.0	0.7821782178217822	96	74	1.4332604566410234	1.7712968557781874
Marie Molavcova	76	0	23	0.2007220844319105	0.0	-0.21782178217821782	76	75	-0.48395807626839654	-0.4686488304729267
Marie Molavcova	80	1	23	0.2007220844319105	0.0	-0.21782178217821782	76	75	-0.03284783323088598	-0.4686488304729267
Marie Stachova	74	0	21	-1.1974110554041588	0.0	-0.21782178217821782	74	76	-0.7095131977871518	-0.6926433990980382
Marie Stachova	75	1	21	-1.1974110554041588	0.0	-0.21782178217821782	74	76	-0.5967356370277742	-0.6926433990980382
Marie Vesela	71	0	23	0.2007220844319105	0.0	-0.21782178217821782	71	77	-1.0478458800652848	-1.0286352520357054
Marie Vesela	70	1	23	0.2007220844319105	0.0	-0.21782178217821782	71	77	-1.1606234408246623	-1.0286352520357054
Marketa Stadlikova	72	0	23	0.2007220844319105	0.0	-0.21782178217821782	72	78	-0.9350683193059071	-0.9166379677231495
Marketa Stadlikova	68	1	23	0.2007220844319105	0.0	-0.21782178217821782	72	78	-1.3861785623434177	-0.9166379677231495
Martinkovsky Tomas	84	0	21	-1.1974110554041588	1.0	0.7821782178217822	84	79	0.4182624098066246	0.42732944402751893
Martinkovsky Tomas	85	1	21	-1.1974110554041588	1.0	0.7821782178217822	84	79	0.5310399705660023	0.42732944402751893
Matysova Sara	83	0	22	-0.4983444854861242	0.0	-0.21782178217821782	83	80	0.30548484904724693	0.31533215971496326
Matysova Sara	79	1	22	-0.4983444854861242	0.0	-0.21782178217821782	83	80	-0.1456253939902636	0.31533215971496326
Mestakova Tereza	71	0	26	2.2979217941860144	0.0	-0.21782178217821782	71	81	-1.0478458800652848	-1.0286352520357054
Mestakova Tereza	69	1	26	2.2979217941860144	0.0	-0.21782178217821782	71	81	-1.27340100158404	-1.0286352520357054
Michaela Poslusna	83	0	25	1.5988552242679799	0.0	-0.21782178217821782	83	82	0.30548484904724693	0.31533215971496326
Michaela Poslusna	86	1	25	1.5988552242679799	0.0	-0.21782178217821782	83	82	0.6438175313253799	0.31533215971496326
Michaela Ronkova	73	0	22	-0.4983444854861242	0.0	-0.21782178217821782	73	83	-0.8222907585465294	-0.8046406834105938
Michaela Ronkova	74	1	22	-0.4983444854861242	0.0	-0.21782178217821782	73	83	-0.7095131977871518	-0.8046406834105938
Michaela Zlatohlavkova	83	0	22	-0.4983444854861242	0.0	-0.21782178217821782	83	84	0.30548484904724693	0.31533215971496326
Michaela Zlatohlavkova	84	1	22	-0.4983444854861242	0.0	-0.21782178217821782	83	84	0.4182624098066246	0.31533215971496326
Monika Safarikova	72	0	22	-0.4983444854861242	0.0	-0.21782178217821782	72	85	-0.9350683193059071	-0.9166379677231495
Monika Safarikova	74	1	22	-0.4983444854861242	0.0	-0.21782178217821782	72	85	-0.7095131977871518	-0.9166379677231495
Moravcova Natalie	68	0	24	0.8997886543499451	0.0	-0.21782178217821782	68	86	-1.3861785623434177	-1.3646271049733725
Moravcova Natalie	68	1	24	0.8997886543499451	0.0	-0.21782178217821782	68	86	-1.3861785623434177	-1.3646271049733725
Natalie Pechackova	76	0	21	-1.1974110554041588	0.0	-0.21782178217821782	76	87	-0.48395807626839654	-0.4686488304729267
Natalie Pechackova	76	1	21	-1.1974110554041588	0.0	-0.21782178217821782	76	87	-0.48395807626839654	-0.4686488304729267
Natalie Smetanova	75	0	23	0.2007220844319105	0.0	-0.21782178217821782	75	88	-0.5967356370277742	-0.5806461147854824
Natalie Smetanova	77	1	23	0.2007220844319105	0.0	-0.21782178217821782	75	88	-0.37118051550901887	-0.5806461147854824
Netrhova Pavlina	79	0	22	-0.4983444854861242	0.0	-0.21782178217821782	79	89	-0.1456253939902636	-0.1326569775352596
Netrhova Pavlina	79	1	22	-0.4983444854861242	0.0	-0.21782178217821782	79	89	-0.1456253939902636	-0.1326569775352596
Nova Vendula	77	0	24	0.8997886543499451	0.0	-0.21782178217821782	77	90	-0.37118051550901887	-0.35665154616037104
Nova Vendula	79	1	24	0.8997886543499451	0.0	-0.21782178217821782	77	90	-0.1456253939902636	-0.35665154616037104
Petrzilkova Veronika	77	0	23	0.2007220844319105	0.0	-0.21782178217821782	77	91	-0.37118051550901887	-0.35665154616037104
Petrzilkova Veronika	78	1	23	0.2007220844319105	0.0	-0.21782178217821782	77	91	-0.25840295474964126	-0.35665154616037104
Pistora Tomas	86	0	22	-0.4983444854861242	1.0	0.7821782178217822	86	92	0.6438175313253799	0.6513240126526304
Pistora Tomas	85	1	22	-0.4983444854861242	1.0	0.7821782178217822	86	92	0.5310399705660023	0.6513240126526304
Prochazka Tadeas	111	0	25	1.5988552242679799	1.0	0.7821782178217822	111	93	3.4632565503098207	3.451256120466523
Prochazka Tadeas	112	1	25	1.5988552242679799	1.0	0.7821782178217822	111	93	3.5760341110691987	3.451256120466523
Prokupek Zdenek	86	0	21	-1.1974110554041588	1.0	0.7821782178217822	86	94	0.6438175313253799	0.6513240126526304
Prokupek Zdenek	84	1	21	-1.1974110554041588	1.0	0.7821782178217822	86	94	0.4182624098066246	0.6513240126526304
Rohlikova Tereza	74	0	23	0.2007220844319105	0.0	-0.21782178217821782	74	95	-0.7095131977871518	-0.6926433990980382
Rohlikova Tereza	73	1	23	0.2007220844319105	0.0	-0.21782178217821782	74	95	-0.8222907585465294	-0.6926433990980382
Smetalova Tereza	88	0	25	1.5988552242679799	0.0	-0.21782178217821782	88	96	0.8693726528441351	0.8753185812777418
Smetalova Tereza	88	0	25	1.5988552242679799	0.0	-0.21782178217821782	88	96	0.8693726528441351	0.8753185812777418
Smetalova Tereza	86	1	25	1.5988552242679799	0.0	-0.21782178217821782	88	96	0.6438175313253799	0.8753185812777418
Smetalova Tereza	86	1	25	1.5988552242679799	0.0	-0.21782178217821782	88	96	0.6438175313253799	0.8753185812777418
Srba Stanislav	104	0	22	-0.4983444854861242	1.0	0.7821782178217822	104	97	2.6738136249941773	2.6672751302786333
Srba Stanislav	103	1	22	-0.4983444854861242	1.0	0.7821782178217822	104	97	2.5610360642348	2.6672751302786333
Stachova Valentyna	84	0	21	-1.1974110554041588	0.0	-0.21782178217821782	84	98	0.4182624098066246	0.42732944402751893
Stachova Valentyna	90	1	21	-1.1974110554041588	0.0	-0.21782178217821782	84	98	1.0949277743628905	0.42732944402751893
Tereza Zahorikova	76	0	22	-0.4983444854861242	0.0	-0.21782178217821782	76	99	-0.48395807626839654	-0.4686488304729267
Tereza Zahorikova	73	1	22	-0.4983444854861242	0.0	-0.21782178217821782	76	99	-0.8222907585465294	-0.4686488304729267
Tondrova Veronika	87	0	21	-1.1974110554041588	0.0	-0.21782178217821782	87	100	0.7565950920847575	0.763321296965186
Tondrova Veronika	86	1	21	-1.1974110554041588	0.0	-0.21782178217821782	87	100	0.6438175313253799	0.763321296965186
