# Supplementary material for: Impact of Nutrition Education on Dietary Intake and Body Composition Among Czech University Students Studying Nutrition and Food
Source: Healthcare (Basel). 2026 May 7;14(10):1258. doi: 10.3390/healthcare14101258 (PMC13206028; doi:10.3390/healthcare14101258)
Supplement: Supplementary file 1 [file healthcare-14-01258-s001.zip › analysis_long_df_Mean_energy_kcal.csv]

Name	y	time	age	age_z	gender_code	gender_z	baseline_value	participant_idx	y_z	baseline_value_z
Adam Grmolensky	2425.08	0	22	-0.4983444854861242	1.0	0.7821782178217822	2425.08	0	-0.013028069398628524	-0.0713780799615633
Adam Grmolensky	3079.87	1	22	-0.4983444854861242	1.0	0.7821782178217822	2425.08	0	0.4786960146772934	-0.0713780799615633
Adam Lill	2768.85	0	25	1.5988552242679799	1.0	0.7821782178217822	2768.85	1	0.24513101730516915	0.12107475837579536
Adam Lill	2903.85	1	25	1.5988552242679799	1.0	0.7821782178217822	2768.85	1	0.3465112328708459	0.12107475837579536
Adela Bozdechova	2301.53	0	25	1.5988552242679799	0.0	-0.21782178217821782	2301.53	2	-0.10580974075521617	-0.14054510493925365
Adela Bozdechova	2207.43	1	25	1.5988552242679799	0.0	-0.21782178217821782	2301.53	2	-0.17647550582729185	-0.14054510493925365
Aneta Krmelova	1558.05	0	23	0.2007220844319105	0.0	-0.21782178217821782	1558.05	3	-0.6641368716349891	-0.5567676847078765
Aneta Krmelova	1683.82	1	23	0.2007220844319105	0.0	-0.21782178217821782	1558.05	3	-0.5696880589557658	-0.5567676847078765
Anezka Brezinova	1533.27	0	23	0.2007220844319105	0.0	-0.21782178217821782	1533.27	4	-0.6827457734254889	-0.5706402778195493
Anezka Brezinova	1944.1	1	23	0.2007220844319105	0.0	-0.21782178217821782	1533.27	4	-0.3742270033451411	-0.5706402778195493
Anna Chodorova	994.93	0	21	-1.1974110554041588	0.0	-0.21782178217821782	994.93	5	-1.087020034519018	-0.8720192841043725
Anna Chodorova	1945.01	1	21	-1.1974110554041588	0.0	-0.21782178217821782	994.93	5	-0.37354362559577237	-0.8720192841043725
Anna Holeckova	1496.82	0	22	-0.4983444854861242	0.0	-0.21782178217821782	1496.82	6	-0.7101184316282216	-0.5910460897211018
Anna Holeckova	1683.7	1	22	-0.4983444854861242	0.0	-0.21782178217821782	1496.82	6	-0.5697781747029352	-0.5910460897211018
Anna Liskova	1805.846666666667	0	24	0.8997886543499451	0.0	-0.21782178217821782	1805.846666666667	7	-0.4780503569451903	-0.4180436196919169
Anna Liskova	1759.853333333333	1	24	0.8997886543499451	0.0	-0.21782178217821782	1805.846666666667	7	-0.5125897202630971	-0.4180436196919169
Arribasova Marie	2390.09	0	19	-2.5955441952402283	0.0	-0.21782178217821782	2390.09	8	-0.039304319344132276	-0.09096653972659265
Arribasova Marie	2469.01	1	19	-2.5955441952402283	0.0	-0.21782178217821782	2390.09	8	0.01996180371100265	-0.09096653972659265
Barbora Barochova	1445.49	0	23	0.2007220844319105	0.0	-0.21782178217821782	1445.49	9	-0.7486654424799711	-0.619782175452424
Barbora Barochova	2403.07	1	23	0.2007220844319105	0.0	-0.21782178217821782	1445.49	9	-0.029556799358632382	-0.619782175452424
Barbora Haluskova	2032.04	0	22	-0.4983444854861242	0.0	-0.21782178217821782	2032.04	10	-0.30818717996109946	-0.2914137537554239
Barbora Haluskova	2019.42	1	22	-0.4983444854861242	0.0	-0.21782178217821782	2032.04	10	-0.3176643527050908	-0.2914137537554239
Barbora Honzkova	2255.35	0	21	-1.1974110554041588	0.0	-0.21782178217821782	2255.35	11	-0.14048928412427528	-0.16639806498352536
Barbora Honzkova	2489.88	1	21	-1.1974110554041588	0.0	-0.21782178217821782	2255.35	11	0.035634434072896445	-0.16639806498352536
Barbora Hurabova	2165.18	0	21	-1.1974110554041588	0.0	-0.21782178217821782	2165.18	12	-0.20820375847654993	-0.2168779568672838
Barbora Hurabova	2012.19	1	21	-1.1974110554041588	0.0	-0.21782178217821782	2165.18	12	-0.3230938264720526	-0.2168779568672838
Barbora Jelinkova	1787.87	0	22	-0.4983444854861242	0.0	-0.21782178217821782	1787.87	13	-0.49155019651422016	-0.42810750113545376
Barbora Jelinkova	1872.38	1	22	-0.4983444854861242	0.0	-0.21782178217821782	1787.87	13	-0.42808618157010636	-0.42810750113545376
Barbora Koudelkova	1530.28	0	24	0.8997886543499451	0.0	-0.21782178217821782	1530.28	14	-0.6849911574591288	-0.5723141702087301
Barbora Koudelkova	1665.16	1	24	0.8997886543499451	0.0	-0.21782178217821782	1530.28	14	-0.5837010576406214	-0.5723141702087301
Barbora Netusilova	2071.73	0	22	-0.4983444854861242	0.0	-0.21782178217821782	2071.73	15	-0.27838139658479044	-0.2691940919070666
Barbora Netusilova	1930.96	1	22	-0.4983444854861242	0.0	-0.21782178217821782	2071.73	15	-0.38409467766020017	-0.2691940919070666
Barbora Prochazkova	2065.0	0	23	0.2007220844319105	0.0	-0.21782178217821782	2065.0	16	-0.2834353880718794	-0.27296174935829975
Barbora Prochazkova	1868.29	1	23	0.2007220844319105	0.0	-0.21782178217821782	2065.0	16	-0.4311576266194666	-0.27296174935829975
Batdorjova Nomindari	1601.66	0	21	-1.1974110554041588	0.0	-0.21782178217821782	1601.66	17	-0.6313873071844768	-0.5323534883559777
Batdorjova Nomindari	1784.51	1	21	-1.1974110554041588	0.0	-0.21782178217821782	1601.66	17	-0.4940734374349658	-0.5323534883559777
Becvar Jan	2338.03	0	23	0.2007220844319105	1.0	0.7821782178217822	2338.03	18	-0.07839953432449616	-0.12011130152617633
Becvar Jan	3194.1	1	23	0.2007220844319105	1.0	0.7821782178217822	2338.03	18	0.5644786963370508	-0.12011130152617633
Blazejova Karolina	2531.88	0	21	-1.1974110554041588	0.0	-0.21782178217821782	2531.88	19	0.06717494558221809	-0.011588211344668456
Blazejova Karolina	1837.55	1	21	-1.1974110554041588	0.0	-0.21782178217821782	2531.88	19	-0.4542422771860511	-0.011588211344668456
Brnka Michal	3603.72	0	24	0.8997886543499451	1.0	0.7821782178217822	3603.72	20	0.8720887993001063	0.5884602229093806
Brnka Michal	3308.32	1	24	0.8997886543499451	1.0	0.7821782178217822	3603.72	20	0.650253868351211	0.5884602229093806
Brousilova Tereza	1890.216666666666	0	23	0.2007220844319105	0.0	-0.21782178217821782	1890.216666666666	21	-0.41469147703944187	-0.3708107431450316
Brousilova Tereza	2227.466666666667	1	23	0.2007220844319105	0.0	-0.21782178217821782	1890.216666666666	21	-0.16142867926518562	-0.3708107431450316
Buchtova Jana	1869.52	0	23	0.2007220844319105	0.0	-0.21782178217821782	1869.52	22	-0.4302339402109793	-0.382397362815515
Buchtova Jana	2070.67	1	23	0.2007220844319105	0.0	-0.21782178217821782	1869.52	22	-0.27917741901812093	-0.382397362815515
David Pavlista	3649.07	0	24	0.8997886543499451	1.0	0.7821782178217822	3649.07	23	0.9061450420845765	0.6138485238623413
David Pavlista	3179.5	1	24	0.8997886543499451	1.0	0.7821782178217822	3649.07	23	0.553514613764763	0.6138485238623413
David Prokop	9984.32	0	22	-0.4983444854861242	1.0	0.7821782178217822	9984.32	24	5.663693269213861	4.1605129916074945
David Prokop	2585.42	1	22	-0.4983444854861242	1.0	0.7821782178217822	9984.32	24	0.1073815881110057	4.1605129916074945
Demianiv Mariana	1370.77	0	22	-0.4983444854861242	0.0	-0.21782178217821782	1370.77	25	-0.8047775143841739	-0.6616126902750304
Demianiv Mariana	1768.3	1	22	-0.4983444854861242	0.0	-0.21782178217821782	1370.77	25	-0.5062465729484446	-0.6616126902750304
Dobiasova Tereza	1566.58	0	22	-0.4983444854861242	0.0	-0.21782178217821782	1566.58	26	-0.6577311439403579	-0.5519923328417519
Dobiasova Tereza	2261.8	1	22	-0.4983444854861242	0.0	-0.21782178217821782	1566.58	26	-0.13564556271391498	-0.5519923328417519
Dominika Vojtova	1526.65	0	21	-1.1974110554041588	0.0	-0.21782178217821782	1526.65	27	-0.6877171588110057	-0.5743463539454279
Dominika Vojtova	1747.66	1	21	-1.1974110554041588	0.0	-0.21782178217821782	1526.65	27	-0.5217464814615967	-0.5743463539454279
Donarova Katerina	2022.21	0	22	-0.4983444854861242	0.0	-0.21782178217821782	2022.21	28	-0.31556916158340015	-0.29691688492119234
Donarova Katerina	1954.38	1	22	-0.4983444854861242	0.0	-0.21782178217821782	2022.21	28	-0.3665070876709546	-0.29691688492119234
Dundrova Melisa Vanesa	1948.22	0	22	-0.4983444854861242	0.0	-0.21782178217821782	1948.22	29	-0.37113302935898845	-0.3383387236755373
Dundrova Melisa Vanesa	1786.11	1	22	-0.4983444854861242	0.0	-0.21782178217821782	1948.22	29	-0.49287189413937266	-0.3383387236755373
Duskova Nikola	1637.34	0	23	0.2007220844319105	0.0	-0.21782178217821782	1637.34	30	-0.6045928916927484	-0.5123787457319067
Duskova Nikola	1761.32	1	23	0.2007220844319105	0.0	-0.21782178217821782	1637.34	30	-0.5114883055754699	-0.5123787457319067
Dvoracek Viktor	2270.28	0	23	0.2007220844319105	1.0	0.7821782178217822	2270.28	31	-0.12927738324727098	-0.1580397996422308
Dvoracek Viktor	2435.91	1	23	0.2007220844319105	1.0	0.7821782178217822	2270.28	31	-0.004895123216582067	-0.1580397996422308
Eliska Urbanova	3171.65	0	23	0.2007220844319105	0.0	-0.21782178217821782	3171.65	32	0.5476195419707588	0.34657437521928985
Eliska Urbanova	2790.65	1	23	0.2007220844319105	0.0	-0.21782178217821782	3171.65	32	0.2615020447076267	0.34657437521928985
Eliska Zatkova	1964.033333333334	0	23	0.2007220844319105	0.0	-0.21782178217821782	1964.033333333334	33	-0.3592577764542085	-0.32948594163063843
Eliska Zatkova	2131.85	1	23	0.2007220844319105	0.0	-0.21782178217821782	1964.033333333334	33	-0.23323340725287584	-0.32948594163063843
Ella Prusova	2154.66	0	23	0.2007220844319105	0.0	-0.21782178217821782	2154.66	34	-0.21610390564507526	-0.22276737089209403
Ella Prusova	2336.45	1	23	0.2007220844319105	0.0	-0.21782178217821782	2154.66	34	-0.07958605832889475	-0.22276737089209403
Ema Prazakova	8285.8	0	23	0.2007220844319105	0.0	-0.21782178217821782	8285.8	35	4.388164945194504	3.2096301485066703
Ema Prazakova	2249.36	1	23	0.2007220844319105	0.0	-0.21782178217821782	8285.8	35	-0.1449875618371522	3.2096301485066703
Ester Soulkova	2032.97	0	21	-1.1974110554041588	0.0	-0.21782178217821782	2032.97	36	-0.3074887829205359	-0.29089311164106324
Ester Soulkova	2491.41	1	21	-1.1974110554041588	0.0	-0.21782178217821782	2032.97	36	0.03678340984930725	-0.29089311164106324
Filip Ondrejka	2178.64	0	21	-1.1974110554041588	1.0	0.7821782178217822	2178.64	37	-0.19809577550237206	-0.20934264196481747
Filip Ondrejka	2964.48	1	21	-1.1974110554041588	1.0	0.7821782178217822	2178.64	37	0.392042214128231	-0.20934264196481747
Frycek Matej	2267.89	0	22	-0.4983444854861242	1.0	0.7821782178217822	2267.89	38	-0.13107218854506356	-0.15937779389311468
Frycek Matej	2519.75	1	22	-0.4983444854861242	1.0	0.7821782178217822	2267.89	38	0.05806574547250202	-0.15937779389311468
Gerhardova Klara	1870.68	0	23	0.2007220844319105	0.0	-0.21782178217821782	1870.68	39	-0.4293628213216742	-0.3817479597481404
Gerhardova Klara	2035.3	1	23	0.2007220844319105	0.0	-0.21782178217821782	1870.68	39	-0.3057390354963283	-0.3817479597481404
Hajkova Rozalie	2444.87	0	24	0.8997886543499451	0.0	-0.21782178217821782	2444.87	40	0.0018335192387399118	-0.060299039700061945
Hajkova Rozalie	1947.42	1	24	0.8997886543499451	0.0	-0.21782178217821782	2444.87	40	-0.37173380100678505	-0.060299039700061945
Hartl Jakub	4557.31	0	22	-0.4983444854861242	1.0	0.7821782178217822	4557.31	41	1.58820109382806	1.1223087324073646
Hartl Jakub	4284.03	1	22	-0.4983444854861242	1.0	0.7821782178217822	4557.31	41	1.38297749894074	1.1223087324073646
Herzinova Veronika	2132.323333333333	0	23	0.2007220844319105	0.0	-0.21782178217821782	2132.323333333333	42	-0.23287795069459652	-0.23527211214059024
Herzinova Veronika	2152.163333333333	1	23	0.2007220844319105	0.0	-0.21782178217821782	2132.323333333333	42	-0.21797881382924064	-0.23527211214059024
Horakova Radka	1788.07	0	26	2.2979217941860144	0.0	-0.21782178217821782	1788.07	43	-0.491400003602271	-0.4279955350893547
Horakova Radka	3391.23	1	26	2.2979217941860144	0.0	-0.21782178217821782	1788.07	43	0.7125163399997313	-0.4279955350893547
Houbova Tereza	1649.54	0	22	-0.4983444854861242	0.0	-0.21782178217821782	1649.54	44	-0.5954311240638502	-0.5055488169198643
Houbova Tereza	1882.24	1	22	-0.4983444854861242	0.0	-0.21782178217821782	1649.54	44	-0.42068167101101334	-0.5055488169198643
Houstecka Julie	1362.58	0	22	-0.4983444854861242	0.0	-0.21782178217821782	1362.58	45	-0.8109279141284916	-0.6661976998627868
Houstecka Julie	1861.03	1	22	-0.4983444854861242	0.0	-0.21782178217821782	1362.58	45	-0.4366096293232208	-0.6661976998627868
Hujerova Lucie	2243.77	0	24	0.8997886543499451	0.0	-0.21782178217821782	2243.77	46	-0.14918545372613107	-0.17288089905266052
Hujerova Lucie	1936.52	1	24	0.8997886543499451	0.0	-0.21782178217821782	2243.77	46	-0.3799193147080138	-0.17288089905266052
Jakub Seger	2858.3	0	24	0.8997886543499451	1.0	0.7821782178217822	2858.3	47	0.312304797174427	0.17115157249359733
Jakub Seger	3212.74	1	24	0.8997886543499451	1.0	0.7821782178217822	2858.3	47	0.5784766757307116	0.17115157249359733
Jan Rychtera	2534.34	0	24	0.8997886543499451	1.0	0.7821782178217822	2534.34	48	0.06902231839919268	-0.010211028977650074
Jan Rychtera	3523.73	1	24	0.8997886543499451	1.0	0.7821782178217822	2534.34	48	0.8120191441660437	-0.010211028977650074
Jana Jilkova	9197.14	0	22	-0.4983444854861242	0.0	-0.21782178217821782	9197.14	49	5.072548987073199	3.719825830766229
Jana Jilkova	2095.4	1	22	-0.4983444854861242	0.0	-0.21782178217821782	9197.14	49	-0.26060606545560844	3.719825830766229
Jindra Vejskalova	2484.73	0	21	-1.1974110554041588	0.0	-0.21782178217821782	2484.73	50	0.031766966590205746	-0.037984206712520445
Jindra Vejskalova	2383.19	1	21	-1.1974110554041588	0.0	-0.21782178217821782	2484.73	50	-0.044485974806378045	-0.037984206712520445
Jonasova Sarka	1782.98	0	24	0.8997886543499451	0.0	-0.21782178217821782	1782.98	51	-0.4952224132113768	-0.43084507096257557
Jonasova Sarka	1874.62	1	24	0.8997886543499451	0.0	-0.21782178217821782	1782.98	51	-0.42640402095627605	-0.43084507096257557
Kadlecova Monika	1979.65	0	24	0.8997886543499451	0.0	-0.21782178217821782	1979.65	52	-0.3475302132461794	-0.32074325953107097
Kadlecova Monika	2295.75	1	24	0.8997886543499451	0.0	-0.21782178217821782	1979.65	52	-0.11015031591054678	-0.32074325953107097
Karolina Vatkova	5693.98	0	22	-0.4983444854861242	0.0	-0.21782178217821782	5693.98	53	2.441799979954265	1.7586509605044218
Karolina Vatkova	2067.98	1	22	-0.4983444854861242	0.0	-0.21782178217821782	5693.98	53	-0.28119751368383705	1.7586509605044218
Karolina Vlckova	1458.01	0	22	-0.4983444854861242	0.0	-0.21782178217821782	1458.01	54	-0.7392633661919543	-0.6127731009666232
Karolina Vlckova	2678.95	1	22	-0.4983444854861242	0.0	-0.21782178217821782	1458.01	54	0.17761930338402585	-0.6127731009666232
Katerina Lukasova	2308.22	0	22	-0.4983444854861242	0.0	-0.21782178217821782	2308.22	55	-0.10078578785051738	-0.13679984069724052
Katerina Lukasova	2082.06	1	22	-0.4983444854861242	0.0	-0.21782178217821782	2308.22	55	-0.27062393268261686	-0.13679984069724052
Katerina Romanska	1782.73	0	22	-0.4983444854861242	0.0	-0.21782178217821782	1782.73	56	-0.49541015435131325	-0.4309850285201994
Katerina Romanska	2096.48	1	22	-0.4983444854861242	0.0	-0.21782178217821782	1782.73	56	-0.25979502373108304	-0.4309850285201994
Katerina Ticha	1926.34	0	24	0.8997886543499451	0.0	-0.21782178217821782	1926.34	57	-0.38756413392622563	-0.35058780911877385
Katerina Ticha	1823.84	1	24	0.8997886543499451	0.0	-0.21782178217821782	1926.34	57	-0.46453800130016537	-0.35058780911877385
Klara Kosikova	1592.85	0	23	0.2007220844319105	0.0	-0.21782178217821782	1592.85	58	-0.638003304955837	-0.5372855926866411
Klara Kosikova	1860.73	1	23	0.2007220844319105	0.0	-0.21782178217821782	1592.85	58	-0.43683491869114444	-0.5372855926866411
Koderova Tereza	1687.65	0	23	0.2007220844319105	0.0	-0.21782178217821782	1687.65	59	-0.5668118646919394	-0.48421368683568955
Koderova Tereza	1995.83	1	23	0.2007220844319105	0.0	-0.21782178217821782	1687.65	59	-0.33537960666949324	-0.48421368683568955
Kolarikova Lucie	1552.41	0	23	0.2007220844319105	0.0	-0.21782178217821782	1552.41	60	-0.6683723117519551	-0.5599251272078697
Kolarikova Lucie	1942.63	1	23	0.2007220844319105	0.0	-0.21782178217821782	1552.41	60	-0.3753309212479672	-0.5599251272078697
Kopecky Petr	1425.6	0	22	-0.4983444854861242	1.0	0.7821782178217822	1425.6	61	-0.7636021275733142	-0.6309171987369749
Kopecky Petr	2212.08	1	22	-0.4983444854861242	1.0	0.7821782178217822	1425.6	61	-0.17298352062447403	-0.6309171987369749
Korobkova Tatiana	1953.4	0	23	0.2007220844319105	0.0	-0.21782178217821782	1953.4	62	-0.36724303293950544	-0.33543880308157176
Korobkova Tatiana	2330.0	1	23	0.2007220844319105	0.0	-0.21782178217821782	1953.4	62	-0.08442977973925471	-0.33543880308157176
Kospachova Pavlina	1954.74	0	21	-1.1974110554041588	0.0	-0.21782178217821782	1954.74	63	-0.3662367404294462	-0.33468863057270815
Kospachova Pavlina	1937.7	1	21	-1.1974110554041588	0.0	-0.21782178217821782	1954.74	63	-0.3790331765275138	-0.33468863057270815
Kourimsky Pavel	3050.71	0	25	1.5988552242679799	1.0	0.7821782178217822	3050.71	64	0.45679788811510735	0.278868507143192
Kourimsky Pavel	2690.32	1	25	1.5988552242679799	1.0	0.7821782178217822	3050.71	64	0.1861577704283353	0.278868507143192
Kratka Lucie	1508.73	0	22	-0.4983444854861242	0.0	-0.21782178217821782	1508.73	65	-0.7011744437216497	-0.5843785116759032
Kratka Lucie	1918.1	1	22	-0.4983444854861242	0.0	-0.21782178217821782	1508.73	65	-0.39375208189853067	-0.5843785116759032
Krause Martin	4376.82	0	27	2.996988364104049	1.0	0.7821782178217822	4376.82	66	1.4526595004395484	1.021264974105273
Krause Martin	4163.18	1	27	2.996988364104049	1.0	0.7821782178217822	4376.82	66	1.292223431895466	1.021264974105273
Kristyna Novakova	2019.49	0	22	-0.4983444854861242	0.0	-0.21782178217821782	2019.49	67	-0.31761178518590866	-0.2984396231481395
Kristyna Novakova	2076.76	1	22	-0.4983444854861242	0.0	-0.21782178217821782	2019.49	67	-0.2746040448492692	-0.2984396231481395
Krouzecky Tomas	2697.22	0	24	0.8997886543499451	1.0	0.7821782178217822	2697.22	68	0.19133942589058076	0.08097411896541917
Krouzecky Tomas	2636.13	1	24	0.8997886543499451	1.0	0.7821782178217822	2697.22	68	0.1454630009357129	0.08097411896541917
Libalova Sarka	2341.75	0	21	-1.1974110554041588	0.0	-0.21782178217821782	2341.75	69	-0.07560594616224212	-0.11802873306873404
Libalova Sarka	2473.96	1	21	-1.1974110554041588	0.0	-0.21782178217821782	2341.75	69	0.023679078281743992	-0.11802873306873404
Lucie Nesnidalova	1935.18	0	21	-1.1974110554041588	0.0	-0.21782178217821782	1935.18	70	-0.38092560721807306	-0.34563890988119556
Lucie Nesnidalova	2277.46	1	21	-1.1974110554041588	0.0	-0.21782178217821782	1935.18	70	-0.12388545770829658	-0.34563890988119556
Lucie Trtilkova	1696.29	0	25	1.5988552242679799	0.0	-0.21782178217821782	1696.29	71	-0.5603235308957362	-0.47937675364421045
Lucie Trtilkova	2053.13	1	25	1.5988552242679799	0.0	-0.21782178217821782	1696.29	71	-0.2923493373960614	-0.47937675364421045
Machnikova Petra	2451.6	0	27	2.996988364104049	0.0	-0.21782178217821782	2451.6	72	0.006887510725828847	-0.056531382248828775
Machnikova Petra	2450.82	1	27	2.996988364104049	0.0	-0.21782178217821782	2451.6	72	0.00630175836922735	-0.056531382248828775
Magdalena Zichova	1818.4	0	24	0.8997886543499451	0.0	-0.21782178217821782	1818.4	73	-0.46862324850518217	-0.4110158841984331
Magdalena Zichova	2267.836666666667	1	24	0.8997886543499451	0.0	-0.21782178217821782	1818.4	73	-0.1311122399882496	-0.4110158841984331
Malecha Vojtech	2775.94	0	21	-1.1974110554041588	1.0	0.7821782178217822	2775.94	74	0.2504553560337667	0.1250439547100069
Malecha Vojtech	3778.14	1	21	-1.1974110554041588	1.0	0.7821782178217822	2775.94	74	1.0030720378109608	0.1250439547100069
Marie Molavcova	8390.83	0	23	0.2007220844319105	0.0	-0.21782178217821782	8390.83	75	4.4670387529046005	3.2684291176155886
Marie Molavcova	2030.01	1	23	0.2007220844319105	0.0	-0.21782178217821782	8390.83	75	-0.30971163801738333	3.2684291176155886
Marie Stachova	1425.87	0	21	-1.1974110554041588	0.0	-0.21782178217821782	1425.87	76	-0.7633993671421829	-0.6307660445747412
Marie Stachova	1928.04	1	21	-1.1974110554041588	0.0	-0.21782178217821782	1425.87	76	-0.38628749417465785	-0.6307660445747412
Marie Vesela	1962.06	0	23	0.2007220844319105	0.0	-0.21782178217821782	1962.06	77	-0.3607396798521073	-0.3305906732854828
Marie Vesela	1955.696666666667	1	23	0.2007220844319105	0.0	-0.21782178217821782	1962.06	77	-0.3655183176672892	-0.3305906732854828
Marketa Stadlikova	1588.38	0	23	0.2007220844319105	0.0	-0.21782178217821782	1588.38	78	-0.6413601165379004	-0.5397880338169548
Marketa Stadlikova	1865.79	1	23	0.2007220844319105	0.0	-0.21782178217821782	1588.38	78	-0.433035038018831	-0.5397880338169548
Martinkovsky Tomas	1644.38	0	21	-1.1974110554041588	1.0	0.7821782178217822	1644.38	79	-0.5993061011921381	-0.5084375409092198
Martinkovsky Tomas	2262.42	1	21	-1.1974110554041588	1.0	0.7821782178217822	1644.38	79	-0.13517996468687268	-0.5084375409092198
Matysova Sara	1891.65	0	22	-0.4983444854861242	0.0	-0.21782178217821782	1891.65	80	-0.4136150945038057	-0.37000831981465465
Matysova Sara	2229.57	1	22	-0.4983444854861242	0.0	-0.21782178217821782	1891.65	80	-0.1598491504745206	-0.37000831981465465
Mestakova Tereza	1827.0	0	26	2.2979217941860144	0.0	-0.21782178217821782	1827.0	81	-0.46216495329136875	-0.4062013442161738
Mestakova Tereza	2206.88	1	26	2.2979217941860144	0.0	-0.21782178217821782	1827.0	81	-0.1768885363351518	-0.4062013442161738
Michaela Poslusna	1999.74	0	25	1.5988552242679799	0.0	-0.21782178217821782	1999.74	82	-0.33244333524088726	-0.30949627020042103
Michaela Poslusna	2344.83	1	25	1.5988552242679799	0.0	-0.21782178217821782	1999.74	82	-0.07329297531822525	-0.30949627020042103
Michaela Ronkova	1869.06	0	22	-0.4983444854861242	0.0	-0.21782178217821782	1869.06	83	-0.4305793839084624	-0.38265488472154285
Michaela Ronkova	2048.17	1	22	-0.4983444854861242	0.0	-0.21782178217821782	1869.06	83	-0.2960741216124004	-0.38265488472154285
Michaela Zlatohlavkova	2205.15	0	22	-0.4983444854861242	0.0	-0.21782178217821782	2205.15	84	-0.17818770502351197	-0.19450154255438776
Michaela Zlatohlavkova	2521.52	1	22	-0.4983444854861242	0.0	-0.21782178217821782	2205.15	84	0.05939495274325199	-0.19450154255438776
Monika Safarikova	1768.49	0	22	-0.4983444854861242	0.0	-0.21782178217821782	1768.49	85	-0.5061038896820927	-0.43895701100245205
Monika Safarikova	2383.52	1	22	-0.4983444854861242	0.0	-0.21782178217821782	1768.49	85	-0.044238156501662	-0.43895701100245205
Moravcova Natalie	1677.47	0	24	0.8997886543499451	0.0	-0.21782178217821782	1677.47	86	-0.5744566839101513	-0.4899127585821314
Moravcova Natalie	1807.07	1	24	0.8997886543499451	0.0	-0.21782178217821782	1677.47	86	-0.4771316769671017	-0.4899127585821314
Natalie Pechackova	1990.49	0	21	-1.1974110554041588	0.0	-0.21782178217821782	1990.49	87	-0.3393897574185355	-0.3146746998325023
Natalie Pechackova	2199.16	1	21	-1.1974110554041588	0.0	-0.21782178217821782	1990.49	87	-0.18268598273638922	-0.3146746998325023
Natalie Smetanova	1637.59	0	23	0.2007220844319105	0.0	-0.21782178217821782	1637.59	88	-0.604405150552812	-0.5122387881742828
Natalie Smetanova	2234.42	1	23	0.2007220844319105	0.0	-0.21782178217821782	1637.59	88	-0.15620697235975378	-0.5122387881742828
Netrhova Pavlina	1992.93	0	22	-0.4983444854861242	0.0	-0.21782178217821782	1992.93	89	-0.3375574038927558	-0.3133087140700938
Netrhova Pavlina	2023.4	1	22	-0.4983444854861242	0.0	-0.21782178217821782	1992.93	89	-0.3146755137573027	-0.3133087140700938
Nova Vendula	2479.62	0	24	0.8997886543499451	0.0	-0.21782178217821782	2479.62	90	0.027929537689904846	-0.04084493919035134
Nova Vendula	2758.41	1	24	0.8997886543499451	0.0	-0.21782178217821782	2479.62	90	0.23729094730142344	-0.04084493919035134
Petrzilkova Veronika	1929.6	0	23	0.2007220844319105	0.0	-0.21782178217821782	1929.6	91	-0.3851159894614545	-0.3487627625673593
Petrzilkova Veronika	2161.81	1	23	0.2007220844319105	0.0	-0.21782178217821782	1929.6	91	-0.21073450904289304	-0.3487627625673593
Pistora Tomas	11722.41	0	22	-0.4983444854861242	1.0	0.7821782178217822	11722.41	92	6.968937260862358	5.1335483169290175
Pistora Tomas	2436.0	1	22	-0.4983444854861242	1.0	0.7821782178217822	11722.41	92	-0.00482753640620484	5.1335483169290175
Prochazka Tadeas	4439.83	0	25	1.5988552242679799	1.0	0.7821782178217822	4439.83	93	1.4999777773491285	1.0565398769287802
Prochazka Tadeas	4745.94	1	25	1.5988552242679799	1.0	0.7821782178217822	4439.83	93	1.7298555387329009	1.0565398769287802
Prokupek Zdenek	2773.71	0	21	-1.1974110554041588	1.0	0.7821782178217822	2773.71	94	0.24878070506553362	0.12379553329600244
Prokupek Zdenek	3002.15	1	21	-1.1974110554041588	1.0	0.7821782178217822	2773.71	94	0.4203310490938536	0.12379553329600244
Rohlikova Tereza	5482.02	0	23	0.2007220844319105	0.0	-0.21782178217821782	5482.02	95	2.2826255318705555	1.6399893448486451
Rohlikova Tereza	1991.7	1	23	0.2007220844319105	0.0	-0.21782178217821782	5482.02	95	-0.3384810903012431	1.6399893448486451
Smetalova Tereza	1986.17	0	25	1.5988552242679799	0.0	-0.21782178217821782	1986.17	96	-0.3426339243166371	-0.3170931664282418
Smetalova Tereza	1938.3	0	25	1.5988552242679799	0.0	-0.21782178217821782	1986.17	96	-0.3785825977916664	-0.3170931664282418
Smetalova Tereza	2159.77	1	25	1.5988552242679799	0.0	-0.21782178217821782	1986.17	96	-0.21226647674477436	-0.3170931664282418
Smetalova Tereza	2159.77	1	25	1.5988552242679799	0.0	-0.21782178217821782	1986.17	96	-0.21226647674477436	-0.3170931664282418
Srba Stanislav	2967.06	0	22	-0.4983444854861242	1.0	0.7821782178217822	2967.06	97	0.393979702692375	0.23203870836226267
Srba Stanislav	3431.5	1	22	-0.4983444854861242	1.0	0.7821782178217822	2967.06	97	0.7427576828206928	0.23203870836226267
Stachova Valentyna	2420.98	0	21	-1.1974110554041588	0.0	-0.21782178217821782	2420.98	98	-0.016107024093586046	-0.07367338390659385
Stachova Valentyna	2161.35	1	21	-1.1974110554041588	0.0	-0.21782178217821782	2420.98	98	-0.2110799527403761	-0.07367338390659385
Tereza Zahorikova	1833.2	0	22	-0.4983444854861242	0.0	-0.21782178217821782	1833.2	99	-0.457508973020945	-0.40273039678710315
Tereza Zahorikova	2067.236666666667	1	22	-0.4983444854861242	0.0	-0.21782178217821782	1833.2	99	-0.2817557306732477	-0.40273039678710315
Tondrova Veronika	3083.39	0	21	-1.1974110554041588	0.0	-0.21782178217821782	3083.39	100	0.48133940992759844	0.2971637590757773
Tondrova Veronika	2809.59	1	21	-1.1974110554041588	0.0	-0.21782178217821782	3083.39	100	0.2757253134692113	0.2971637590757773
