# Supplementary material for: Impact of Nutrition Education on Dietary Intake and Body Composition Among Czech University Students Studying Nutrition and Food
Source: Healthcare (Basel). 2026 May 7;14(10):1258. doi: 10.3390/healthcare14101258 (PMC13206028; doi:10.3390/healthcare14101258)
Supplement: Supplementary file 1 [file healthcare-14-01258-s001.zip › analysis_long_df_protein_g.csv]

Name	y	time	age	age_z	gender_code	gender_z	baseline_value	participant_idx	y_z	baseline_value_z
Adam Grmolensky	180.84	0	22	-0.4983444854861242	1.0	0.7821782178217822	180.84	0	1.6734643293786036	1.6828816174543662
Adam Grmolensky	142.23	1	22	-0.4983444854861242	1.0	0.7821782178217822	180.84	0	0.7777680294250656	1.6828816174543662
Adam Lill	178.65	0	25	1.5988552242679799	1.0	0.7821782178217822	178.65	1	1.6226594887440984	1.6340748489104047
Adam Lill	148.82	1	25	1.5988552242679799	1.0	0.7821782178217822	178.65	1	0.9306465224759285	1.6340748489104047
Adela Bozdechova	106.87	0	25	1.5988552242679799	0.0	-0.21782178217821782	106.87	2	-0.042532959084571206	0.03437172284393878
Adela Bozdechova	93.24	1	25	1.5988552242679799	0.0	-0.21782178217821782	106.87	2	-0.35872929600160636	0.03437172284393878
Aneta Krmelova	60.25	0	23	0.2007220844319105	0.0	-0.21782178217821782	60.25	3	-1.1240497035506145	-1.0046107198590237
Aneta Krmelova	79.64	1	23	0.2007220844319105	0.0	-0.21782178217821782	60.25	3	-0.6742296761976205	-1.0046107198590237
Anezka Brezinova	73.38	0	23	0.2007220844319105	0.0	-0.21782178217821782	73.38	4	-0.8194526453172566	-0.7119929705520762
Anezka Brezinova	77.02	1	23	0.2007220844319105	0.0	-0.21782178217821782	73.38	4	-0.7350098965000881	-0.7119929705520762
Anna Chodorova	74.88	0	21	-1.1974110554041588	0.0	-0.21782178217821782	74.88	5	-0.7846548092662257	-0.6785636770288148
Anna Chodorova	71.12	1	21	-1.1974110554041588	0.0	-0.21782178217821782	74.88	5	-0.8718813849674765	-0.6785636770288148
Anna Holeckova	75.26	0	22	-0.4983444854861242	0.0	-0.21782178217821782	75.26	6	-0.7758393574666309	-0.6700949226695885
Anna Holeckova	67.04	1	22	-0.4983444854861242	0.0	-0.21782178217821782	75.26	6	-0.9665314990262807	-0.6700949226695885
Anna Liskova	70.36333333333333	0	24	0.8997886543499451	0.0	-0.21782178217821782	70.36333333333333	7	-0.8894349600421078	-0.7792229941933018
Anna Liskova	73.32333333333334	1	24	0.8997886543499451	0.0	-0.21782178217821782	70.36333333333333	7	-0.8207672302347399	-0.7792229941933018
Arribasova Marie	100.53	0	19	-2.5955441952402283	0.0	-0.21782178217821782	100.53	8	-0.1896118127935956	-0.10692275778104587
Arribasova Marie	97.12	1	19	-2.5955441952402283	0.0	-0.21782178217821782	100.53	8	-0.26871889341627264	-0.10692275778104587
Barbora Barochova	56.35	0	23	0.2007220844319105	0.0	-0.21782178217821782	56.35	9	-1.214524077283295	-1.091526883019503
Barbora Barochova	102.67	1	23	0.2007220844319105	0.0	-0.21782178217821782	56.35	9	-0.13996690002745804	-1.091526883019503
Barbora Haluskova	101.52	0	22	-0.4983444854861242	0.0	-0.21782178217821782	101.52	10	-0.16664524099991526	-0.08485942405569351
Barbora Haluskova	106.34	1	22	-0.4983444854861242	0.0	-0.21782178217821782	101.52	10	-0.05482819448926885	-0.08485942405569351
Barbora Honzkova	160.31	0	21	-1.1974110554041588	0.0	-0.21782178217821782	160.31	11	1.197197946626826	1.2253460200993294
Barbora Honzkova	134.62	1	21	-1.1974110554041588	0.0	-0.21782178217821782	160.31	11	0.6012270078595021	1.2253460200993294
Barbora Hurabova	104.77	0	21	-1.1974110554041588	0.0	-0.21782178217821782	104.77	12	-0.09124992955601478	-0.01242928808862728
Barbora Hurabova	78.84	1	21	-1.1974110554041588	0.0	-0.21782178217821782	104.77	12	-0.6927885220915037	-0.01242928808862728
Barbora Jelinkova	82.36	0	22	-0.4983444854861242	0.0	-0.21782178217821782	82.36	13	-0.6111296001584177	-0.5118629333261516
Barbora Jelinkova	79.02	1	22	-0.4983444854861242	0.0	-0.21782178217821782	82.36	13	-0.6886127817653801	-0.5118629333261516
Barbora Koudelkova	74.58	0	24	0.8997886543499451	0.0	-0.21782178217821782	74.58	14	-0.7916143764764317	-0.685249535733467
Barbora Koudelkova	65.84	1	24	0.8997886543499451	0.0	-0.21782178217821782	74.58	14	-0.9943697678671055	-0.685249535733467
Barbora Netusilova	75.98	0	22	-0.4983444854861242	0.0	-0.21782178217821782	75.98	15	-0.759136396162136	-0.654048861778423
Barbora Netusilova	83.56	1	22	-0.4983444854861242	0.0	-0.21782178217821782	75.98	15	-0.5832913313175928	-0.654048861778423
Barbora Prochazkova	81.83	0	23	0.2007220844319105	0.0	-0.21782178217821782	81.83	16	-0.6234248355631153	-0.5236746170377039
Barbora Prochazkova	78.9	1	23	0.2007220844319105	0.0	-0.21782178217821782	81.83	16	-0.6913966086494624	-0.5236746170377039
Batdorjova Nomindari	77.21	0	21	-1.1974110554041588	0.0	-0.21782178217821782	77.21	17	-0.7306021706002909	-0.6266368410893489
Batdorjova Nomindari	66.13	1	21	-1.1974110554041588	0.0	-0.21782178217821782	77.21	17	-0.9876421862305731	-0.6266368410893489
Becvar Jan	133.32	0	23	0.2007220844319105	1.0	0.7821782178217822	133.32	18	0.5710688832819416	0.6238415986374468
Becvar Jan	160.59	1	23	0.2007220844319105	1.0	0.7821782178217822	133.32	18	1.2036935426896853	0.6238415986374468
Blazejova Karolina	126.36	0	21	-1.1974110554041588	0.0	-0.21782178217821782	126.36	19	0.40960692400515797	0.4687296766895143
Blazejova Karolina	74.9	1	21	-1.1974110554041588	0.0	-0.21782178217821782	126.36	19	-0.7841908381188784	0.4687296766895143
Brnka Michal	131.3	0	24	0.8997886543499451	1.0	0.7821782178217822	131.3	20	0.524207797399887	0.5788234833594552
Brnka Michal	131.83	1	24	0.8997886543499451	1.0	0.7821782178217822	131.3	20	0.5365030328045847	0.5788234833594552
Brousilova Tereza	86.70333333333333	0	23	0.2007220844319105	0.0	-0.21782178217821782	86.70333333333333	21	-0.5103705326595435	-0.41506655674657483
Brousilova Tereza	104.1966666666667	1	23	0.2007220844319105	0.0	-0.21782178217821782	86.70333333333333	21	-0.10455043577996352	-0.41506655674657483
Buchtova Jana	82.71	0	23	0.2007220844319105	0.0	-0.21782178217821782	82.71	22	-0.6030101050798439	-0.5040627648373908
Buchtova Jana	84.17	1	23	0.2007220844319105	0.0	-0.21782178217821782	82.71	22	-0.5691402113235069	-0.5040627648373908
David Pavlista	179.75	0	24	0.8997886543499451	1.0	0.7821782178217822	179.75	23	1.6481779018481877	1.6585896641607962
David Pavlista	179.79	1	24	0.8997886543499451	1.0	0.7821782178217822	179.75	23	1.6491058441428816	1.6585896641607962
David Prokop	87.9	0	22	-0.4983444854861242	1.0	0.7821782178217822	87.9	24	-0.48260959234327644	-0.38839740924690624
David Prokop	137.86	1	22	-0.4983444854861242	1.0	0.7821782178217822	87.9	24	0.6763903337297292	-0.38839740924690624
Demianiv Mariana	82.58	0	22	-0.4983444854861242	0.0	-0.21782178217821782	82.58	25	-0.6060259175375998	-0.5069599702760733
Demianiv Mariana	119.63	1	22	-0.4983444854861242	0.0	-0.21782178217821782	82.58	25	0.25348063292286555	-0.5069599702760733
Dobiasova Tereza	66.77	0	22	-0.4983444854861242	0.0	-0.21782178217821782	66.77	26	-0.9727951095154664	-0.8593047240112478
Dobiasova Tereza	99.38	1	22	-0.4983444854861242	0.0	-0.21782178217821782	66.77	26	-0.21629015376605282	-0.8593047240112478
Dominika Vojtova	60.31	0	21	-1.1974110554041588	0.0	-0.21782178217821782	60.31	27	-1.122657790108573	-1.0032735481180932
Dominika Vojtova	65.92	1	21	-1.1974110554041588	0.0	-0.21782178217821782	60.31	27	-0.9925138832777173	-1.0032735481180932
Donarova Katerina	91.2	0	22	-0.4983444854861242	0.0	-0.21782178217821782	91.2	28	-0.4060543530310083	-0.31485296349573133
Donarova Katerina	84.51	1	22	-0.4983444854861242	0.0	-0.21782178217821782	91.2	28	-0.5612527018186064	-0.31485296349573133
Dundrova Melisa Vanesa	92.46	0	22	-0.4983444854861242	0.0	-0.21782178217821782	92.46	29	-0.3768241707481425	-0.286772356936192
Dundrova Melisa Vanesa	84.94	1	22	-0.4983444854861242	0.0	-0.21782178217821782	92.46	29	-0.5512773221506444	-0.286772356936192
Duskova Nikola	101.07	0	23	0.2007220844319105	0.0	-0.21782178217821782	101.07	30	-0.17708459181522462	-0.09488821211267197
Duskova Nikola	97.48	1	23	0.2007220844319105	0.0	-0.21782178217821782	101.07	30	-0.2603674127640252	-0.09488821211267197
Dvoracek Viktor	161.46	0	23	0.2007220844319105	1.0	0.7821782178217822	161.46	31	1.2238762875992832	1.2509751451338298
Dvoracek Viktor	119.7	1	23	0.2007220844319105	1.0	0.7821782178217822	161.46	31	0.25510453193858046	1.2509751451338298
Eliska Urbanova	142.1	0	23	0.2007220844319105	0.0	-0.21782178217821782	142.1	32	0.7747522169673097	0.8195143967269365
Eliska Urbanova	140.82	1	23	0.2007220844319105	0.0	-0.21782178217821782	142.1	32	0.7450580635370966	0.8195143967269365
Eliska Zatkova	86.39999999999999	0	23	0.2007220844319105	0.0	-0.21782178217821782	86.39999999999999	33	-0.5174074283943078	-0.42182670277016787
Eliska Zatkova	114.11	1	23	0.2007220844319105	0.0	-0.21782178217821782	86.39999999999999	33	0.12542459625507157	-0.42182670277016787
Ella Prusova	121.26	0	23	0.2007220844319105	0.0	-0.21782178217821782	121.26	34	0.29129428143165276	0.3550700787104259
Ella Prusova	134.26	1	23	0.2007220844319105	0.0	-0.21782178217821782	121.26	34	0.5928755272072543	0.3550700787104259
Ema Prazakova	74.07	0	23	0.2007220844319105	0.0	-0.21782178217821782	74.07	35	-0.8034456407337824	-0.696615495531376
Ema Prazakova	97.69	1	23	0.2007220844319105	0.0	-0.21782178217821782	74.07	35	-0.255495715716881	-0.696615495531376
Ester Soulkova	107.08	0	21	-1.1974110554041588	0.0	-0.21782178217821782	107.08	36	-0.037661262037427014	0.03905182393719523
Ester Soulkova	123.34	1	21	-1.1974110554041588	0.0	-0.21782178217821782	107.08	36	0.339547280755749	0.03905182393719523
Filip Ondrejka	93.78	0	21	-1.1974110554041588	1.0	0.7821782178217822	93.78	37	-0.346202075023235	-0.25735457863572186
Filip Ondrejka	130.81	1	21	-1.1974110554041588	1.0	0.7821782178217822	93.78	37	0.5128405042898833	-0.25735457863572186
Frycek Matej	158.92	0	22	-0.4983444854861242	1.0	0.7821782178217822	158.92	38	1.1649519518862037	1.1943682081011069
Frycek Matej	112.1	1	22	-0.4983444854861242	1.0	0.7821782178217822	158.92	38	0.07879549594668993	1.1943682081011069
Gerhardova Klara	85.67	0	23	0.2007220844319105	0.0	-0.21782178217821782	85.67	39	-0.5343423752724759	-0.43809562561815485
Gerhardova Klara	79.22	1	23	0.2007220844319105	0.0	-0.21782178217821782	85.67	39	-0.6839730702919092	-0.43809562561815485
Hajkova Rozalie	151.94	0	24	0.8997886543499451	0.0	-0.21782178217821782	151.94	40	1.003026021462073	1.038810562239531
Hajkova Rozalie	86.63	1	24	0.8997886543499451	0.0	-0.21782178217821782	151.94	40	-0.5120717601998163	1.038810562239531
Hartl Jakub	296.11	0	22	-0.4983444854861242	1.0	0.7821782178217822	296.11	41	4.347562037113499	4.251811393738589
Hartl Jakub	245.88	1	22	-0.4983444854861242	1.0	0.7821782178217822	296.11	41	3.1822985005513074	4.251811393738589
Herzinova Veronika	105.3533333333333	0	23	0.2007220844319105	0.0	-0.21782178217821782	105.3533333333333	42	-0.07771743775839239	0.0005709927259736127
Herzinova Veronika	93.88666666666667	1	23	0.2007220844319105	0.0	-0.21782178217821782	105.3533333333333	42	-0.3437275622373839	0.0005709927259736127
Horakova Radka	79.71	0	26	2.2979217941860144	0.0	-0.21782178217821782	79.71	43	-0.6726057771819058	-0.5709213518839134
Horakova Radka	145.2	1	26	2.2979217941860144	0.0	-0.21782178217821782	79.71	43	0.846667744806107	-0.5709213518839134
Houbova Tereza	81.82	0	22	-0.4983444854861242	0.0	-0.21782178217821782	81.82	44	-0.623656821136789	-0.5238974789945258
Houbova Tereza	78.02	1	22	-0.4983444854861242	0.0	-0.21782178217821782	81.82	44	-0.7118113391327341	-0.5238974789945258
Houstecka Julie	65.97	0	22	-0.4983444854861242	0.0	-0.21782178217821782	65.97	45	-0.9913539554093497	-0.8771336805569871
Houstecka Julie	80.72	1	22	-0.4983444854861242	0.0	-0.21782178217821782	65.97	45	-0.6491752342408782	-0.8771336805569871
Hujerova Lucie	90.11	0	24	0.8997886543499451	0.0	-0.21782178217821782	90.11	46	-0.4313407805614242	-0.3391449167893013
Hujerova Lucie	73.5	1	24	0.8997886543499451	0.0	-0.21782178217821782	90.11	46	-0.8166688184331741	-0.3391449167893013
Jakub Seger	167.79	0	24	0.8997886543499451	1.0	0.7821782178217822	167.79	47	1.3707231557346338	1.3920467638019922
Jakub Seger	170.82	1	24	0.8997886543499451	1.0	0.7821782178217822	167.79	47	1.4410147845577164	1.3920467638019922
Jan Rychtera	179.44	0	24	0.8997886543499451	1.0	0.7821782178217822	179.44	48	1.640986349064308	1.651680943499322
Jan Rychtera	219.94	1	24	0.8997886543499451	1.0	0.7821782178217822	179.44	48	2.5805279224421445	1.651680943499322
Jana Jilkova	91.59	0	22	-0.4983444854861242	0.0	-0.21782178217821782	91.59	49	-0.3970069156577402	-0.3061613471796834
Jana Jilkova	122.65	1	22	-0.4983444854861242	0.0	-0.21782178217821782	91.59	49	0.3235402761722748	-0.3061613471796834
Jindra Vejskalova	114.5	0	21	-1.1974110554041588	0.0	-0.21782178217821782	114.5	50	0.13447203362833965	0.20441539589892802
Jindra Vejskalova	114.18	1	21	-1.1974110554041588	0.0	-0.21782178217821782	114.5	50	0.12704849527078652	0.20441539589892802
Jonasova Sarka	71.62	0	24	0.8997886543499451	0.0	-0.21782178217821782	71.62	51	-0.8602821062837994	-0.7512166749527026
Jonasova Sarka	78.32	1	24	0.8997886543499451	0.0	-0.21782178217821782	71.62	51	-0.7048517719225279	-0.7512166749527026
Kadlecova Monika	83.59	0	24	0.8997886543499451	0.0	-0.21782178217821782	83.59	52	-0.5825953745965722	-0.4844509126370772
Kadlecova Monika	97.04	1	24	0.8997886543499451	0.0	-0.21782178217821782	83.59	52	-0.27057477800566093	-0.4844509126370772
Karolina Vatkova	61.87	0	22	-0.4983444854861242	0.0	-0.21782178217821782	61.87	53	-1.086468040615501	-0.9685070828539015
Karolina Vatkova	125.33	1	22	-0.4983444854861242	0.0	-0.21782178217821782	61.87	53	0.38571240991678335	-0.9685070828539015
Karolina Vlckova	73.23	0	22	-0.4983444854861242	0.0	-0.21782178217821782	73.23	54	-0.8229324289223595	-0.7153358999044022
Karolina Vlckova	127.97	1	22	-0.4983444854861242	0.0	-0.21782178217821782	73.23	54	0.44695660136659787	-0.7153358999044022
Katerina Lukasova	100.7	0	22	-0.4983444854861242	0.0	-0.21782178217821782	100.7	55	-0.1856680580411454	-0.10313410451507622
Katerina Lukasova	98.71	1	22	-0.4983444854861242	0.0	-0.21782178217821782	100.7	55	-0.23183318720218005	-0.10313410451507622
Katerina Romanska	79.53	0	22	-0.4983444854861242	0.0	-0.21782178217821782	79.53	56	-0.6767815175080294	-0.5749328671067045
Katerina Romanska	71.59	1	22	-0.4983444854861242	0.0	-0.21782178217821782	79.53	56	-0.86097806300482	-0.5749328671067045
Katerina Ticha	89.42	0	24	0.8997886543499451	0.0	-0.21782178217821782	89.42	57	-0.4473477851448984	-0.3545223918100015
Katerina Ticha	92.22	1	24	0.8997886543499451	0.0	-0.21782178217821782	89.42	57	-0.3823918245163073	-0.3545223918100015
Klara Kosikova	105.1	0	23	0.2007220844319105	0.0	-0.21782178217821782	105.1	58	-0.08359440562478801	-0.005074843513509823
Klara Kosikova	134.42	1	23	0.2007220844319105	0.0	-0.21782178217821782	105.1	58	0.5965872963860309	-0.005074843513509823
Koderova Tereza	64.33	0	23	0.2007220844319105	0.0	-0.21782178217821782	64.33	59	-1.0293995894918102	-0.9136830414757529
Koderova Tereza	83.88	1	23	0.2007220844319105	0.0	-0.21782178217821782	64.33	59	-0.5758677929600396	-0.9136830414757529
Kolarikova Lucie	85.8	0	23	0.2007220844319105	0.0	-0.21782178217821782	85.8	60	-0.53132656281472	-0.4351984201794723
Kolarikova Lucie	107.22	1	23	0.2007220844319105	0.0	-0.21782178217821782	85.8	60	-0.03441346400599744	-0.4351984201794723
Kopecky Petr	53.66	0	22	-0.4983444854861242	1.0	0.7821782178217822	53.66	61	-1.2769281966014774	-1.151476749404552
Kopecky Petr	88.03	1	22	-0.4983444854861242	1.0	0.7821782178217822	53.66	61	-0.4795937798855205	-1.151476749404552
Korobkova Tatiana	80.04	0	23	0.2007220844319105	0.0	-0.21782178217821782	80.04	62	-0.6649502532506788	-0.5635669073087957
Korobkova Tatiana	104.56	1	23	0.2007220844319105	0.0	-0.21782178217821782	80.04	62	-0.09612162660315898	-0.5635669073087957
Kospachova Pavlina	95.51	0	21	-1.1974110554041588	0.0	-0.21782178217821782	95.51	63	-0.30606857077771255	-0.2187994601055604
Kospachova Pavlina	96.48	1	21	-1.1974110554041588	0.0	-0.21782178217821782	95.51	63	-0.2835659701313792	-0.2187994601055604
Kourimsky Pavel	102.27	0	25	1.5988552242679799	1.0	0.7821782178217822	102.27	64	-0.14924632297439977	-0.06814477729406285
Kourimsky Pavel	111.76	1	25	1.5988552242679799	1.0	0.7821782178217822	102.27	64	0.07090798644178983	-0.06814477729406285
Kratka Lucie	69.4	0	22	-0.4983444854861242	0.0	-0.21782178217821782	69.4	65	-0.9117829036393252	-0.8006920293671294
Kratka Lucie	89.74	1	22	-0.4983444854861242	0.0	-0.21782178217821782	69.4	65	-0.4399242467873453	-0.8006920293671294
Krause Martin	202.28	0	27	2.996988364104049	1.0	0.7821782178217822	202.28	66	2.170841399334673	2.1606976528801813
Krause Martin	207.9533	1	27	2.996988364104049	1.0	0.7821782178217822	202.28	66	2.302453774846883	2.1606976528801813
Kristyna Novakova	100.04	0	22	-0.4983444854861242	0.0	-0.21782178217821782	100.04	67	-0.20097910590359894	-0.11784299366531113
Kristyna Novakova	110.81	1	22	-0.4983444854861242	0.0	-0.21782178217821782	100.04	67	0.04886935694280347	-0.11784299366531113
Krouzecky Tomas	241.45	0	24	0.8997886543499451	1.0	0.7821782178217822	241.45	68	3.079528891413929	3.033647937750945
Krouzecky Tomas	133.97	1	24	0.8997886543499451	1.0	0.7821782178217822	241.45	68	0.5861479455707218	3.033647937750945
Libalova Sarka	142.24	0	21	-1.1974110554041588	0.0	-0.21782178217821782	142.24	69	0.7780000149987396	0.8226344641224412
Libalova Sarka	132.56	1	21	-1.1974110554041588	0.0	-0.21782178217821782	142.24	69	0.5534379796827528	0.8226344641224412
Lucie Nesnidalova	108.42	0	21	-1.1974110554041588	0.0	-0.21782178217821782	108.42	70	-0.006575195165172586	0.06891532615130877
Lucie Nesnidalova	101.13	1	21	-1.1974110554041588	0.0	-0.21782178217821782	108.42	70	-0.17569267837318334	0.06891532615130877
Lucie Trtilkova	76.76	0	25	1.5988552242679799	0.0	-0.21782178217821782	76.76	71	-0.7410415214155999	-0.6366656291463271
Lucie Trtilkova	66.85	1	25	1.5988552242679799	0.0	-0.21782178217821782	76.76	71	-0.9709392249260782	-0.6366656291463271
Machnikova Petra	143.02	0	27	2.996988364104049	0.0	-0.21782178217821782	143.02	72	0.7960948897452758	0.8400176967545371
Machnikova Petra	128.99	1	27	2.996988364104049	0.0	-0.21782178217821782	143.02	72	0.4706191298812992	0.8400176967545371
Magdalena Zichova	76.16333333333334	0	24	0.8997886543499451	0.0	-0.21782178217821782	76.16333333333334	73	-0.7548833273114544	-0.649963059236691
Magdalena Zichova	72.00666666666666	1	24	0.8997886543499451	0.0	-0.21782178217821782	76.16333333333334	73	-0.8513119974350895	-0.649963059236691
Malecha Vojtech	119.23	0	21	-1.1974110554041588	1.0	0.7821782178217822	119.23	74	0.24420120997592412	0.30982910147561216
Malecha Vojtech	192.26	1	21	-1.1974110554041588	1.0	0.7821782178217822	119.23	74	1.938391854513786	0.30982910147561216
Marie Molavcova	66.85	0	23	0.2007220844319105	0.0	-0.21782178217821782	66.85	75	-0.9709392249260782	-0.8575218283566739
Marie Molavcova	104.23	1	23	0.2007220844319105	0.0	-0.21782178217821782	66.85	75	-0.10377715053438576	-0.8575218283566739
Marie Stachova	81.93	0	21	-1.1974110554041588	0.0	-0.21782178217821782	81.93	76	-0.6211049798263797	-0.5214459974694863
Marie Stachova	76.56	1	21	-1.1974110554041588	0.0	-0.21782178217821782	81.93	76	-0.7456812328890707	-0.5214459974694863
Marie Vesela	79.86	0	23	0.2007220844319105	0.0	-0.21782178217821782	79.86	77	-0.6691259935768027	-0.5675784225315871
Marie Vesela	100.1833333333333	1	23	0.2007220844319105	0.0	-0.21782178217821782	79.86	77	-0.19765397934761259	-0.5675784225315871
Marketa Stadlikova	65.3	0	23	0.2007220844319105	0.0	-0.21782178217821782	65.3	78	-1.0068969888454768	-0.8920654316640438
Marketa Stadlikova	82.95	1	23	0.2007220844319105	0.0	-0.21782178217821782	65.3	78	-0.5974424513116787	-0.8920654316640438
Martinkovsky Tomas	113.46	0	21	-1.1974110554041588	1.0	0.7821782178217822	113.46	79	0.11034553396629135	0.18123775238946668
Martinkovsky Tomas	163.31	1	21	-1.1974110554041588	1.0	0.7821782178217822	113.46	79	1.266793618728888	0.18123775238946668
Matysova Sara	66.95	0	22	-0.4983444854861242	0.0	-0.21782178217821782	66.95	80	-0.9686193691893427	-0.8552932087884563
Matysova Sara	109.92	1	22	-0.4983444854861242	0.0	-0.21782178217821782	66.95	80	0.0282226408858584	-0.8552932087884563
Mestakova Tereza	82.67	0	26	2.2979217941860144	0.0	-0.21782178217821782	82.67	81	-0.6039380473745379	-0.5049542126646775
Mestakova Tereza	105.28	1	26	2.2979217941860144	0.0	-0.21782178217821782	82.67	81	-0.07941866529866413	-0.5049542126646775
Michaela Poslusna	89.39	0	25	1.5988552242679799	0.0	-0.21782178217821782	89.39	82	-0.4480437418659191	-0.35519097768046676
Michaela Poslusna	97.85	1	25	1.5988552242679799	0.0	-0.21782178217821782	89.39	82	-0.25178394653810443	-0.35519097768046676
Michaela Ronkova	99.03	0	22	-0.4983444854861242	0.0	-0.21782178217821782	99.03	83	-0.22440964884462658	-0.14035205130430722
Michaela Ronkova	84.35	1	22	-0.4983444854861242	0.0	-0.21782178217821782	99.03	83	-0.5649644709973833	-0.14035205130430722
Michaela Zlatohlavkova	102.99	0	22	-0.4983444854861242	0.0	-0.21782178217821782	102.99	84	-0.13254336166990494	-0.05209871640289743
Michaela Zlatohlavkova	140.89	1	22	-0.4983444854861242	0.0	-0.21782178217821782	102.99	84	0.7466819625528112	-0.05209871640289743
Monika Safarikova	63.05	0	22	-0.4983444854861242	0.0	-0.21782178217821782	63.05	85	-1.0590937429220233	-0.942209371948936
Monika Safarikova	93.56	1	22	-0.4983444854861242	0.0	-0.21782178217821782	63.05	85	-0.3513057576440529	-0.942209371948936
Moravcova Natalie	61.91	0	24	0.8997886543499451	0.0	-0.21782178217821782	61.91	86	-1.0855400983208068	-0.9676156350266145
Moravcova Natalie	106.73	1	24	0.8997886543499451	0.0	-0.21782178217821782	61.91	86	-0.04578075711600078	-0.9676156350266145
Natalie Pechackova	67.02	0	21	-1.1974110554041588	0.0	-0.21782178217821782	67.02	87	-0.966995470173628	-0.8537331750907042
Natalie Pechackova	89.86	1	21	-1.1974110554041588	0.0	-0.21782178217821782	67.02	87	-0.43714041990326274	-0.8537331750907042
Natalie Smetanova	82.45	0	23	0.2007220844319105	0.0	-0.21782178217821782	82.45	88	-0.6090417299953558	-0.5098571757147559
Natalie Smetanova	90.28	1	23	0.2007220844319105	0.0	-0.21782178217821782	82.45	88	-0.42739702580897404	-0.5098571757147559
Netrhova Pavlina	111.89	0	22	-0.4983444854861242	0.0	-0.21782178217821782	111.89	89	0.07392379889954574	0.1462484251684533
Netrhova Pavlina	81.21	1	22	-0.4983444854861242	0.0	-0.21782178217821782	111.89	89	-0.6378079411308749	0.1462484251684533
Nova Vendula	126.12	0	24	0.8997886543499451	0.0	-0.21782178217821782	126.12	90	0.40403927023699315	0.4633809897257926
Nova Vendula	155.97	1	24	0.8997886543499451	0.0	-0.21782178217821782	126.12	90	1.0965162076525097	0.4633809897257926
Petrzilkova Veronika	74.24	0	23	0.2007220844319105	0.0	-0.21782178217821782	74.24	91	-0.7995018859813322	-0.6928268422654064
Petrzilkova Veronika	90.51	1	23	0.2007220844319105	0.0	-0.21782178217821782	74.24	91	-0.4220613576144825	-0.6928268422654064
Pistora Tomas	119.78	0	22	-0.4983444854861242	1.0	0.7821782178217822	119.78	92	0.25696041652796875	0.32208650910080794
Pistora Tomas	162.08	1	22	-0.4983444854861242	1.0	0.7821782178217822	119.78	92	1.238259393167043	0.32208650910080794
Prochazka Tadeas	292.41	0	25	1.5988552242679799	1.0	0.7821782178217822	292.41	93	4.261727374854289	4.1693524697145445
Prochazka Tadeas	307.49	1	25	1.5988552242679799	1.0	0.7821782178217822	292.41	93	4.611561619953987	4.1693524697145445
Prokupek Zdenek	131.01	0	21	-1.1974110554041588	1.0	0.7821782178217822	131.01	94	0.5174802157633539	0.5723604866116243
Prokupek Zdenek	128.4	1	21	-1.1974110554041588	1.0	0.7821782178217822	131.01	94	0.4569319810345603	0.5723604866116243
Rohlikova Tereza	65.71	0	23	0.2007220844319105	0.0	-0.21782178217821782	65.71	95	-0.9973855803248618	-0.8829280914343526
Rohlikova Tereza	86.35	1	23	0.2007220844319105	0.0	-0.21782178217821782	65.71	95	-0.5185673562626754	-0.8829280914343526
Smetalova Tereza	104.45	0	25	1.5988552242679799	0.0	-0.21782178217821782	104.45	96	-0.0986734679135679	-0.01956087070692288
Smetalova Tereza	96.02	0	25	1.5988552242679799	0.0	-0.21782178217821782	104.45	96	-0.29423730652036223	-0.01956087070692288
Smetalova Tereza	109.21	1	25	1.5988552242679799	0.0	-0.21782178217821782	104.45	96	0.011751665155036882	-0.01956087070692288
Smetalova Tereza	109.21	1	25	1.5988552242679799	0.0	-0.21782178217821782	104.45	96	0.011751665155036882	-0.01956087070692288
Srba Stanislav	186.74	0	22	-0.4983444854861242	1.0	0.7821782178217822	186.74	97	1.8103358178459923	1.8143701719791943
Srba Stanislav	228.62	1	22	-0.4983444854861242	1.0	0.7821782178217822	186.74	97	2.7818914003907773	1.8143701719791943
Stachova Valentyna	127.47	0	21	-1.1974110554041588	0.0	-0.21782178217821782	127.47	98	0.4353573226829209	0.4934673538967277
Stachova Valentyna	94.73	1	21	-1.1974110554041588	0.0	-0.21782178217821782	127.47	98	-0.3241634455242487	0.4934673538967277
Tereza Zahorikova	88.40333333333332	0	22	-0.4983444854861242	0.0	-0.21782178217821782	88.40333333333332	99	-0.47093298513504195	-0.3771800240868789
Tereza Zahorikova	90.76333333333332	1	22	-0.4983444854861242	0.0	-0.21782178217821782	88.40333333333332	99	-0.4161843897480866	-0.3771800240868789
Tondrova Veronika	148.78	0	21	-1.1974110554041588	0.0	-0.21782178217821782	148.78	100	0.9297185801812345	0.9683861838838604
Tondrova Veronika	142.06	1	21	-1.1974110554041588	0.0	-0.21782178217821782	148.78	100	0.7738242746726157	0.9683861838838604
