# Supplementary material for: Impact of Nutrition Education on Dietary Intake and Body Composition Among Czech University Students Studying Nutrition and Food
Source: Healthcare (Basel). 2026 May 7;14(10):1258. doi: 10.3390/healthcare14101258 (PMC13206028; doi:10.3390/healthcare14101258)
Supplement: Supplementary file 1 [file healthcare-14-01258-s001.zip › analysis_long_df_Skeletal Muscle Mass.csv]

Name	y	time	age	age_z	gender_code	gender_z	baseline_value	participant_idx	y_z	baseline_value_z
Adam Grmolensky	46.5	0	22	-0.4983444854861242	1.0	0.7821782178217822	46.5	0	1.9749468524421008	1.9603771415273543
Adam Grmolensky	46.6	1	22	-0.4983444854861242	1.0	0.7821782178217822	46.5	0	1.9866757148863328	1.9603771415273543
Adam Lill	41.7	0	25	1.5988552242679799	1.0	0.7821782178217822	41.7	1	1.4119614551189688	1.4029752213691284
Adam Lill	41.8	1	25	1.5988552242679799	1.0	0.7821782178217822	41.7	1	1.4236903175632	1.4029752213691284
Adela Bozdechova	23.6	0	25	1.5988552242679799	0.0	-0.21782178217821782	23.6	2	-0.7109626472870093	-0.6988945192275167
Adela Bozdechova	23.2	1	25	1.5988552242679799	0.0	-0.21782178217821782	23.6	2	-0.7578780970639373	-0.6988945192275167
Aneta Krmelova	21.6	0	23	0.2007220844319105	0.0	-0.21782178217821782	21.6	3	-0.9455398961716478	-0.9311453192934442
Aneta Krmelova	21.6	0	23	0.2007220844319105	0.0	-0.21782178217821782	21.6	3	-0.9455398961716478	-0.9311453192934442
Aneta Krmelova	22.2	1	23	0.2007220844319105	0.0	-0.21782178217821782	21.6	3	-0.8751667215062565	-0.9311453192934442
Aneta Krmelova	22.2	1	23	0.2007220844319105	0.0	-0.21782178217821782	21.6	3	-0.8751667215062565	-0.9311453192934442
Anezka Brezinova	24.8	0	23	0.2007220844319105	0.0	-0.21782178217821782	24.8	4	-0.5702162979562263	-0.5595440391879601
Anezka Brezinova	24.8	1	23	0.2007220844319105	0.0	-0.21782178217821782	24.8	4	-0.5702162979562263	-0.5595440391879601
Anna Chodorova	21.5	0	21	-1.1974110554041588	0.0	-0.21782178217821782	21.5	5	-0.9572687586158798	-0.9427578592967408
Anna Chodorova	22.6	1	21	-1.1974110554041588	0.0	-0.21782178217821782	21.5	5	-0.8282512717293286	-0.9427578592967408
Anna Holeckova	22.6	0	22	-0.4983444854861242	0.0	-0.21782178217821782	22.6	6	-0.8282512717293286	-0.8150199192604805
Anna Holeckova	23.3	1	22	-0.4983444854861242	0.0	-0.21782178217821782	22.6	6	-0.7461492346197052	-0.8150199192604805
Anna Liskova	24.6	0	24	0.8997886543499451	0.0	-0.21782178217821782	24.6	7	-0.5936740228446901	-0.5827691191945529
Anna Liskova	27.2	1	24	0.8997886543499451	0.0	-0.21782178217821782	24.6	7	-0.28872359929466035	-0.5827691191945529
Arribasova Marie	31.6	0	19	-2.5955441952402283	0.0	-0.21782178217821782	31.6	8	0.22734634825154448	0.23010868103619378
Arribasova Marie	30.4	1	19	-2.5955441952402283	0.0	-0.21782178217821782	31.6	8	0.08659999892076109	0.23010868103619378
Barbora Barochova	21.4	0	23	0.2007220844319105	0.0	-0.21782178217821782	21.4	9	-0.9689976210601119	-0.9543703993000373
Barbora Barochova	20.9	1	23	0.2007220844319105	0.0	-0.21782178217821782	21.4	9	-1.0276419332812716	-0.9543703993000373
Barbora Haluskova	23.6	0	22	-0.4983444854861242	0.0	-0.21782178217821782	23.6	10	-0.7109626472870093	-0.6988945192275167
Barbora Haluskova	24.4	1	22	-0.4983444854861242	0.0	-0.21782178217821782	23.6	10	-0.6171317477331543	-0.6988945192275167
Barbora Honzkova	29.4	0	21	-1.1974110554041588	0.0	-0.21782178217821782	29.4	11	-0.030688625521558138	-0.025367199036326903
Barbora Honzkova	29.5	1	21	-1.1974110554041588	0.0	-0.21782178217821782	29.4	11	-0.018959763077326046	-0.025367199036326903
Barbora Hurabova	30.1	0	21	-1.1974110554041588	0.0	-0.21782178217821782	30.1	12	0.05141341158806566	0.05592058098674809
Barbora Hurabova	29.5	1	21	-1.1974110554041588	0.0	-0.21782178217821782	30.1	12	-0.018959763077326046	0.05592058098674809
Barbora Jelinkova	29.7	0	22	-0.4983444854861242	0.0	-0.21782178217821782	29.7	13	0.004497961811137714	0.00947042097356232
Barbora Jelinkova	30.4	1	22	-0.4983444854861242	0.0	-0.21782178217821782	29.7	13	0.08659999892076109	0.00947042097356232
Barbora Koudelkova	18.9	0	24	0.8997886543499451	0.0	-0.21782178217821782	18.9	14	-1.26221918216591	-1.2446838993824467
Barbora Koudelkova	19.1	1	24	0.8997886543499451	0.0	-0.21782178217821782	18.9	14	-1.238761457277446	-1.2446838993824467
Barbora Netusilova	26.2	0	22	-0.4983444854861242	0.0	-0.21782178217821782	26.2	15	-0.4060122237369796	-0.396968479141811
Barbora Netusilova	27.0	1	22	-0.4983444854861242	0.0	-0.21782178217821782	26.2	15	-0.3121813241831241	-0.396968479141811
Barbora Prochazkova	20.8	0	23	0.2007220844319105	0.0	-0.21782178217821782	20.8	16	-1.0393707957255032	-1.0240456393198154
Barbora Prochazkova	20.7	1	23	0.2007220844319105	0.0	-0.21782178217821782	20.8	16	-1.0510996581697354	-1.0240456393198154
Batdorjova Nomindari	21.6	0	21	-1.1974110554041588	0.0	-0.21782178217821782	21.6	17	-0.9455398961716478	-0.9311453192934442
Batdorjova Nomindari	22.5	1	21	-1.1974110554041588	0.0	-0.21782178217821782	21.6	17	-0.8399801341735607	-0.9311453192934442
Becvar Jan	47.7	0	23	0.2007220844319105	1.0	0.7821782178217822	47.7	18	2.115693201772884	2.099727621566911
Becvar Jan	49.4	1	23	0.2007220844319105	1.0	0.7821782178217822	47.7	18	2.3150838633248263	2.099727621566911
Blazejova Karolina	25.2	0	21	-1.1974110554041588	0.0	-0.21782178217821782	25.2	19	-0.5233008481792988	-0.5130938791747748
Blazejova Karolina	25.4	1	21	-1.1974110554041588	0.0	-0.21782178217821782	25.2	19	-0.499843123290835	-0.5130938791747748
Brnka Michal	39.2	0	24	0.8997886543499451	1.0	0.7821782178217822	39.2	20	1.1187398940131708	1.112661721286719
Brnka Michal	39.4	1	24	0.8997886543499451	1.0	0.7821782178217822	39.2	20	1.142197618901634	1.112661721286719
Brousilova Tereza	25.7	0	23	0.2007220844319105	0.0	-0.21782178217821782	25.7	21	-0.46465653595813916	-0.4550311791582929
Brousilova Tereza	26.3	1	23	0.2007220844319105	0.0	-0.21782178217821782	25.7	21	-0.3942833612927475	-0.4550311791582929
Buchtova Jana	24.1	0	23	0.2007220844319105	0.0	-0.21782178217821782	24.1	22	-0.6523183350658497	-0.6408318192110347
Buchtova Jana	23.8	1	23	0.2007220844319105	0.0	-0.21782178217821782	24.1	22	-0.6875049223985455	-0.6408318192110347
David Pavlista	42.6	0	24	0.8997886543499451	1.0	0.7821782178217822	42.6	23	1.517521217117056	1.5074880813987956
David Pavlista	44.1	1	24	0.8997886543499451	1.0	0.7821782178217822	42.6	23	1.6934541537805348	1.5074880813987956
David Prokop	34.8	0	22	-0.4983444854861242	1.0	0.7821782178217822	34.8	24	0.6026699464669655	0.6017099611416774
David Prokop	33.9	1	22	-0.4983444854861242	1.0	0.7821782178217822	34.8	24	0.4971101844688784	0.6017099611416774
Demianiv Mariana	19.8	0	22	-0.4983444854861242	0.0	-0.21782178217821782	19.8	25	-1.1566594201678224	-1.140171039352779
Demianiv Mariana	20.2	1	22	-0.4983444854861242	0.0	-0.21782178217821782	19.8	25	-1.109743970390895	-1.140171039352779
Dobiasova Tereza	28.8	0	22	-0.4983444854861242	0.0	-0.21782178217821782	28.8	26	-0.10106180018694942	-0.09504243905610493
Dobiasova Tereza	29.1	1	22	-0.4983444854861242	0.0	-0.21782178217821782	28.8	26	-0.06587521285425357	-0.09504243905610493
Dominika Vojtova	22.2	0	21	-1.1974110554041588	0.0	-0.21782178217821782	22.2	27	-0.8751667215062565	-0.8614700792736661
Dominika Vojtova	22.4	1	21	-1.1974110554041588	0.0	-0.21782178217821782	22.2	27	-0.8517089966177928	-0.8614700792736661
Donarova Katerina	20.8	0	22	-0.4983444854861242	0.0	-0.21782178217821782	20.8	28	-1.0393707957255032	-1.0240456393198154
Donarova Katerina	21.1	1	22	-0.4983444854861242	0.0	-0.21782178217821782	20.8	28	-1.0041842083928074	-1.0240456393198154
Dundrova Melisa Vanesa	21.2	0	22	-0.4983444854861242	0.0	-0.21782178217821782	21.2	29	-0.9924553459485757	-0.97759547930663
Dundrova Melisa Vanesa	21.3	1	22	-0.4983444854861242	0.0	-0.21782178217821782	21.2	29	-0.9807264835043435	-0.97759547930663
Duskova Nikola	23.8	0	23	0.2007220844319105	0.0	-0.21782178217821782	23.8	30	-0.6875049223985455	-0.6756694392209239
Duskova Nikola	23.8	1	23	0.2007220844319105	0.0	-0.21782178217821782	23.8	30	-0.6875049223985455	-0.6756694392209239
Dvoracek Viktor	37.5	0	23	0.2007220844319105	1.0	0.7821782178217822	37.5	31	0.9193492324612278	0.91524854123068
Dvoracek Viktor	37.4	1	23	0.2007220844319105	1.0	0.7821782178217822	37.5	31	0.9076203700169957	0.91524854123068
Eliska Urbanova	29.0	0	23	0.2007220844319105	0.0	-0.21782178217821782	29.0	32	-0.07760407529848566	-0.07181735904951227
Eliska Urbanova	29.9	1	23	0.2007220844319105	0.0	-0.21782178217821782	29.0	32	0.027955686699601474	-0.07181735904951227
Eliska Zatkova	25.0	0	23	0.2007220844319105	0.0	-0.21782178217821782	25.0	33	-0.5467585730677625	-0.5363189591813675
Eliska Zatkova	25.3	1	23	0.2007220844319105	0.0	-0.21782178217821782	25.0	33	-0.5115719857350667	-0.5363189591813675
Ella Prusova	30.4	0	23	0.2007220844319105	0.0	-0.21782178217821782	30.4	34	0.08659999892076109	0.0907582009966369
Ella Prusova	29.6	1	23	0.2007220844319105	0.0	-0.21782178217821782	30.4	34	-0.007230900633093958	0.0907582009966369
Ema Prazakova	22.9	0	23	0.2007220844319105	0.0	-0.21782178217821782	22.9	35	-0.7930646843966331	-0.7801822992505916
Ema Prazakova	23.2	1	23	0.2007220844319105	0.0	-0.21782178217821782	22.9	35	-0.7578780970639373	-0.7801822992505916
Ester Soulkova	32.1	0	21	-1.1974110554041588	0.0	-0.21782178217821782	32.1	36	0.2859906604727041	0.2881713810526757
Ester Soulkova	31.1	1	21	-1.1974110554041588	0.0	-0.21782178217821782	32.1	36	0.1687020360303849	0.2881713810526757
Filip Ondrejka	41.5	0	21	-1.1974110554041588	1.0	0.7821782178217822	41.5	37	1.3885037302305046	1.3797501413625353
Filip Ondrejka	41.6	1	21	-1.1974110554041588	1.0	0.7821782178217822	41.5	37	1.4002325926747368	1.3797501413625353
Frycek Matej	42.5	0	22	-0.4983444854861242	1.0	0.7821782178217822	42.5	38	1.5057923546728238	1.4958755413954992
Frycek Matej	40.2	1	22	-0.4983444854861242	1.0	0.7821782178217822	42.5	38	1.23602851845549	1.4958755413954992
Gerhardova Klara	22.8	0	23	0.2007220844319105	0.0	-0.21782178217821782	22.8	39	-0.8047935468408648	-0.7917948392538877
Gerhardova Klara	23.3	1	23	0.2007220844319105	0.0	-0.21782178217821782	22.8	39	-0.7461492346197052	-0.7917948392538877
Hajkova Rozalie	28.4	0	24	0.8997886543499451	0.0	-0.21782178217821782	28.4	40	-0.14797724996387737	-0.1414925990692907
Hajkova Rozalie	29.2	1	24	0.8997886543499451	0.0	-0.21782178217821782	28.4	40	-0.054146350410021894	-0.1414925990692907
Hartl Jakub	50.7	0	22	-0.4983444854861242	1.0	0.7821782178217822	50.7	41	2.467559075099842	2.4481038216658026
Hartl Jakub	51.1	1	22	-0.4983444854861242	1.0	0.7821782178217822	50.7	41	2.5144745248767695	2.4481038216658026
Herzinova Veronika	21.5	0	23	0.2007220844319105	0.0	-0.21782178217821782	21.5	42	-0.9572687586158798	-0.9427578592967408
Herzinova Veronika	22.1	1	23	0.2007220844319105	0.0	-0.21782178217821782	21.5	42	-0.8868955839504882	-0.9427578592967408
Horakova Radka	31.5	0	26	2.2979217941860144	0.0	-0.21782178217821782	31.5	43	0.2156174858073124	0.21849614103289725
Horakova Radka	32.8	1	26	2.2979217941860144	0.0	-0.21782178217821782	31.5	43	0.36809269758232704	0.21849614103289725
Houbova Tereza	25.8	0	22	-0.4983444854861242	0.0	-0.21782178217821782	25.8	44	-0.4529276735139071	-0.44341863915499635
Houbova Tereza	24.5	1	22	-0.4983444854861242	0.0	-0.21782178217821782	25.8	44	-0.6054028852889222	-0.44341863915499635
Houstecka Julie	19.7	0	22	-0.4983444854861242	0.0	-0.21782178217821782	19.7	45	-1.1683882826120546	-1.1517835793560758
Houstecka Julie	19.7	1	22	-0.4983444854861242	0.0	-0.21782178217821782	19.7	45	-1.1683882826120546	-1.1517835793560758
Hujerova Lucie	23.5	0	24	0.8997886543499451	0.0	-0.21782178217821782	23.5	46	-0.7226915097312414	-0.7105070592308131
Hujerova Lucie	23.4	1	24	0.8997886543499451	0.0	-0.21782178217821782	23.5	46	-0.7344203721754735	-0.7105070592308131
Jakub Seger	46.3	0	24	0.8997886543499451	1.0	0.7821782178217822	46.3	47	1.9514891275536366	1.9371520615207611
Jakub Seger	46.6	1	24	0.8997886543499451	1.0	0.7821782178217822	46.3	47	1.9866757148863328	1.9371520615207611
Jan Rychtera	41.1	0	24	0.8997886543499451	1.0	0.7821782178217822	41.1	48	1.341588280453577	1.33329998134935
Jan Rychtera	40.7	1	24	0.8997886543499451	1.0	0.7821782178217822	41.1	48	1.2946728306766495	1.33329998134935
Jana Jilkova	29.9	0	22	-0.4983444854861242	0.0	-0.21782178217821782	29.9	49	0.027955686699601474	0.032695500980154994
Jana Jilkova	30.8	1	22	-0.4983444854861242	0.0	-0.21782178217821782	29.9	49	0.13351544869768903	0.032695500980154994
Jindra Vejskalova	28.8	0	21	-1.1974110554041588	0.0	-0.21782178217821782	28.8	50	-0.10106180018694942	-0.09504243905610493
Jindra Vejskalova	28.8	1	21	-1.1974110554041588	0.0	-0.21782178217821782	28.8	50	-0.10106180018694942	-0.09504243905610493
Jonasova Sarka	22.8	0	24	0.8997886543499451	0.0	-0.21782178217821782	22.8	51	-0.8047935468408648	-0.7917948392538877
Jonasova Sarka	22.0	1	24	0.8997886543499451	0.0	-0.21782178217821782	22.8	51	-0.8986244463947203	-0.7917948392538877
Kadlecova Monika	28.5	0	24	0.8997886543499451	0.0	-0.21782178217821782	28.5	52	-0.13624838751964527	-0.12988005906599417
Kadlecova Monika	28.4	1	24	0.8997886543499451	0.0	-0.21782178217821782	28.5	52	-0.14797724996387737	-0.12988005906599417
Karolina Vatkova	30.0	0	22	-0.4983444854861242	0.0	-0.21782178217821782	30.0	53	0.03968454914383356	0.04430804098345154
Karolina Vatkova	30.9	1	22	-0.4983444854861242	0.0	-0.21782178217821782	30.0	53	0.1452443111419207	0.04430804098345154
Karolina Vlckova	29.4	0	22	-0.4983444854861242	0.0	-0.21782178217821782	29.4	54	-0.030688625521558138	-0.025367199036326903
Karolina Vlckova	29.9	1	22	-0.4983444854861242	0.0	-0.21782178217821782	29.4	54	0.027955686699601474	-0.025367199036326903
Katerina Lukasova	32.0	0	22	-0.4983444854861242	0.0	-0.21782178217821782	32.0	55	0.274261798028472	0.27655884104937917
Katerina Lukasova	31.3	1	22	-0.4983444854861242	0.0	-0.21782178217821782	32.0	55	0.19215976091884865	0.27655884104937917
Katerina Romanska	21.0	0	22	-0.4983444854861242	0.0	-0.21782178217821782	21.0	56	-1.0159130708370394	-1.0008205593132227
Katerina Romanska	22.7	1	22	-0.4983444854861242	0.0	-0.21782178217821782	21.0	56	-0.8165224092850969	-1.0008205593132227
Katerina Ticha	25.4	0	24	0.8997886543499451	0.0	-0.21782178217821782	25.4	57	-0.499843123290835	-0.4898687991681821
Katerina Ticha	24.0	1	24	0.8997886543499451	0.0	-0.21782178217821782	25.4	57	-0.6640471975100818	-0.4898687991681821
Klara Kosikova	32.9	0	23	0.2007220844319105	0.0	-0.21782178217821782	32.9	58	0.37982156002655915	0.3810717010790464
Klara Kosikova	33.4	1	23	0.2007220844319105	0.0	-0.21782178217821782	32.9	58	0.43846587224771877	0.3810717010790464
Koderova Tereza	27.4	0	23	0.2007220844319105	0.0	-0.21782178217821782	27.4	59	-0.2652658744061966	-0.2576179991022545
Koderova Tereza	27.7	1	23	0.2007220844319105	0.0	-0.21782178217821782	27.4	59	-0.23007928707350073	-0.2576179991022545
Kolarikova Lucie	26.8	0	23	0.2007220844319105	0.0	-0.21782178217821782	26.8	60	-0.33563904907158787	-0.32729323912203256
Kolarikova Lucie	26.2	1	23	0.2007220844319105	0.0	-0.21782178217821782	26.8	60	-0.4060122237369796	-0.32729323912203256
Kopecky Petr	33.1	0	22	-0.4983444854861242	1.0	0.7821782178217822	33.1	61	0.40327928491502335	0.4042967810856395
Kopecky Petr	32.7	1	22	-0.4983444854861242	1.0	0.7821782178217822	33.1	61	0.35636383513809583	0.4042967810856395
Korobkova Tatiana	29.0	0	23	0.2007220844319105	0.0	-0.21782178217821782	29.0	62	-0.07760407529848566	-0.07181735904951227
Korobkova Tatiana	30.5	1	23	0.2007220844319105	0.0	-0.21782178217821782	29.0	62	0.09832886136499318	-0.07181735904951227
Kospachova Pavlina	25.3	0	21	-1.1974110554041588	0.0	-0.21782178217821782	25.3	63	-0.5115719857350667	-0.5014813391714782
Kospachova Pavlina	25.5	1	21	-1.1974110554041588	0.0	-0.21782178217821782	25.3	63	-0.4881142608466029	-0.5014813391714782
Kourimsky Pavel	41.2	0	25	1.5988552242679799	1.0	0.7821782178217822	41.2	64	1.3533171428978092	1.3449125213526465
Kourimsky Pavel	41.5	1	25	1.5988552242679799	1.0	0.7821782178217822	41.2	64	1.3885037302305046	1.3449125213526465
Kratka Lucie	21.5	0	22	-0.4983444854861242	0.0	-0.21782178217821782	21.5	65	-0.9572687586158798	-0.9427578592967408
Kratka Lucie	20.8	1	22	-0.4983444854861242	0.0	-0.21782178217821782	21.5	65	-1.0393707957255032	-0.9427578592967408
Krause Martin	52.5	0	27	2.996988364104049	1.0	0.7821782178217822	52.5	66	2.678678599096016	2.657129541725137
Krause Martin	51.1	1	27	2.996988364104049	1.0	0.7821782178217822	52.5	66	2.5144745248767695	2.657129541725137
Kristyna Novakova	29.8	0	22	-0.4983444854861242	0.0	-0.21782178217821782	29.8	67	0.016226824255369802	0.021082960976858866
Kristyna Novakova	29.9	1	22	-0.4983444854861242	0.0	-0.21782178217821782	29.8	67	0.027955686699601474	0.021082960976858866
Krouzecky Tomas	36.8	0	24	0.8997886543499451	1.0	0.7821782178217822	36.8	68	0.837247195351604	0.8339607612076051
Krouzecky Tomas	35.6	1	24	0.8997886543499451	1.0	0.7821782178217822	36.8	68	0.6965008460208214	0.8339607612076051
Libalova Sarka	27.7	0	21	-1.1974110554041588	0.0	-0.21782178217821782	27.7	69	-0.23007928707350073	-0.22278037909236528
Libalova Sarka	28.0	1	21	-1.1974110554041588	0.0	-0.21782178217821782	27.7	69	-0.1948926997408049	-0.22278037909236528
Lucie Nesnidalova	29.0	0	21	-1.1974110554041588	0.0	-0.21782178217821782	29.0	70	-0.07760407529848566	-0.07181735904951227
Lucie Nesnidalova	28.1	1	21	-1.1974110554041588	0.0	-0.21782178217821782	29.0	70	-0.1831638372965728	-0.07181735904951227
Lucie Trtilkova	21.2	0	25	1.5988552242679799	0.0	-0.21782178217821782	21.2	71	-0.9924553459485757	-0.97759547930663
Lucie Trtilkova	21.2	1	25	1.5988552242679799	0.0	-0.21782178217821782	21.2	71	-0.9924553459485757	-0.97759547930663
Machnikova Petra	28.3	0	27	2.996988364104049	0.0	-0.21782178217821782	28.3	72	-0.15970611240810903	-0.15310513907258683
Machnikova Petra	30.1	1	27	2.996988364104049	0.0	-0.21782178217821782	28.3	72	0.05141341158806566	-0.15310513907258683
Magdalena Zichova	29.4	0	24	0.8997886543499451	0.0	-0.21782178217821782	29.4	73	-0.030688625521558138	-0.025367199036326903
Magdalena Zichova	29.7	1	24	0.8997886543499451	0.0	-0.21782178217821782	29.4	73	0.004497961811137714	-0.025367199036326903
Malecha Vojtech	56.2	0	21	-1.1974110554041588	1.0	0.7821782178217822	56.2	74	3.1126465095325977	3.0867935218471034
Malecha Vojtech	52.1	1	21	-1.1974110554041588	1.0	0.7821782178217822	56.2	74	2.6317631493190885	3.0867935218471034
Marie Molavcova	23.7	0	23	0.2007220844319105	0.0	-0.21782178217821782	23.7	75	-0.6992337848427777	-0.6872819792242205
Marie Molavcova	25.2	1	23	0.2007220844319105	0.0	-0.21782178217821782	23.7	75	-0.5233008481792988	-0.6872819792242205
Marie Stachova	20.9	0	21	-1.1974110554041588	0.0	-0.21782178217821782	20.9	76	-1.0276419332812716	-1.0124330993165191
Marie Stachova	21.0	1	21	-1.1974110554041588	0.0	-0.21782178217821782	20.9	76	-1.0159130708370394	-1.0124330993165191
Marie Vesela	22.3	0	23	0.2007220844319105	0.0	-0.21782178217821782	22.3	77	-0.8634378590620244	-0.8498575392703697
Marie Vesela	22.2	1	23	0.2007220844319105	0.0	-0.21782178217821782	22.3	77	-0.8751667215062565	-0.8498575392703697
Marketa Stadlikova	23.2	0	23	0.2007220844319105	0.0	-0.21782178217821782	23.2	78	-0.7578780970639373	-0.7453446792407024
Marketa Stadlikova	23.2	1	23	0.2007220844319105	0.0	-0.21782178217821782	23.2	78	-0.7578780970639373	-0.7453446792407024
Martinkovsky Tomas	34.4	0	21	-1.1974110554041588	1.0	0.7821782178217822	34.4	79	0.555754496690038	0.5552598011284922
Martinkovsky Tomas	34.9	1	21	-1.1974110554041588	1.0	0.7821782178217822	34.4	79	0.6143988089111976	0.5552598011284922
Matysova Sara	26.7	0	22	-0.4983444854861242	0.0	-0.21782178217821782	26.7	80	-0.34736791151581997	-0.3389057791253291
Matysova Sara	24.4	1	22	-0.4983444854861242	0.0	-0.21782178217821782	26.7	80	-0.6171317477331543	-0.3389057791253291
Mestakova Tereza	29.0	0	26	2.2979217941860144	0.0	-0.21782178217821782	29.0	81	-0.07760407529848566	-0.07181735904951227
Mestakova Tereza	27.5	1	26	2.2979217941860144	0.0	-0.21782178217821782	29.0	81	-0.2535370119619645	-0.07181735904951227
Michaela Poslusna	30.2	0	25	1.5988552242679799	0.0	-0.21782178217821782	30.2	82	0.06314227403229733	0.06753312099004422
Michaela Poslusna	30.5	1	25	1.5988552242679799	0.0	-0.21782178217821782	30.2	82	0.09832886136499318	0.06753312099004422
Michaela Ronkova	23.3	0	22	-0.4983444854861242	0.0	-0.21782178217821782	23.3	83	-0.7461492346197052	-0.7337321392374059
Michaela Ronkova	24.0	1	22	-0.4983444854861242	0.0	-0.21782178217821782	23.3	83	-0.6640471975100818	-0.7337321392374059
Michaela Zlatohlavkova	31.5	0	22	-0.4983444854861242	0.0	-0.21782178217821782	31.5	84	0.2156174858073124	0.21849614103289725
Michaela Zlatohlavkova	31.6	1	22	-0.4983444854861242	0.0	-0.21782178217821782	31.5	84	0.22734634825154448	0.21849614103289725
Monika Safarikova	25.5	0	22	-0.4983444854861242	0.0	-0.21782178217821782	25.5	85	-0.4881142608466029	-0.47825625916488557
Monika Safarikova	25.9	1	22	-0.4983444854861242	0.0	-0.21782178217821782	25.5	85	-0.4411988110696754	-0.47825625916488557
Moravcova Natalie	28.4	0	24	0.8997886543499451	0.0	-0.21782178217821782	28.4	86	-0.14797724996387737	-0.1414925990692907
Moravcova Natalie	28.5	1	24	0.8997886543499451	0.0	-0.21782178217821782	28.4	86	-0.13624838751964527	-0.1414925990692907
Natalie Pechackova	22.1	0	21	-1.1974110554041588	0.0	-0.21782178217821782	22.1	87	-0.8868955839504882	-0.8730826192769623
Natalie Pechackova	22.8	1	21	-1.1974110554041588	0.0	-0.21782178217821782	22.1	87	-0.8047935468408648	-0.8730826192769623
Natalie Smetanova	22.6	0	23	0.2007220844319105	0.0	-0.21782178217821782	22.6	88	-0.8282512717293286	-0.8150199192604805
Natalie Smetanova	22.9	1	23	0.2007220844319105	0.0	-0.21782178217821782	22.6	88	-0.7930646843966331	-0.8150199192604805
Netrhova Pavlina	21.9	0	22	-0.4983444854861242	0.0	-0.21782178217821782	21.9	89	-0.9103533088389523	-0.8963076992835555
Netrhova Pavlina	21.9	1	22	-0.4983444854861242	0.0	-0.21782178217821782	21.9	89	-0.9103533088389523	-0.8963076992835555
Nova Vendula	30.9	0	24	0.8997886543499451	0.0	-0.21782178217821782	30.9	90	0.1452443111419207	0.1488209010131188
Nova Vendula	31.2	1	24	0.8997886543499451	0.0	-0.21782178217821782	30.9	90	0.18043089847461655	0.1488209010131188
Petrzilkova Veronika	22.7	0	23	0.2007220844319105	0.0	-0.21782178217821782	22.7	91	-0.8165224092850969	-0.8034073792571843
Petrzilkova Veronika	23.2	1	23	0.2007220844319105	0.0	-0.21782178217821782	22.7	91	-0.7578780970639373	-0.8034073792571843
Pistora Tomas	43.5	0	22	-0.4983444854861242	1.0	0.7821782178217822	43.5	92	1.623080979115143	1.6120009414284628
Pistora Tomas	43.5	1	22	-0.4983444854861242	1.0	0.7821782178217822	43.5	92	1.623080979115143	1.6120009414284628
Prochazka Tadeas	58.0	0	25	1.5988552242679799	1.0	0.7821782178217822	58.0	93	3.3237660335287718	3.295819241906438
Prochazka Tadeas	59.4	1	25	1.5988552242679799	1.0	0.7821782178217822	58.0	93	3.4879701077480187	3.295819241906438
Prokupek Zdenek	41.1	0	21	-1.1974110554041588	1.0	0.7821782178217822	41.1	94	1.341588280453577	1.33329998134935
Prokupek Zdenek	39.3	1	21	-1.1974110554041588	1.0	0.7821782178217822	41.1	94	1.130468756457402	1.33329998134935
Rohlikova Tereza	26.3	0	23	0.2007220844319105	0.0	-0.21782178217821782	26.3	95	-0.3942833612927475	-0.38535593913851446
Rohlikova Tereza	26.4	1	23	0.2007220844319105	0.0	-0.21782178217821782	26.3	95	-0.38255449884851583	-0.38535593913851446
Smetalova Tereza	30.6	0	25	1.5988552242679799	0.0	-0.21782178217821782	30.6	96	0.11005772380922527	0.11398328100322999
Smetalova Tereza	30.6	0	25	1.5988552242679799	0.0	-0.21782178217821782	30.6	96	0.11005772380922527	0.11398328100322999
Smetalova Tereza	30.5	1	25	1.5988552242679799	0.0	-0.21782178217821782	30.6	96	0.09832886136499318	0.11398328100322999
Smetalova Tereza	30.5	1	25	1.5988552242679799	0.0	-0.21782178217821782	30.6	96	0.09832886136499318	0.11398328100322999
Srba Stanislav	50.4	0	22	-0.4983444854861242	1.0	0.7821782178217822	50.4	97	2.4323724877671458	2.413266201655913
Srba Stanislav	49.8	1	22	-0.4983444854861242	1.0	0.7821782178217822	50.4	97	2.361999313101754	2.413266201655913
Stachova Valentyna	32.1	0	21	-1.1974110554041588	0.0	-0.21782178217821782	32.1	98	0.2859906604727041	0.2881713810526757
Stachova Valentyna	33.2	1	21	-1.1974110554041588	0.0	-0.21782178217821782	32.1	98	0.4150081473592554	0.2881713810526757
Tereza Zahorikova	21.6	0	22	-0.4983444854861242	0.0	-0.21782178217821782	21.6	99	-0.9455398961716478	-0.9311453192934442
Tereza Zahorikova	21.9	1	22	-0.4983444854861242	0.0	-0.21782178217821782	21.6	99	-0.9103533088389523	-0.9311453192934442
Tondrova Veronika	31.4	0	21	-1.1974110554041588	0.0	-0.21782178217821782	31.4	100	0.2038886233630803	0.2068836010296007
Tondrova Veronika	31.1	1	21	-1.1974110554041588	0.0	-0.21782178217821782	31.4	100	0.1687020360303849	0.2068836010296007
