# Supplementary material for: Impact of Nutrition Education on Dietary Intake and Body Composition Among Czech University Students Studying Nutrition and Food
Source: Healthcare (Basel). 2026 May 7;14(10):1258. doi: 10.3390/healthcare14101258 (PMC13206028; doi:10.3390/healthcare14101258)
Supplement: Supplementary file 1 [file healthcare-14-01258-s001.zip › analysis_long_df_Weight.csv]

Name	y	time	age	age_z	gender_code	gender_z	baseline_value	participant_idx	y_z	baseline_value_z
Adam Grmolensky	99.2	0	22	-0.4983444854861242	1.0	0.7821782178217822	99.2	0	2.1080587287065806	2.0781008563865315
Adam Grmolensky	98.3	1	22	-0.4983444854861242	1.0	0.7821782178217822	99.2	0	2.044910973212785	2.0781008563865315
Adam Lill	87.0	0	25	1.5988552242679799	1.0	0.7821782178217822	87.0	1	1.252055820901795	1.2376845535623437
Adam Lill	86.8	1	25	1.5988552242679799	1.0	0.7821782178217822	87.0	1	1.238022986347618	1.2376845535623437
Adela Bozdechova	60.2	0	25	1.5988552242679799	0.0	-0.21782178217821782	60.2	2	-0.628344009357898	-0.6084758493629202
Adela Bozdechova	59.6	1	25	1.5988552242679799	0.0	-0.21782178217821782	60.2	2	-0.6704425130204286	-0.6084758493629202
Aneta Krmelova	54.5	0	23	0.2007220844319105	0.0	-0.21782178217821782	54.5	3	-1.0282797941519375	-1.0011293678955324
Aneta Krmelova	54.5	0	23	0.2007220844319105	0.0	-0.21782178217821782	54.5	3	-1.0282797941519375	-1.0011293678955324
Aneta Krmelova	56.3	1	23	0.2007220844319105	0.0	-0.21782178217821782	54.5	3	-0.9019842831643463	-1.0011293678955324
Aneta Krmelova	56.3	1	23	0.2007220844319105	0.0	-0.21782178217821782	54.5	3	-0.9019842831643463	-1.0011293678955324
Anezka Brezinova	76.2	0	23	0.2007220844319105	0.0	-0.21782178217821782	76.2	4	0.49428275497624713	0.49370946581634195
Anezka Brezinova	78.8	1	23	0.2007220844319105	0.0	-0.21782178217821782	76.2	4	0.6767096041805453	0.49370946581634195
Anna Chodorova	51.8	0	21	-1.1974110554041588	0.0	-0.21782178217821782	51.8	5	-1.2177230606333247	-1.1871231398320332
Anna Chodorova	58.4	1	21	-1.1974110554041588	0.0	-0.21782178217821782	51.8	5	-0.7546395203454896	-1.1871231398320332
Anna Holeckova	65.7	0	22	-0.4983444854861242	0.0	-0.21782178217821782	65.7	6	-0.24244105911803565	-0.2295996472700488
Anna Holeckova	65.2	1	22	-0.4983444854861242	0.0	-0.21782178217821782	65.7	6	-0.2775231455034777	-0.2295996472700488
Anna Liskova	63.0	0	24	0.8997886543499451	0.0	-0.21782178217821782	63.0	7	-0.43188432559942286	-0.4155934192065495
Anna Liskova	74.8	1	24	0.8997886543499451	0.0	-0.21782178217821782	63.0	7	0.396052913097009	-0.4155934192065495
Arribasova Marie	75.2	0	19	-2.5955441952402283	0.0	-0.21782178217821782	75.2	8	0.424118582205363	0.4248228836176381
Arribasova Marie	67.0	1	19	-2.5955441952402283	0.0	-0.21782178217821782	75.2	8	-0.15122763451588656	0.4248228836176381
Barbora Barochova	46.5	0	23	0.2007220844319105	0.0	-0.21782178217821782	46.5	9	-1.58959317631901	-1.5522220254851635
Barbora Barochova	45.0	1	23	0.2007220844319105	0.0	-0.21782178217821782	46.5	9	-1.6948394354753362	-1.5522220254851635
Barbora Haluskova	67.5	0	22	-0.4983444854861242	0.0	-0.21782178217821782	67.5	10	-0.11614554813044452	-0.10560379931238202
Barbora Haluskova	66.8	1	22	-0.4983444854861242	0.0	-0.21782178217821782	67.5	10	-0.16526046907006356	-0.10560379931238202
Barbora Honzkova	66.0	0	21	-1.1974110554041588	0.0	-0.21782178217821782	66.0	11	-0.22139180728677063	-0.20893367261043785
Barbora Honzkova	66.5	1	21	-1.1974110554041588	0.0	-0.21782178217821782	66.0	11	-0.18630972090132858	-0.20893367261043785
Barbora Hurabova	69.8	0	21	-1.1974110554041588	0.0	-0.21782178217821782	69.8	12	0.045232049242588654	0.05283533974463672
Barbora Hurabova	73.0	1	21	-1.1974110554041588	0.0	-0.21782178217821782	69.8	12	0.2697574021094179	0.05283533974463672
Barbora Jelinkova	64.8	0	22	-0.4983444854861242	0.0	-0.21782178217821782	64.8	13	-0.30558881461183174	-0.2915975712488827
Barbora Jelinkova	67.4	1	22	-0.4983444854861242	0.0	-0.21782178217821782	64.8	13	-0.12316196540753252	-0.2915975712488827
Barbora Koudelkova	45.0	0	24	0.8997886543499451	0.0	-0.21782178217821782	45.0	14	-1.6948394354753362	-1.6555518987832194
Barbora Koudelkova	45.4	1	24	0.8997886543499451	0.0	-0.21782178217821782	45.0	14	-1.6667737663669826	-1.6555518987832194
Barbora Netusilova	65.7	0	22	-0.4983444854861242	0.0	-0.21782178217821782	65.7	15	-0.24244105911803565	-0.2295996472700488
Barbora Netusilova	66.7	1	22	-0.4983444854861242	0.0	-0.21782178217821782	65.7	15	-0.17227688634715158	-0.2295996472700488
Barbora Prochazkova	54.2	0	23	0.2007220844319105	0.0	-0.21782178217821782	54.2	16	-1.0493290459832025	-1.0217953425551436
Barbora Prochazkova	54.7	1	23	0.2007220844319105	0.0	-0.21782178217821782	54.2	16	-1.0142469595977603	-1.0217953425551436
Batdorjova Nomindari	52.6	0	21	-1.1974110554041588	0.0	-0.21782178217821782	52.6	17	-1.161591722416617	-1.1320138740730699
Batdorjova Nomindari	53.0	1	21	-1.1974110554041588	0.0	-0.21782178217821782	52.6	17	-1.1335260533082636	-1.1320138740730699
Becvar Jan	97.3	0	23	0.2007220844319105	1.0	0.7821782178217822	97.3	18	1.9747468004419007	1.9472163502089936
Becvar Jan	102.2	1	23	0.2007220844319105	1.0	0.7821782178217822	97.3	18	2.318551247019233	1.9472163502089936
Blazejova Karolina	57.9	0	21	-1.1974110554041588	0.0	-0.21782178217821782	57.9	19	-0.7897216067309317	-0.7669149884199394
Blazejova Karolina	58.8	1	21	-1.1974110554041588	0.0	-0.21782178217821782	57.9	19	-0.7265738512371361	-0.7669149884199394
Brnka Michal	92.9	0	24	0.8997886543499451	1.0	0.7821782178217822	92.9	20	1.6660244402500113	1.644115388534697
Brnka Michal	93.8	1	24	0.8997886543499451	1.0	0.7821782178217822	92.9	20	1.7291721957438064	1.644115388534697
Brousilova Tereza	71.2	0	23	0.2007220844319105	0.0	-0.21782178217821782	71.2	21	0.14346189112182675	0.14927655482282257
Brousilova Tereza	70.7	1	23	0.2007220844319105	0.0	-0.21782178217821782	71.2	21	0.10837980473638471	0.14927655482282257
Buchtova Jana	58.1	0	23	0.2007220844319105	0.0	-0.21782178217821782	58.1	22	-0.7756887721767547	-0.7531376719801984
Buchtova Jana	59.5	1	23	0.2007220844319105	0.0	-0.21782178217821782	58.1	22	-0.6774589302975171	-0.7531376719801984
David Pavlista	84.3	0	24	0.8997886543499451	1.0	0.7821782178217822	84.3	23	1.0626125544204077	1.051690781625843
David Pavlista	86.2	1	24	0.8997886543499451	1.0	0.7821782178217822	84.3	23	1.1959244826850879	1.051690781625843
David Prokop	71.2	0	22	-0.4983444854861242	1.0	0.7821782178217822	71.2	24	0.14346189112182675	0.14927655482282257
David Prokop	70.1	1	22	-0.4983444854861242	1.0	0.7821782178217822	71.2	24	0.06628130107385367	0.14927655482282257
Demianiv Mariana	47.3	0	22	-0.4983444854861242	0.0	-0.21782178217821782	47.3	25	-1.533461838102303	-1.4971127597262006
Demianiv Mariana	53.0	1	22	-0.4983444854861242	0.0	-0.21782178217821782	47.3	25	-1.1335260533082636	-1.4971127597262006
Dobiasova Tereza	75.2	0	22	-0.4983444854861242	0.0	-0.21782178217821782	75.2	26	0.424118582205363	0.4248228836176381
Dobiasova Tereza	75.3	1	22	-0.4983444854861242	0.0	-0.21782178217821782	75.2	26	0.43113499948245104	0.4248228836176381
Dominika Vojtova	51.2	0	21	-1.1974110554041588	0.0	-0.21782178217821782	51.2	27	-1.2598215642958548	-1.2284550891512551
Dominika Vojtova	50.7	1	21	-1.1974110554041588	0.0	-0.21782178217821782	51.2	27	-1.2949036506812968	-1.2284550891512551
Donarova Katerina	50.3	0	22	-0.4983444854861242	0.0	-0.21782178217821782	50.3	28	-1.3229693197896508	-1.290453013130089
Donarova Katerina	51.3	1	22	-0.4983444854861242	0.0	-0.21782178217821782	50.3	28	-1.2528051470187667	-1.290453013130089
Dundrova Melisa Vanesa	53.8	0	22	-0.4983444854861242	0.0	-0.21782178217821782	53.8	29	-1.0773947150915566	-1.0493499754346254
Dundrova Melisa Vanesa	53.1	1	22	-0.4983444854861242	0.0	-0.21782178217821782	53.8	29	-1.126509636031175	-1.0493499754346254
Duskova Nikola	66.2	0	23	0.2007220844319105	0.0	-0.21782178217821782	66.2	30	-0.2073589727325936	-0.19515635617069688
Duskova Nikola	65.4	1	23	0.2007220844319105	0.0	-0.21782178217821782	66.2	30	-0.26349031094930064	-0.19515635617069688
Dvoracek Viktor	71.4	0	23	0.2007220844319105	1.0	0.7821782178217822	71.4	31	0.15749472567600376	0.16305387126256352
Dvoracek Viktor	72.5	1	23	0.2007220844319105	1.0	0.7821782178217822	71.4	31	0.23467531572397585	0.16305387126256352
Eliska Urbanova	64.1	0	23	0.2007220844319105	0.0	-0.21782178217821782	64.1	32	-0.35470373555145074	-0.3398181787879756
Eliska Urbanova	67.8	1	23	0.2007220844319105	0.0	-0.21782178217821782	64.1	32	-0.0950962962991795	-0.3398181787879756
Eliska Zatkova	70.5	0	23	0.2007220844319105	0.0	-0.21782178217821782	70.5	33	0.0943469701822077	0.10105594728372964
Eliska Zatkova	70.3	1	23	0.2007220844319105	0.0	-0.21782178217821782	70.5	33	0.08031413562803069	0.10105594728372964
Ella Prusova	65.3	0	23	0.2007220844319105	0.0	-0.21782178217821782	65.3	34	-0.27050672822638966	-0.25715428014953073
Ella Prusova	64.5	1	23	0.2007220844319105	0.0	-0.21782178217821782	65.3	34	-0.32663806644309673	-0.25715428014953073
Ema Prazakova	61.5	0	23	0.2007220844319105	0.0	-0.21782178217821782	61.5	35	-0.5371305847557489	-0.5189232925046053
Ema Prazakova	60.9	1	23	0.2007220844319105	0.0	-0.21782178217821782	61.5	35	-0.5792290884182795	-0.5189232925046053
Ester Soulkova	74.6	0	21	-1.1974110554041588	0.0	-0.21782178217821782	74.6	36	0.382020078542832	0.3834909342984152
Ester Soulkova	74.8	1	21	-1.1974110554041588	0.0	-0.21782178217821782	74.6	36	0.396052913097009	0.3834909342984152
Filip Ondrejka	76.5	0	21	-1.1974110554041588	1.0	0.7821782178217822	76.5	37	0.5153320068075121	0.514375440475953
Filip Ondrejka	75.1	1	21	-1.1974110554041588	1.0	0.7821782178217822	76.5	37	0.417102164928274	0.514375440475953
Frycek Matej	83.3	0	22	-0.4983444854861242	1.0	0.7821782178217822	83.3	38	0.9924483816495236	0.9828041994271391
Frycek Matej	83.4	1	22	-0.4983444854861242	1.0	0.7821782178217822	83.3	38	0.9994647989266127	0.9828041994271391
Gerhardova Klara	58.5	0	23	0.2007220844319105	0.0	-0.21782178217821782	58.5	39	-0.7476231030684012	-0.725583039100717
Gerhardova Klara	58.8	1	23	0.2007220844319105	0.0	-0.21782178217821782	58.5	39	-0.7265738512371361	-0.725583039100717
Hajkova Rozalie	66.0	0	24	0.8997886543499451	0.0	-0.21782178217821782	66.0	40	-0.22139180728677063	-0.20893367261043785
Hajkova Rozalie	66.9	1	24	0.8997886543499451	0.0	-0.21782178217821782	66.0	40	-0.15824405179297457	-0.20893367261043785
Hartl Jakub	96.7	0	22	-0.4983444854861242	1.0	0.7821782178217822	96.7	41	1.9326482967793706	1.9058844008897717
Hartl Jakub	95.4	1	22	-0.4983444854861242	1.0	0.7821782178217822	96.7	41	1.8414348721772216	1.9058844008897717
Herzinova Veronika	60.0	0	23	0.2007220844319105	0.0	-0.21782178217821782	60.0	42	-0.6423768439120751	-0.6222531658026611
Herzinova Veronika	59.0	1	23	0.2007220844319105	0.0	-0.21782178217821782	60.0	42	-0.7125410166829591	-0.6222531658026611
Horakova Radka	69.6	0	26	2.2979217941860144	0.0	-0.21782178217821782	69.6	43	0.031199214688411636	0.03905802330489575
Horakova Radka	70.8	1	26	2.2979217941860144	0.0	-0.21782178217821782	69.6	43	0.11539622201347273	0.03905802330489575
Houbova Tereza	55.5	0	22	-0.4983444854861242	0.0	-0.21782178217821782	55.5	44	-0.9581156213810534	-0.9322427856968286
Houbova Tereza	54.2	1	22	-0.4983444854861242	0.0	-0.21782178217821782	55.5	44	-1.0493290459832025	-0.9322427856968286
Houstecka Julie	41.2	0	22	-0.4983444854861242	0.0	-0.21782178217821782	41.2	45	-1.9614632920046955	-1.917320911138294
Houstecka Julie	41.3	1	22	-0.4983444854861242	0.0	-0.21782178217821782	41.2	45	-1.9544468747276074	-1.917320911138294
Hujerova Lucie	60.7	0	24	0.8997886543499451	0.0	-0.21782178217821782	60.7	46	-0.5932619229724561	-0.5740325582635682
Hujerova Lucie	60.1	1	24	0.8997886543499451	0.0	-0.21782178217821782	60.7	46	-0.6353604266349866	-0.5740325582635682
Jakub Seger	83.1	0	24	0.8997886543499451	1.0	0.7821782178217822	83.1	47	0.9784155470953466	0.9690268829873983
Jakub Seger	84.5	1	24	0.8997886543499451	1.0	0.7821782178217822	83.1	47	1.0766453889745846	0.9690268829873983
Jan Rychtera	79.9	0	24	0.8997886543499451	1.0	0.7821782178217822	79.9	48	0.7538901942285183	0.7485898199515465
Jan Rychtera	80.5	1	24	0.8997886543499451	1.0	0.7821782178217822	79.9	48	0.7959886978910484	0.7485898199515465
Jana Jilkova	59.0	0	22	-0.4983444854861242	0.0	-0.21782178217821782	59.0	49	-0.7125410166829591	-0.691139748001365
Jana Jilkova	61.4	1	22	-0.4983444854861242	0.0	-0.21782178217821782	59.0	49	-0.5441470020328375	-0.691139748001365
Jindra Vejskalova	66.4	0	21	-1.1974110554041588	0.0	-0.21782178217821782	66.4	50	-0.1933261381784166	-0.1813790397309559
Jindra Vejskalova	64.6	1	21	-1.1974110554041588	0.0	-0.21782178217821782	66.4	50	-0.3196216491660087	-0.1813790397309559
Jonasova Sarka	53.8	0	24	0.8997886543499451	0.0	-0.21782178217821782	53.8	51	-1.0773947150915566	-1.0493499754346254
Jonasova Sarka	53.7	1	24	0.8997886543499451	0.0	-0.21782178217821782	53.8	51	-1.0844111323686445	-1.0493499754346254
Kadlecova Monika	67.5	0	24	0.8997886543499451	0.0	-0.21782178217821782	67.5	52	-0.11614554813044452	-0.10560379931238202
Kadlecova Monika	66.5	1	24	0.8997886543499451	0.0	-0.21782178217821782	67.5	52	-0.18630972090132858	-0.10560379931238202
Karolina Vatkova	66.0	0	22	-0.4983444854861242	0.0	-0.21782178217821782	66.0	53	-0.22139180728677063	-0.20893367261043785
Karolina Vatkova	66.9	1	22	-0.4983444854861242	0.0	-0.21782178217821782	66.0	53	-0.15824405179297457	-0.20893367261043785
Karolina Vlckova	62.4	0	22	-0.4983444854861242	0.0	-0.21782178217821782	62.4	54	-0.4739828292619534	-0.4569253685257719
Karolina Vlckova	65.8	1	22	-0.4983444854861242	0.0	-0.21782178217821782	62.4	54	-0.23542464184094763	-0.4569253685257719
Katerina Lukasova	76.0	0	22	-0.4983444854861242	0.0	-0.21782178217821782	76.0	55	0.4802499204220701	0.479932149376601
Katerina Lukasova	74.3	1	22	-0.4983444854861242	0.0	-0.21782178217821782	76.0	55	0.360970826711567	0.479932149376601
Katerina Romanska	55.0	0	22	-0.4983444854861242	0.0	-0.21782178217821782	55.0	56	-0.9931977077664954	-0.9666860767961806
Katerina Romanska	58.3	1	22	-0.4983444854861242	0.0	-0.21782178217821782	55.0	56	-0.7616559376225782	-0.9666860767961806
Katerina Ticha	63.6	0	24	0.8997886543499451	0.0	-0.21782178217821782	63.6	57	-0.3897858219368923	-0.37426146988732706
Katerina Ticha	60.2	1	24	0.8997886543499451	0.0	-0.21782178217821782	63.6	57	-0.628344009357898	-0.37426146988732706
Klara Kosikova	86.4	0	23	0.2007220844319105	0.0	-0.21782178217821782	86.4	58	1.2099573172392648	1.1963526042431218
Klara Kosikova	84.9	1	23	0.2007220844319105	0.0	-0.21782178217821782	86.4	58	1.1047110580829387	1.1963526042431218
Koderova Tereza	89.6	0	23	0.2007220844319105	0.0	-0.21782178217821782	89.6	59	1.434482670106093	1.4167896672789735
Koderova Tereza	89.5	1	23	0.2007220844319105	0.0	-0.21782178217821782	89.6	59	1.427466252829005	1.4167896672789735
Kolarikova Lucie	72.7	0	23	0.2007220844319105	0.0	-0.21782178217821782	72.7	60	0.24870815027815285	0.25260642812087836
Kolarikova Lucie	70.2	1	23	0.2007220844319105	0.0	-0.21782178217821782	72.7	60	0.07329771835094268	0.25260642812087836
Kopecky Petr	66.6	0	22	-0.4983444854861242	1.0	0.7821782178217822	66.6	61	-0.1792933036242406	-0.1676017232912159
Kopecky Petr	68.5	1	22	-0.4983444854861242	1.0	0.7821782178217822	66.6	61	-0.04598137535956044	-0.1676017232912159
Korobkova Tatiana	77.7	0	23	0.2007220844319105	0.0	-0.21782178217821782	77.7	62	0.5995290141325732	0.5970393391143978
Korobkova Tatiana	76.9	1	23	0.2007220844319105	0.0	-0.21782178217821782	77.7	62	0.5433976759158662	0.5970393391143978
Kospachova Pavlina	53.9	0	21	-1.1974110554041588	0.0	-0.21782178217821782	53.9	63	-1.070378297814468	-1.042461317214755
Kospachova Pavlina	52.7	1	21	-1.1974110554041588	0.0	-0.21782178217821782	53.9	63	-1.1545753051395287	-1.042461317214755
Kourimsky Pavel	83.0	0	25	1.5988552242679799	1.0	0.7821782178217822	83.0	64	0.9713991298182586	0.9621382247675282
Kourimsky Pavel	84.2	1	25	1.5988552242679799	1.0	0.7821782178217822	83.0	64	1.0555961371433198	0.9621382247675282
Kratka Lucie	71.5	0	22	-0.4983444854861242	0.0	-0.21782178217821782	71.5	65	0.16451114295309177	0.16994252948243352
Kratka Lucie	69.7	1	22	-0.4983444854861242	0.0	-0.21782178217821782	71.5	65	0.038215631965500645	0.16994252948243352
Krause Martin	103.6	0	27	2.996988364104049	1.0	0.7821782178217822	103.6	66	2.41678108889847	2.381201818060828
Krause Martin	103.7	1	27	2.996988364104049	1.0	0.7821782178217822	103.6	66	2.4237975061755592	2.381201818060828
Kristyna Novakova	79.8	0	22	-0.4983444854861242	0.0	-0.21782178217821782	79.8	67	0.7468737769514294	0.7417011617316756
Kristyna Novakova	77.4	1	22	-0.4983444854861242	0.0	-0.21782178217821782	79.8	67	0.5784797623013082	0.7417011617316756
Krouzecky Tomas	71.4	0	24	0.8997886543499451	1.0	0.7821782178217822	71.4	68	0.15749472567600376	0.16305387126256352
Krouzecky Tomas	68.8	1	24	0.8997886543499451	1.0	0.7821782178217822	71.4	68	-0.024932123528295422	0.16305387126256352
Libalova Sarka	64.0	0	21	-1.1974110554041588	0.0	-0.21782178217821782	64.0	69	-0.36172015282853875	-0.3467068370078456
Libalova Sarka	64.7	1	21	-1.1974110554041588	0.0	-0.21782178217821782	64.0	69	-0.3126052318889197	-0.3467068370078456
Lucie Nesnidalova	65.6	0	21	-1.1974110554041588	0.0	-0.21782178217821782	65.6	70	-0.24945747639512464	-0.23648830548991978
Lucie Nesnidalova	66.2	1	21	-1.1974110554041588	0.0	-0.21782178217821782	65.6	70	-0.2073589727325936	-0.23648830548991978
Lucie Trtilkova	58.7	0	25	1.5988552242679799	0.0	-0.21782178217821782	58.7	71	-0.7335902685142242	-0.711805722660976
Lucie Trtilkova	58.9	1	25	1.5988552242679799	0.0	-0.21782178217821782	58.7	71	-0.7195574339600477	-0.711805722660976
Machnikova Petra	65.6	0	27	2.996988364104049	0.0	-0.21782178217821782	65.6	72	-0.24945747639512464	-0.23648830548991978
Machnikova Petra	67.9	1	27	2.996988364104049	0.0	-0.21782178217821782	65.6	72	-0.08807987902209048	-0.23648830548991978
Magdalena Zichova	72.3	0	24	0.8997886543499451	0.0	-0.21782178217821782	72.3	73	0.22064248116979884	0.22505179524139643
Magdalena Zichova	72.5	1	24	0.8997886543499451	0.0	-0.21782178217821782	72.3	73	0.23467531572397585	0.22505179524139643
Malecha Vojtech	118.6	0	21	-1.1974110554041588	1.0	0.7821782178217822	118.6	74	3.469243680461731	3.414500551041386
Malecha Vojtech	106.7	1	21	-1.1974110554041588	1.0	0.7821782178217822	118.6	74	2.6342900244882115	3.414500551041386
Marie Molavcova	61.2	0	23	0.2007220844319105	0.0	-0.21782178217821782	61.2	75	-0.558179836587014	-0.5395892671642163
Marie Molavcova	61.5	1	23	0.2007220844319105	0.0	-0.21782178217821782	61.2	75	-0.5371305847557489	-0.5395892671642163
Marie Stachova	47.4	0	21	-1.1974110554041588	0.0	-0.21782178217821782	47.4	76	-1.5264454208252145	-1.4902241015063302
Marie Stachova	48.8	1	21	-1.1974110554041588	0.0	-0.21782178217821782	47.4	76	-1.428215578945977	-1.4902241015063302
Marie Vesela	62.5	0	23	0.2007220844319105	0.0	-0.21782178217821782	62.5	77	-0.4669664119848649	-0.4500367103059014
Marie Vesela	62.4	1	23	0.2007220844319105	0.0	-0.21782178217821782	62.5	77	-0.4739828292619534	-0.4500367103059014
Marketa Stadlikova	65.7	0	23	0.2007220844319105	0.0	-0.21782178217821782	65.7	78	-0.24244105911803565	-0.2295996472700488
Marketa Stadlikova	68.3	1	23	0.2007220844319105	0.0	-0.21782178217821782	65.7	78	-0.06001420991373746	-0.2295996472700488
Martinkovsky Tomas	71.7	0	21	-1.1974110554041588	1.0	0.7821782178217822	71.7	79	0.17854397750726878	0.1837198459221745
Martinkovsky Tomas	72.0	1	21	-1.1974110554041588	1.0	0.7821782178217822	71.7	79	0.19959322933853382	0.1837198459221745
Matysova Sara	62.9	0	22	-0.4983444854861242	0.0	-0.21782178217821782	62.9	80	-0.4389007428765114	-0.42248207742641997
Matysova Sara	59.0	1	22	-0.4983444854861242	0.0	-0.21782178217821782	62.9	80	-0.7125410166829591	-0.42248207742641997
Mestakova Tereza	77.6	0	26	2.2979217941860144	0.0	-0.21782178217821782	77.6	81	0.5925125968554842	0.5901506808945268
Mestakova Tereza	74.8	1	26	2.2979217941860144	0.0	-0.21782178217821782	77.6	81	0.396052913097009	0.5901506808945268
Michaela Poslusna	60.8	0	25	1.5988552242679799	0.0	-0.21782178217821782	60.8	82	-0.586245505695368	-0.5671439000436982
Michaela Poslusna	63.3	1	25	1.5988552242679799	0.0	-0.21782178217821782	60.8	82	-0.4108350737681578	-0.5671439000436982
Michaela Ronkova	62.3	0	22	-0.4983444854861242	0.0	-0.21782178217821782	62.3	83	-0.4809992465390419	-0.4638140267456424
Michaela Ronkova	63.5	1	22	-0.4983444854861242	0.0	-0.21782178217821782	62.3	83	-0.3968022392139808	-0.4638140267456424
Michaela Zlatohlavkova	77.8	0	22	-0.4983444854861242	0.0	-0.21782178217821782	77.8	84	0.6065454314096612	0.6039279973342678
Michaela Zlatohlavkova	76.9	1	22	-0.4983444854861242	0.0	-0.21782178217821782	77.8	84	0.5433976759158662	0.6039279973342678
Monika Safarikova	66.0	0	22	-0.4983444854861242	0.0	-0.21782178217821782	66.0	85	-0.22139180728677063	-0.20893367261043785
Monika Safarikova	65.9	1	22	-0.4983444854861242	0.0	-0.21782178217821782	66.0	85	-0.22840822456385862	-0.20893367261043785
Moravcova Natalie	84.9	0	24	0.8997886543499451	0.0	-0.21782178217821782	84.9	86	1.1047110580829387	1.093022730945066
Moravcova Natalie	84.2	1	24	0.8997886543499451	0.0	-0.21782178217821782	84.9	86	1.0555961371433198	1.093022730945066
Natalie Pechackova	54.5	0	21	-1.1974110554041588	0.0	-0.21782178217821782	54.5	87	-1.0282797941519375	-1.0011293678955324
Natalie Pechackova	54.5	1	21	-1.1974110554041588	0.0	-0.21782178217821782	54.5	87	-1.0282797941519375	-1.0011293678955324
Natalie Smetanova	58.3	0	23	0.2007220844319105	0.0	-0.21782178217821782	58.3	88	-0.7616559376225782	-0.739360355540458
Natalie Smetanova	57.4	1	23	0.2007220844319105	0.0	-0.21782178217821782	58.3	88	-0.8248036931163737	-0.739360355540458
Netrhova Pavlina	54.0	0	22	-0.4983444854861242	0.0	-0.21782178217821782	54.0	89	-1.0633618805373795	-1.0355726589948844
Netrhova Pavlina	54.2	1	22	-0.4983444854861242	0.0	-0.21782178217821782	54.0	89	-1.0493290459832025	-1.0355726589948844
Nova Vendula	82.9	0	24	0.8997886543499451	0.0	-0.21782178217821782	82.9	90	0.9643827125411706	0.9552495665476582
Nova Vendula	81.4	1	24	0.8997886543499451	0.0	-0.21782178217821782	82.9	90	0.8591364533848445	0.9552495665476582
Petrzilkova Veronika	55.1	0	23	0.2007220844319105	0.0	-0.21782178217821782	55.1	91	-0.986181290489407	-0.9597974185763101
Petrzilkova Veronika	55.9	1	23	0.2007220844319105	0.0	-0.21782178217821782	55.1	91	-0.9300499522726998	-0.9597974185763101
Pistora Tomas	94.1	0	22	-0.4983444854861242	1.0	0.7821782178217822	94.1	92	1.7502214475750715	1.7267792871731409
Pistora Tomas	95.9	1	22	-0.4983444854861242	1.0	0.7821782178217822	94.1	92	1.8765169585626635	1.7267792871731409
Prochazka Tadeas	113.7	0	25	1.5988552242679799	1.0	0.7821782178217822	113.7	93	3.1254392338844	3.0769562982677376
Prochazka Tadeas	115.4	1	25	1.5988552242679799	1.0	0.7821782178217822	113.7	93	3.244718327594903	3.0769562982677376
Prokupek Zdenek	84.7	0	21	-1.1974110554041588	1.0	0.7821782178217822	84.7	94	1.0906782235287618	1.079245414505325
Prokupek Zdenek	79.2	1	21	-1.1974110554041588	1.0	0.7821782178217822	84.7	94	0.7047752732888993	1.079245414505325
Rohlikova Tereza	66.9	0	23	0.2007220844319105	0.0	-0.21782178217821782	66.9	95	-0.15824405179297457	-0.14693574863160397
Rohlikova Tereza	68.5	1	23	0.2007220844319105	0.0	-0.21782178217821782	66.9	95	-0.04598137535956044	-0.14693574863160397
Smetalova Tereza	71.2	0	25	1.5988552242679799	0.0	-0.21782178217821782	71.2	96	0.14346189112182675	0.14927655482282257
Smetalova Tereza	71.2	0	25	1.5988552242679799	0.0	-0.21782178217821782	71.2	96	0.14346189112182675	0.14927655482282257
Smetalova Tereza	72.8	1	25	1.5988552242679799	0.0	-0.21782178217821782	71.2	96	0.25572456755524087	0.14927655482282257
Smetalova Tereza	72.8	1	25	1.5988552242679799	0.0	-0.21782178217821782	71.2	96	0.25572456755524087	0.14927655482282257
Srba Stanislav	97.5	0	22	-0.4983444854861242	1.0	0.7821782178217822	97.5	97	1.9887796349960776	1.9609936666487346
Srba Stanislav	97.3	1	22	-0.4983444854861242	1.0	0.7821782178217822	97.5	97	1.9747468004419007	1.9609936666487346
Stachova Valentyna	77.8	0	21	-1.1974110554041588	0.0	-0.21782178217821782	77.8	98	0.6065454314096612	0.6039279973342678
Stachova Valentyna	77.4	1	21	-1.1974110554041588	0.0	-0.21782178217821782	77.8	98	0.5784797623013082	0.6039279973342678
Tereza Zahorikova	54.1	0	22	-0.4983444854861242	0.0	-0.21782178217821782	54.1	99	-1.0563454632602909	-1.028684000775014
Tereza Zahorikova	58.6	1	22	-0.4983444854861242	0.0	-0.21782178217821782	54.1	99	-0.7406066857913126	-1.028684000775014
Tondrova Veronika	68.2	0	21	-1.1974110554041588	0.0	-0.21782178217821782	68.2	100	-0.06703062719082546	-0.0573831917732891
Tondrova Veronika	67.7	1	21	-1.1974110554041588	0.0	-0.21782178217821782	68.2	100	-0.1021127135762675	-0.0573831917732891
