# Supplementary material for: Impact of Nutrition Education on Dietary Intake and Body Composition Among Czech University Students Studying Nutrition and Food
Source: Healthcare (Basel). 2026 May 7;14(10):1258. doi: 10.3390/healthcare14101258 (PMC13206028; doi:10.3390/healthcare14101258)
Supplement: Supplementary file 1 [file healthcare-14-01258-s001.zip › diagnostics_Body Fat Mass.csv]

outcome	parameter	mean	sd	hdi_3%	hdi_97%	mcse_mean	mcse_sd	ess_bulk	ess_tail	r_hat
Body Fat Mass	alpha	-0.02	0.1	-0.184	0.175	0.014	0.005	53.554	124.687	1.023
Body Fat Mass	beta_time	0.019	0.029	-0.039	0.071	0.001	0.001	1427.042	1475.556	1.004
Body Fat Mass	sigma_u	1.001	0.074	0.861	1.129	0.002	0.001	1341.437	1629.216	1.001
Body Fat Mass	sigma	0.208	0.015	0.181	0.235	0.001	0.0	654.194	1192.247	1.0
