# Supplementary material for: Impact of Nutrition Education on Dietary Intake and Body Composition Among Czech University Students Studying Nutrition and Food
Source: Healthcare (Basel). 2026 May 7;14(10):1258. doi: 10.3390/healthcare14101258 (PMC13206028; doi:10.3390/healthcare14101258)
Supplement: Supplementary file 1 [file healthcare-14-01258-s001.zip › diagnostics_InBody Score.csv]

outcome	parameter	mean	sd	hdi_3%	hdi_97%	mcse_mean	mcse_sd	ess_bulk	ess_tail	r_hat
InBody Score	alpha	-0.044	0.1	-0.235	0.136	0.02	0.007	24.481	96.468	1.106
InBody Score	beta_time	0.025	0.024	-0.017	0.071	0.001	0.001	1108.679	1150.978	1.0
InBody Score	sigma_u	1.003	0.072	0.869	1.134	0.002	0.002	1411.899	1003.857	1.003
InBody Score	sigma	0.169	0.012	0.148	0.192	0.001	0.0	518.018	435.803	1.001
