# Supplementary material for: Impact of Nutrition Education on Dietary Intake and Body Composition Among Czech University Students Studying Nutrition and Food
Source: Healthcare (Basel). 2026 May 7;14(10):1258. doi: 10.3390/healthcare14101258 (PMC13206028; doi:10.3390/healthcare14101258)
Supplement: Supplementary file 1 [file healthcare-14-01258-s001.zip › diagnostics_protein_g.csv]

outcome	parameter	mean	sd	hdi_3%	hdi_97%	mcse_mean	mcse_sd	ess_bulk	ess_tail	r_hat
protein_g	alpha	-0.086	0.103	-0.272	0.107	0.022	0.007	20.928	46.482
protein_g	beta_time	0.154	0.064	0.047	0.269	0.004	0.005	207.821	92.41
protein_g	sigma_u	0.89	0.081	0.759	1.039	0.004	0.005	399.836	127.628
protein_g	sigma	0.471	0.034	0.4	0.527	0.003	0.002	102.112	112.779
