# Supplementary material for: Impact of Nutrition Education on Dietary Intake and Body Composition Among Czech University Students Studying Nutrition and Food
Source: Healthcare (Basel). 2026 May 7;14(10):1258. doi: 10.3390/healthcare14101258 (PMC13206028; doi:10.3390/healthcare14101258)
Supplement: Supplementary file 1 [file healthcare-14-01258-s001.zip › diagnostics_Skeletal Muscle Mass.csv]

outcome	parameter	mean	sd	hdi_3%	hdi_97%	mcse_mean	mcse_sd	ess_bulk	ess_tail	r_hat
Skeletal Muscle Mass	alpha	0.064	0.058	-0.046	0.178	0.022	0.011	7.148	13.276	1.213
Skeletal Muscle Mass	beta_time	0.009	0.01	-0.009	0.03	0.001	0.0	142.298	635.869	1.025
Skeletal Muscle Mass	sigma_u	1.015	0.071	0.877	1.14	0.005	0.003	193.281	381.265	1.012
Skeletal Muscle Mass	sigma	0.077	0.005	0.068	0.089	0.001	0.0	57.257	52.959	1.022
