# Supplementary material for: Impact of Nutrition Education on Dietary Intake and Body Composition Among Czech University Students Studying Nutrition and Food
Source: Healthcare (Basel). 2026 May 7;14(10):1258. doi: 10.3390/healthcare14101258 (PMC13206028; doi:10.3390/healthcare14101258)
Supplement: Supplementary file 1 [file healthcare-14-01258-s001.zip › diagnostics_Weight.csv]

outcome	parameter	mean	sd	hdi_3%	hdi_97%	mcse_mean	mcse_sd	ess_bulk	ess_tail	r_hat
Weight	alpha	0.001	0.115	-0.206	0.232	0.022	0.01	28.278	57.257	1.09
Weight	beta_time	0.016	0.019	-0.019	0.051	0.0	0.0	2182.336	1241.423	1.001
Weight	sigma_u	1.011	0.072	0.878	1.139	0.002	0.002	1938.031	1438.26	1.0
Weight	sigma	0.131	0.009	0.114	0.148	0.0	0.0	803.297	1110.784	1.004
