# Supplementary material for: Impact of Nutrition Education on Dietary Intake and Body Composition Among Czech University Students Studying Nutrition and Food
Source: Healthcare (Basel). 2026 May 7;14(10):1258. doi: 10.3390/healthcare14101258 (PMC13206028; doi:10.3390/healthcare14101258)
Supplement: Supplementary file 1 [file healthcare-14-01258-s001.zip › model_summary_Body Fat Mass.csv]

outcome	label	parameter	mean	sd	hdi_3%	hdi_97%	mcse_mean	mcse_sd	ess_bulk	ess_tail	r_hat
Body Fat Mass	Body Fat Mass	alpha	-0.009	0.0	-0.009	-0.009	0.0	0.0	3309.626	829.347	1.041
Body Fat Mass	Body Fat Mass	beta_time	0.012	0.012	0.0	0.024	0.008	0.0	2.76	11.137	1.975
Body Fat Mass	Body Fat Mass	beta_age	-0.0	0.0	-0.0	0.0	0.0	0.0	2790.4	873.849	1.03
Body Fat Mass	Body Fat Mass	beta_gender	-0.0	0.0	-0.0	0.0	0.0	0.0	3111.6	533.417	1.037
Body Fat Mass	Body Fat Mass	beta_baseline	1.018	0.0	1.018	1.018	0.0	0.0	2559.655	230.981	1.045
Body Fat Mass	Body Fat Mass	beta_age_time	0.081	0.012	0.069	0.093	0.009	0.0	2.514	11.736	2.295
Body Fat Mass	Body Fat Mass	beta_gender_time	-0.133	0.061	-0.195	-0.072	0.043	0.0	2.595	11.014	2.171
Body Fat Mass	Body Fat Mass	beta_baseline_time	-0.097	0.008	-0.106	-0.089	0.006	0.0	2.538	11.739	2.264
Body Fat Mass	Body Fat Mass	sigma	0.0	0.0	0.0	0.0	0.0	0.0	2.636	12.32	2.118
Body Fat Mass	Body Fat Mass	chol[0]	0.0	0.0	0.0	0.0	0.0	0.0	2.564	11.033	2.24
Body Fat Mass	Body Fat Mass	chol[1]	-0.016	0.016	-0.032	-0.0	0.011	0.0	2.526	19.009	2.368
Body Fat Mass	Body Fat Mass	chol[2]	0.275	0.013	0.263	0.288	0.009	0.0	2.546	29.901	2.285
