# Supplementary material for: Impact of Nutrition Education on Dietary Intake and Body Composition Among Czech University Students Studying Nutrition and Food
Source: Healthcare (Basel). 2026 May 7;14(10):1258. doi: 10.3390/healthcare14101258 (PMC13206028; doi:10.3390/healthcare14101258)
Supplement: Supplementary file 1 [file healthcare-14-01258-s001.zip › model_summary_InBody Score.csv]

outcome	label	parameter	mean	sd	hdi_3%	hdi_97%	mcse_mean	mcse_sd	ess_bulk	ess_tail	r_hat
InBody Score	InBody Score	alpha	-0.012	0.0	-0.012	-0.012	0.0	0.0	2038.892	1537.893	1.004
InBody Score	InBody Score	beta_time	0.023	0.024	-0.002	0.047	0.017	0.0	2.982	11.04	1.841
InBody Score	InBody Score	beta_age	0.0	0.0	-0.0	0.0	0.0	0.0	2186.557	1524.878	1.002
InBody Score	InBody Score	beta_gender	-0.0	0.0	-0.0	0.0	0.0	0.0	2200.196	1524.227	1.006
InBody Score	InBody Score	beta_baseline	1.007	0.0	1.007	1.007	0.0	0.0	2152.327	1671.803	1.009
InBody Score	InBody Score	beta_age_time	0.045	0.022	0.023	0.067	0.016	0.0	2.721	15.874	2.16
InBody Score	InBody Score	beta_gender_time	-0.016	0.063	-0.08	0.047	0.045	0.0	2.407	20.998	2.686
InBody Score	InBody Score	beta_baseline_time	-0.057	0.018	-0.076	-0.039	0.013	0.0	2.602	27.761	2.239
InBody Score	InBody Score	sigma	0.0	0.0	0.0	0.0	0.0	0.0	2.367	20.186	2.707
InBody Score	InBody Score	chol[0]	0.0	0.0	0.0	0.0	0.0	0.0	2.651	10.939	2.104
InBody Score	InBody Score	chol[1]	-0.002	0.007	-0.009	0.006	0.005	0.0	2.464	21.307	2.422
InBody Score	InBody Score	chol[2]	0.246	0.007	0.239	0.252	0.005	0.0	2.678	11.014	2.059
