# Supplementary material for: Impact of Nutrition Education on Dietary Intake and Body Composition Among Czech University Students Studying Nutrition and Food
Source: Healthcare (Basel). 2026 May 7;14(10):1258. doi: 10.3390/healthcare14101258 (PMC13206028; doi:10.3390/healthcare14101258)
Supplement: Supplementary file 1 [file healthcare-14-01258-s001.zip › model_summary_Mean_energy_kcal.csv]

outcome	label	parameter	mean	sd	hdi_3%	hdi_97%	mcse_mean	mcse_sd	ess_bulk	ess_tail	r_hat
Mean_energy_kcal	Energy intake (kcal/day)	alpha	0.082	0.0	0.082	0.083	0.0	0.0	845.658	922.0	1.007
Mean_energy_kcal	Energy intake (kcal/day)	beta_time	-0.175	0.03	-0.225	-0.116	0.005	0.003	32.469	64.102	1.057
Mean_energy_kcal	Energy intake (kcal/day)	beta_age	-0.001	0.0	-0.001	0.0	0.0	0.0	439.12	627.158	1.015
Mean_energy_kcal	Energy intake (kcal/day)	beta_gender	0.0	0.001	-0.001	0.002	0.0	0.0	440.096	236.641	1.003
Mean_energy_kcal	Energy intake (kcal/day)	beta_baseline	1.341	0.0	1.341	1.342	0.0	0.0	708.574	556.531	1.002
Mean_energy_kcal	Energy intake (kcal/day)	beta_age_time	0.073	0.028	0.023	0.126	0.007	0.003	16.086	78.805	1.145
Mean_energy_kcal	Energy intake (kcal/day)	beta_gender_time	0.699	0.074	0.568	0.844	0.009	0.005	70.908	159.706	1.039
Mean_energy_kcal	Energy intake (kcal/day)	beta_baseline_time	-1.315	0.031	-1.379	-1.26	0.004	0.003	62.193	145.633	1.047
Mean_energy_kcal	Energy intake (kcal/day)	sigma	0.004	0.0	0.003	0.004	0.0	0.0	269.611	548.939	1.005
Mean_energy_kcal	Energy intake (kcal/day)	chol[0]	0.001	0.0	0.0	0.001	0.0	0.0	10.4	50.893	1.158
Mean_energy_kcal	Energy intake (kcal/day)	chol[1]	-0.0	0.102	-0.197	0.179	0.009	0.007	128.608	146.671	1.012
Mean_energy_kcal	Energy intake (kcal/day)	chol[2]	0.29	0.03	0.226	0.341	0.002	0.002	268.918	112.587	1.015
