# Supplementary material for: Impact of Nutrition Education on Dietary Intake and Body Composition Among Czech University Students Studying Nutrition and Food
Source: Healthcare (Basel). 2026 May 7;14(10):1258. doi: 10.3390/healthcare14101258 (PMC13206028; doi:10.3390/healthcare14101258)
Supplement: Supplementary file 1 [file healthcare-14-01258-s001.zip › model_summary_protein_g.csv]

outcome	label	parameter	mean	sd	hdi_3%	hdi_97%	mcse_mean	mcse_sd	ess_bulk	ess_tail	r_hat
protein_g	Protein intake (g/day)	alpha	-0.08	0.002	-0.084	-0.077	0.0	0.0	1089.765	1081.523	1.002
protein_g	Protein intake (g/day)	beta_time	0.165	0.064	0.049	0.277	0.01	0.005	42.971	65.329	1.007
protein_g	Protein intake (g/day)	beta_age	-0.003	0.002	-0.006	0.001	0.0	0.0	1046.606	1027.167	1.002
protein_g	Protein intake (g/day)	beta_gender	0.004	0.006	-0.009	0.016	0.0	0.0	962.362	1203.749	1.006
protein_g	Protein intake (g/day)	beta_baseline	1.04	0.003	1.036	1.046	0.0	0.0	882.417	1268.502	1.005
protein_g	Protein intake (g/day)	beta_age_time	0.049	0.053	-0.054	0.147	0.006	0.004	74.944	92.753	1.015
protein_g	Protein intake (g/day)	beta_gender_time	0.586	0.164	0.29	0.892	0.016	0.009	105.558	223.818	1.02
protein_g	Protein intake (g/day)	beta_baseline_time	-0.447	0.071	-0.591	-0.327	0.007	0.006	96.503	105.86	1.029
protein_g	Protein intake (g/day)	sigma	0.019	0.001	0.017	0.022	0.0	0.0	498.299	903.749	1.004
protein_g	Protein intake (g/day)	chol[0]	0.004	0.002	0.001	0.008	0.001	0.0	12.979	82.285	1.108
protein_g	Protein intake (g/day)	chol[1]	-0.011	0.199	-0.396	0.347	0.017	0.011	127.368	112.882	1.017
protein_g	Protein intake (g/day)	chol[2]	0.525	0.062	0.398	0.632	0.005	0.005	179.105	129.549	1.009
