# Supplementary material for: Impact of Nutrition Education on Dietary Intake and Body Composition Among Czech University Students Studying Nutrition and Food
Source: Healthcare (Basel). 2026 May 7;14(10):1258. doi: 10.3390/healthcare14101258 (PMC13206028; doi:10.3390/healthcare14101258)
Supplement: Supplementary file 1 [file healthcare-14-01258-s001.zip › model_summary_Skeletal Muscle Mass.csv]

outcome	label	parameter	mean	sd	hdi_3%	hdi_97%	mcse_mean	mcse_sd	ess_bulk	ess_tail	r_hat
Skeletal Muscle Mass	Skeletal Muscle Mass	alpha	-0.005	0.0	-0.005	-0.005	0.0	0.0	58.434	279.245	1.03
Skeletal Muscle Mass	Skeletal Muscle Mass	beta_time	0.021	0.006	0.016	0.027	0.004	0.0	2.293	19.178	2.993
Skeletal Muscle Mass	Skeletal Muscle Mass	beta_age	0.0	0.0	-0.0	0.0	0.0	0.0	2333.493	162.768	1.025
Skeletal Muscle Mass	Skeletal Muscle Mass	beta_gender	0.0	0.0	-0.0	0.0	0.0	0.0	3242.531	735.948	1.023
Skeletal Muscle Mass	Skeletal Muscle Mass	beta_baseline	1.01	0.0	1.01	1.01	0.0	0.0	3249.032	981.092	1.032
Skeletal Muscle Mass	Skeletal Muscle Mass	beta_age_time	0.013	0.0	0.013	0.013	0.0	0.0	2.331	10.908	2.802
Skeletal Muscle Mass	Skeletal Muscle Mass	beta_gender_time	-0.021	0.006	-0.026	-0.015	0.004	0.0	2.867	17.825	1.883
Skeletal Muscle Mass	Skeletal Muscle Mass	beta_baseline_time	-0.023	0.0	-0.023	-0.023	0.0	0.0	2.534	10.824	2.25
Skeletal Muscle Mass	Skeletal Muscle Mass	sigma	0.0	0.0	0.0	0.0	0.0	0.0	2.805	30.19	2.015
Skeletal Muscle Mass	Skeletal Muscle Mass	chol[0]	0.0	0.0	0.0	0.0	0.0	0.0	2.384	10.841	2.625
Skeletal Muscle Mass	Skeletal Muscle Mass	chol[1]	-0.006	0.023	-0.029	0.017	0.016	0.0	2.708	20.488	2.136
Skeletal Muscle Mass	Skeletal Muscle Mass	chol[2]	0.105	0.003	0.101	0.108	0.002	0.0	2.524	13.162	2.328
