# Supplementary material for: Impact of Nutrition Education on Dietary Intake and Body Composition Among Czech University Students Studying Nutrition and Food
Source: Healthcare (Basel). 2026 May 7;14(10):1258. doi: 10.3390/healthcare14101258 (PMC13206028; doi:10.3390/healthcare14101258)
Supplement: Supplementary file 1 [file healthcare-14-01258-s001.zip › model_summary_Weight.csv]

outcome	label	parameter	mean	sd	hdi_3%	hdi_97%	mcse_mean	mcse_sd	ess_bulk	ess_tail	r_hat
Weight	Weight	alpha	-0.009	0.0	-0.009	-0.009	0.0	0.0	9.372	68.135	1.145
Weight	Weight	beta_time	-0.016	0.004	-0.02	-0.011	0.003	0.0	2.611	16.93	2.125
Weight	Weight	beta_age	-0.0	0.0	-0.0	0.0	0.0	0.0	124.365	275.908	1.033
Weight	Weight	beta_gender	-0.0	0.0	-0.0	0.0	0.0	0.0	3503.925	1244.278	1.026
Weight	Weight	beta_baseline	1.019	0.0	1.019	1.019	0.0	0.0	3646.411	1116.104	1.019
Weight	Weight	beta_age_time	0.06	0.002	0.058	0.062	0.002	0.0	2.39	11.032	2.563
Weight	Weight	beta_gender_time	0.04	0.053	-0.012	0.093	0.037	0.0	2.586	13.402	2.246
Weight	Weight	beta_baseline_time	-0.079	0.014	-0.093	-0.065	0.01	0.0	2.344	13.11	2.734
Weight	Weight	sigma	0.0	0.0	0.0	0.0	0.0	0.0	2.524	12.389	2.309
Weight	Weight	chol[0]	0.0	0.0	0.0	0.0	0.0	0.0	2.431	20.544	2.473
Weight	Weight	chol[1]	-0.014	0.058	-0.072	0.045	0.041	0.0	2.282	12.539	3.014
Weight	Weight	chol[2]	0.177	0.001	0.175	0.178	0.001	0.0	2.647	11.962	2.129
