# Supplementary material for: Impact of Nutrition Education on Dietary Intake and Body Composition Among Czech University Students Studying Nutrition and Food
Source: Healthcare (Basel). 2026 May 7;14(10):1258. doi: 10.3390/healthcare14101258 (PMC13206028; doi:10.3390/healthcare14101258)
Supplement: Supplementary file 1 [file healthcare-14-01258-s001.zip › participant_summary_Body Fat Mass.csv]

outcome	participant_idx	Name	age	gender_code	baseline_value	baseline_value_z	posterior_mean_individual_slope_z	posterior_sd_individual_slope_z	posterior_q025_individual_slope_z	posterior_q975_individual_slope_z	prob_benefit	prob_harm	responder_status	outcome_label	beneficial_direction	y_mean	y_sd	baseline_mean	baseline_sd
Body Fat Mass	0	Adam Grmolensky	22.0	1.0	18.4	0.37243633028711776	0.08906110109757358	0.04484677716377849	0.04422551069929088	0.13389668671800609	0.0	1.0	worsener	Body Fat Mass	-1	15.981553398058251	6.5347725251829925	15.921359223300971	6.655206743091361
Body Fat Mass	1	Adam Lill	25.0	1.0	14.4	-0.22859683884054602	-0.10891070204016284	0.06579004676996654	-0.17468434662285243	-0.04313708057894035	1.0	0.0	responder	Body Fat Mass	-1	15.981553398058251	6.5347725251829925	15.921359223300971	6.655206743091361
Body Fat Mass	2	Adela Bozdechova	25.0	0.0	17.0	0.16207472109243556	-0.12766021544204603	0.007778283997221247	-0.13543659814131612	-0.11988386105177677	1.0	0.0	responder	Body Fat Mass	-1	15.981553398058251	6.5347725251829925	15.921359223300971	6.655206743091361
Body Fat Mass	3	Aneta Krmelova	23.0	0.0	14.7	-0.18351935115597137	0.08987062788895048	0.01238608956779679	0.07748762867096261	0.10225362898736128	0.0	1.0	worsener	Body Fat Mass	-1	15.981553398058251	6.5347725251829925	15.921359223300971	6.655206743091361
Body Fat Mass	4	Anezka Brezinova	23.0	0.0	31.0	2.2656908130392597	0.6035149782862952	0.0079687613215868	0.5955481779000799	0.6114817626725398	0.0	1.0	worsener	Body Fat Mass	-1	15.981553398058251	6.5347725251829925	15.921359223300971	6.655206743091361
Body Fat Mass	5	Anna Chodorova	21.0	0.0	12.5	-0.5140875941761865	0.7373398309047936	0.032425586790461654	0.7049223375939762	0.7697573411993606	0.0	1.0	worsener	Body Fat Mass	-1	15.981553398058251	6.5347725251829925	15.921359223300971	6.655206743091361
Body Fat Mass	6	Anna Holeckova	22.0	0.0	23.8	1.1838311086094646	-0.13361553396864134	0.009668446765766843	-0.14328157359409402	-0.12394948805388792	1.0	0.0	responder	Body Fat Mass	-1	15.981553398058251	6.5347725251829925	15.921359223300971	6.655206743091361
Body Fat Mass	7	Anna Liskova	24.0	0.0	18.2	0.3423846718307347	1.0789874063670255	0.0006306922014966451	1.078356846562794	1.0796179492982334	0.0	1.0	worsener	Body Fat Mass	-1	15.981553398058251	6.5347725251829925	15.921359223300971	6.655206743091361
Body Fat Mass	8	Arribasova Marie	19.0	0.0	18.4	0.37243633028711776	-0.76163143397501	0.042350096607663784	-0.803970966509187	-0.7192918600001884	1.0	0.0	responder	Body Fat Mass	-1	15.981553398058251	6.5347725251829925	15.921359223300971	6.655206743091361
Body Fat Mass	9	Barbora Barochova	23.0	0.0	6.9	-1.3555340309549162	-0.25365344349135444	0.022126447687584927	-0.2757743757475523	-0.23153250912491652	1.0	0.0	responder	Body Fat Mass	-1	15.981553398058251	6.5347725251829925	15.921359223300971	6.655206743091361
Body Fat Mass	10	Barbora Haluskova	22.0	0.0	24.4	1.273986083978614	-0.1707558808348677	0.008919188463394841	-0.17967285041904835	-0.16183890537376328	1.0	0.0	responder	Body Fat Mass	-1	15.981553398058251	6.5347725251829925	15.921359223300971	6.655206743091361
Body Fat Mass	11	Barbora Honzkova	21.0	0.0	12.9	-0.45398427726342006	0.11577229148558937	0.03192608121568157	0.0838541794985329	0.14769042096748627	0.0	1.0	worsener	Body Fat Mass	-1	15.981553398058251	6.5347725251829925	15.921359223300971	6.655206743091361
Body Fat Mass	12	Barbora Hurabova	21.0	0.0	15.8	-0.018235229645863552	0.6937468138645942	0.02830466605677239	0.6654492134071799	0.7220444326670004	0.0	1.0	worsener	Body Fat Mass	-1	15.981553398058251	6.5347725251829925	15.921359223300971	6.655206743091361
Body Fat Mass	13	Barbora Jelinkova	22.0	0.0	11.5	-0.6643458864581026	0.1304221531247694	0.025028242285831243	0.10540015572663262	0.1554441571899009	0.0	1.0	worsener	Body Fat Mass	-1	15.981553398058251	6.5347725251829925	15.921359223300971	6.655206743091361
Body Fat Mass	14	Barbora Koudelkova	24.0	0.0	9.6	-0.9498366417937429	-0.16378679500765572	0.010108676898312146	-0.1738929558321402	-0.15368061852082762	1.0	0.0	responder	Body Fat Mass	-1	15.981553398058251	6.5347725251829925	15.921359223300971	6.655206743091361
Body Fat Mass	15	Barbora Netusilova	22.0	0.0	18.4	0.37243633028711776	-0.04419643613278974	0.016411771623114177	-0.060604109953085336	-0.02778875498911068	1.0	0.0	responder	Body Fat Mass	-1	15.981553398058251	6.5347725251829925	15.921359223300971	6.655206743091361
Body Fat Mass	16	Barbora Prochazkova	23.0	0.0	15.5	-0.06331271733043846	0.05565291690069273	0.011387078474075121	0.044268679979784606	0.06703715617983612	0.0	1.0	worsener	Body Fat Mass	-1	15.981553398058251	6.5347725251829925	15.921359223300971	6.655206743091361
Body Fat Mass	17	Batdorjova Nomindari	21.0	0.0	12.9	-0.45398427726342006	-0.08316347788588604	0.031926081195753304	-0.11508159018158115	-0.05124534857255833	1.0	0.0	responder	Body Fat Mass	-1	15.981553398058251	6.5347725251829925	15.921359223300971	6.655206743091361
Body Fat Mass	18	Becvar Jan	23.0	1.0	14.3	-0.24362266806873759	0.3703104082665143	0.04837295366483094	0.32194952306320473	0.41867128644940504	0.0	1.0	worsener	Body Fat Mass	-1	15.981553398058251	6.5347725251829925	15.921359223300971	6.655206743091361
Body Fat Mass	19	Blazejova Karolina	21.0	0.0	11.8	-0.6192683987735276	0.13030329720800923	0.03329972145127171	0.09701188686253207	0.163594724264983	0.0	1.0	worsener	Body Fat Mass	-1	15.981553398058251	6.5347725251829925	15.921359223300971	6.655206743091361
Body Fat Mass	20	Brnka Michal	24.0	1.0	23.7	1.1688052793812727	0.20612207417574854	0.06875744231230134	0.13738177743400923	0.2748623579575051	0.0	1.0	worsener	Body Fat Mass	-1	15.981553398058251	6.5347725251829925	15.921359223300971	6.655206743091361
Body Fat Mass	21	Brousilova Tereza	23.0	0.0	24.2	1.2439344255222307	-0.13857020398868683	0.0005228328941623833	-0.13909291282653513	-0.13804748795237434	1.0	0.0	responder	Body Fat Mass	-1	15.981553398058251	6.5347725251829925	15.921359223300971	6.655206743091361
Body Fat Mass	22	Buchtova Jana	23.0	0.0	14.1	-0.2736743265251209	0.23413023519238552	0.013135347912346707	0.2209981642991627	0.24726230809831398	0.0	1.0	worsener	Body Fat Mass	-1	15.981553398058251	6.5347725251829925	15.921359223300971	6.655206743091361
Body Fat Mass	23	David Pavlista	24.0	1.0	9.5	-0.9648624710219346	-0.12380708465724406	0.05102499550218164	-0.17481935364366027	-0.07279483097418998	1.0	0.0	responder	Body Fat Mass	-1	15.981553398058251	6.5347725251829925	15.921359223300971	6.655206743091361
Body Fat Mass	24	David Prokop	22.0	1.0	10.8	-0.7695266910554436	0.11572570137454205	0.035356171816095086	0.08037834825657096	0.1510730456756538	0.0	1.0	worsener	Body Fat Mass	-1	15.981553398058251	6.5347725251829925	15.921359223300971	6.655206743091361
Body Fat Mass	25	Demianiv Mariana	22.0	0.0	9.8	-0.9197849833373596	0.732992559377051	0.027151140871956678	0.7058481921222468	0.7601369338267281	0.0	1.0	worsener	Body Fat Mass	-1	15.981553398058251	6.5347725251829925	15.921359223300971	6.655206743091361
Body Fat Mass	26	Dobiasova Tereza	22.0	0.0	22.6	1.0035211578711654	0.10899542614659669	0.011166963408064955	0.09783124560725703	0.12015961345629747	0.0	1.0	worsener	Body Fat Mass	-1	15.981553398058251	6.5347725251829925	15.921359223300971	6.655206743091361
Body Fat Mass	27	Dominika Vojtova	21.0	0.0	10.5	-0.8146041787400186	-0.11823510834052553	0.03492311446597313	-0.15314950733268096	-0.08332069307864949	1.0	0.0	responder	Body Fat Mass	-1	15.981553398058251	6.5347725251829925	15.921359223300971	6.655206743091361
Body Fat Mass	28	Donarova Katerina	22.0	0.0	11.8	-0.6192683987735276	0.012384095017675761	0.024653613103634783	-0.012263366591879401	0.037031563360394724	0.5	0.5	uncertain	Body Fat Mass	-1	15.981553398058251	6.5347725251829925	15.921359223300971	6.655206743091361
Body Fat Mass	29	Dundrova Melisa Vanesa	22.0	0.0	14.4	-0.22859683884054602	-0.14855740804475606	0.021406827078095592	-0.1699588918883525	-0.12715591741456422	1.0	0.0	responder	Body Fat Mass	-1	15.981553398058251	6.5347725251829925	15.921359223300971	6.655206743091361
Body Fat Mass	30	Duskova Nikola	23.0	0.0	22.6	1.0035211578711654	-0.05483203053881614	0.002520855048190991	-0.057352260760590315	-0.05231179372270712	1.0	0.0	responder	Body Fat Mass	-1	15.981553398058251	6.5347725251829925	15.921359223300971	6.655206743091361
Body Fat Mass	31	Dvoracek Viktor	23.0	1.0	5.4	-1.5809214693777902	0.1025283485613431	0.03725895528710994	0.06527868448768633	0.1397779966486819	0.0	1.0	worsener	Body Fat Mass	-1	15.981553398058251	6.5347725251829925	15.921359223300971	6.655206743091361
Body Fat Mass	32	Eliska Urbanova	23.0	0.0	12.1	-0.5741909110889529	0.22020662794794452	0.01563287561455347	0.2045776510945066	0.23583560566930767	0.0	1.0	worsener	Body Fat Mass	-1	15.981553398058251	6.5347725251829925	15.921359223300971	6.655206743091361
Body Fat Mass	33	Eliska Zatkova	23.0	0.0	24.5	1.2890119132068056	-0.011764238244765432	0.00014820374062888284	-0.011912412040658212	-0.01161605727436501	1.0	0.0	responder	Body Fat Mass	-1	15.981553398058251	6.5347725251829925	15.921359223300971	6.655206743091361
Body Fat Mass	34	Ella Prusova	23.0	0.0	11.5	-0.6643458864581026	-0.033405303550510794	0.016382133898194384	-0.04978335218575006	-0.017027254078268154	1.0	0.0	responder	Body Fat Mass	-1	15.981553398058251	6.5347725251829925	15.921359223300971	6.655206743091361
Body Fat Mass	35	Ema Prazakova	23.0	0.0	18.9	0.44756547642807576	-0.15480904864999906	0.00714128134316528	-0.16194854728130317	-0.14766954543910923	1.0	0.0	responder	Body Fat Mass	-1	15.981553398058251	6.5347725251829925	15.921359223300971	6.655206743091361
Body Fat Mass	36	Ester Soulkova	21.0	0.0	17.1	0.17710055032062738	0.28426690525034365	0.026681273011816716	0.25759229225301533	0.31094153681898146	0.0	1.0	worsener	Body Fat Mass	-1	15.981553398058251	6.5347725251829925	15.921359223300971	6.655206743091361
Body Fat Mass	37	Filip Ondrejka	21.0	1.0	4.3	-1.7462055908878977	-0.152093040606542	0.01859309837359662	-0.1706815277321447	-0.13350458070439736	1.0	0.0	responder	Body Fat Mass	-1	15.981553398058251	6.5347725251829925	15.921359223300971	6.655206743091361
Body Fat Mass	38	Frycek Matej	22.0	1.0	9.5	-0.9648624710219346	0.5864166159151553	0.033732778798710124	0.5526922498679498	0.6201409716456922	0.0	1.0	worsener	Body Fat Mass	-1	15.981553398058251	6.5347725251829925	15.921359223300971	6.655206743091361
Body Fat Mass	39	Gerhardova Klara	23.0	0.0	16.6	0.10197140417966936	-0.1578138581719677	0.010013438226108057	-0.16782479716563706	-0.14780291629572673	1.0	0.0	responder	Body Fat Mass	-1	15.981553398058251	6.5347725251829925	15.921359223300971	6.655206743091361
Body Fat Mass	40	Hajkova Rozalie	24.0	0.0	15.0	-0.13844186347139648	-0.19199488690887712	0.003365352039831774	-0.1953594045559058	-0.18863035022171754	1.0	0.0	responder	Body Fat Mass	-1	15.981553398058251	6.5347725251829925	15.921359223300971	6.655206743091361
Body Fat Mass	41	Hartl Jakub	22.0	1.0	8.4	-1.1301465925320422	-0.1947954559097388	0.03235913856494914	-0.22714652520986187	-0.162444397958196	1.0	0.0	responder	Body Fat Mass	-1	15.981553398058251	6.5347725251829925	15.921359223300971	6.655206743091361
Body Fat Mass	42	Herzinova Veronika	23.0	0.0	20.4	0.6729529148509498	-0.2859167944938366	0.00526813554250701	-0.29118361657928915	-0.28064996729776637	1.0	0.0	responder	Body Fat Mass	-1	15.981553398058251	6.5347725251829925	15.921359223300971	6.655206743091361
Body Fat Mass	43	Horakova Radka	26.0	0.0	13.1	-0.423932618807037	-0.37908457461581124	0.01155421330777039	-0.39063596207576895	-0.3675332245433193	1.0	0.0	responder	Body Fat Mass	-1	15.981553398058251	6.5347725251829925	15.921359223300971	6.655206743091361
Body Fat Mass	44	Houbova Tereza	22.0	0.0	9.0	-1.0399916171628925	0.032678198771975434	0.02815015192464594	0.004535069170447864	0.06082133577025931	0.0	1.0	worsener	Body Fat Mass	-1	15.981553398058251	6.5347725251829925	15.921359223300971	6.655206743091361
Body Fat Mass	45	Houstecka Julie	22.0	0.0	4.9	-1.6560506155187482	-0.1649606000307079	0.03327008372875451	-0.19822238696333788	-0.13169880363673883	1.0	0.0	responder	Body Fat Mass	-1	15.981553398058251	6.5347725251829925	15.921359223300971	6.655206743091361
Body Fat Mass	46	Hujerova Lucie	24.0	0.0	17.3	0.20715220877701046	-0.12777907140498948	0.0004931951744979321	-0.1282721490412771	-0.1272859731594904	1.0	0.0	responder	Body Fat Mass	-1	15.981553398058251	6.5347725251829925	15.921359223300971	6.655206743091361
Body Fat Mass	47	Jakub Seger	24.0	1.0	2.9	-1.9565672000825802	-0.02131829906112041	0.04278315402408554	-0.06409078839874605	0.02145417215793885	0.5	0.5	uncertain	Body Fat Mass	-1	15.981553398058251	6.5347725251829925	15.921359223300971	6.655206743091361
Body Fat Mass	48	Jan Rychtera	24.0	1.0	8.3	-1.1451724217602337	0.08819837248988162	0.0495264788452512	0.03868424601075103	0.1377124825627512	0.0	1.0	worsener	Body Fat Mass	-1	15.981553398058251	6.5347725251829925	15.921359223300971	6.655206743091361
Body Fat Mass	49	Jana Jilkova	22.0	0.0	5.4	-1.5809214693777902	0.010676256041323705	0.032645701834116414	-0.02196130426623283	0.043313825563730354	0.5	0.5	uncertain	Body Fat Mass	-1	15.981553398058251	6.5347725251829925	15.921359223300971	6.655206743091361
Body Fat Mass	50	Jindra Vejskalova	21.0	0.0	13.8	-0.31875181420969556	-0.2230391313695281	0.030802193722079513	-0.25383363579515383	-0.19224460881410907	1.0	0.0	responder	Body Fat Mass	-1	15.981553398058251	6.5347725251829925	15.921359223300971	6.655206743091361
Body Fat Mass	51	Jonasova Sarka	24.0	0.0	11.7	-0.6342942280017194	0.00462564508324974	0.007486272809796048	-0.0028587652238724164	0.01211007226377254	0.5	0.5	uncertain	Body Fat Mass	-1	15.981553398058251	6.5347725251829925	15.921359223300971	6.655206743091361
Body Fat Mass	52	Kadlecova Monika	24.0	0.0	16.2	0.04186808726690264	-0.20506457466765943	0.0018668354052111388	-0.20693094964835132	-0.20319817969560705	1.0	0.0	responder	Body Fat Mass	-1	15.981553398058251	6.5347725251829925	15.921359223300971	6.655206743091361
Body Fat Mass	53	Karolina Vatkova	22.0	0.0	12.2	-0.5591650818607614	-0.13479814814152363	0.02415410757185536	-0.1589462284228838	-0.11065006120132759	1.0	0.0	responder	Body Fat Mass	-1	15.981553398058251	6.5347725251829925	15.921359223300971	6.655206743091361
Body Fat Mass	54	Karolina Vlckova	22.0	0.0	10.0	-0.8897333248809766	0.23092439603209822	0.02690138808266132	0.2040297191760575	0.25781907992933467	0.0	1.0	worsener	Body Fat Mass	-1	15.981553398058251	6.5347725251829925	15.921359223300971	6.655206743091361
Body Fat Mass	55	Katerina Lukasova	22.0	0.0	19.4	0.5226946225690338	-0.02958325676882767	0.015163007758289174	-0.044742479623082254	-0.014424027076458608	1.0	0.0	responder	Body Fat Mass	-1	15.981553398058251	6.5347725251829925	15.921359223300971	6.655206743091361
Body Fat Mass	56	Katerina Romanska	22.0	0.0	16.6	0.10197140417966936	0.1284356104069402	0.01865954658908064	0.10978072263059228	0.14709050560019968	0.0	1.0	worsener	Body Fat Mass	-1	15.981553398058251	6.5347725251829925	15.921359223300971	6.655206743091361
Body Fat Mass	57	Katerina Ticha	24.0	0.0	17.5	0.23720386723339357	-0.2625811989294608	0.0002434424167686868	-0.2628245862297836	-0.2623377911799129	1.0	0.0	responder	Body Fat Mass	-1	15.981553398058251	6.5347725251829925	15.921359223300971	6.655206743091361
Body Fat Mass	58	Klara Kosikova	23.0	0.0	27.5	1.7397867900525537	-0.1974659725471022	0.0035980878535970553	-0.20106318617194455	-0.19386877329551705	1.0	0.0	responder	Body Fat Mass	-1	15.981553398058251	6.5347725251829925	15.921359223300971	6.655206743091361
Body Fat Mass	59	Koderova Tereza	23.0	0.0	40.4	3.6781187604892702	0.1899798105697052	0.019707141643763606	0.17027754542362866	0.20968205277258664	0.0	1.0	worsener	Body Fat Mass	-1	15.981553398058251	6.5347725251829925	15.921359223300971	6.655206743091361
Body Fat Mass	60	Kolarikova Lucie	23.0	0.0	23.4	1.123727791696698	-0.07374699000007595	0.0015218439890788552	-0.07526845961547401	-0.07222551352410178	1.0	0.0	responder	Body Fat Mass	-1	15.981553398058251	6.5347725251829925	15.921359223300971	6.655206743091361
Body Fat Mass	61	Kopecky Petr	22.0	1.0	7.4	-1.2804048848139582	0.40270142436200196	0.031110374677819137	0.3715988054592534	0.43380402958995423	0.0	1.0	worsener	Body Fat Mass	-1	15.981553398058251	6.5347725251829925	15.921359223300971	6.655206743091361
Body Fat Mass	62	Korobkova Tatiana	23.0	0.0	25.5	1.4392702054887216	-0.45623360362350185	0.001100560177466718	-0.4573339102120108	-0.4551333101040738	1.0	0.0	responder	Body Fat Mass	-1	15.981553398058251	6.5347725251829925	15.921359223300971	6.655206743091361
Body Fat Mass	63	Kospachova Pavlina	21.0	0.0	7.7	-1.2353273971293834	-0.23566576800362338	0.038419653279001445	-0.27407583525459184	-0.19725568526048098	1.0	0.0	responder	Body Fat Mass	-1	15.981553398058251	6.5347725251829925	15.921359223300971	6.655206743091361
Body Fat Mass	64	Kourimsky Pavel	25.0	1.0	10.6	-0.7995783495118269	0.03449498580956824	0.06104474407836633	-0.026534539227977102	0.09552448664543572	0.5	0.5	uncertain	Body Fat Mass	-1	15.981553398058251	6.5347725251829925	15.921359223300971	6.655206743091361
Body Fat Mass	65	Kratka Lucie	22.0	0.0	32.1	2.4309749345493676	0.21721512706979684	0.0006962932513692966	0.2165189828354544	0.21791126306739547	0.0	1.0	worsener	Body Fat Mass	-1	15.981553398058251	6.5347725251829925	15.921359223300971	6.655206743091361
Body Fat Mass	66	Krause Martin	27.0	1.0	12.1	-0.5741909110889529	0.09602587730846639	0.08021010656903682	0.01583575101628143	0.17621595784075053	0.0	1.0	worsener	Body Fat Mass	-1	15.981553398058251	6.5347725251829925	15.921359223300971	6.655206743091361
Body Fat Mass	67	Kristyna Novakova	22.0	0.0	25.7	1.4693218639451047	-0.2741807596032817	0.007295795444344298	-0.28147474345789225	-0.2668867701220152	1.0	0.0	responder	Body Fat Mass	-1	15.981553398058251	6.5347725251829925	15.921359223300971	6.655206743091361
Body Fat Mass	68	Krouzecky Tomas	24.0	1.0	6.8	-1.3705598601831077	-0.2244736748961576	0.04765333306635028	-0.27211512355278944	-0.17683224347352766	1.0	0.0	responder	Body Fat Mass	-1	15.981553398058251	6.5347725251829925	15.921359223300971	6.655206743091361
Body Fat Mass	69	Libalova Sarka	21.0	0.0	13.6	-0.3488034726660789	0.08009326257888169	0.031051946516093984	0.049049067358524545	0.1111374756922787	0.0	1.0	worsener	Body Fat Mass	-1	15.981553398058251	6.5347725251829925	15.921359223300971	6.655206743091361
Body Fat Mass	70	Lucie Nesnidalova	21.0	0.0	13.1	-0.423932618807037	0.3176306967770473	0.031676328431218315	0.28596227522156603	0.3492991358499873	0.0	1.0	worsener	Body Fat Mass	-1	15.981553398058251	6.5347725251829925	15.921359223300971	6.655206743091361
Body Fat Mass	71	Lucie Trtilkova	25.0	0.0	19.7	0.5677721102536087	-0.07290187969236099	0.011149946451887272	-0.08404908154060789	-0.061754708351710985	1.0	0.0	responder	Body Fat Mass	-1	15.981553398058251	6.5347725251829925	15.921359223300971	6.655206743091361
Body Fat Mass	72	Machnikova Petra	27.0	0.0	14.3	-0.24362266806873759	-0.3876514525900046	0.021698838278919736	-0.40934494699612317	-0.3659580093494746	1.0	0.0	responder	Body Fat Mass	-1	15.981553398058251	6.5347725251829925	15.921359223300971	6.655206743091361
Body Fat Mass	73	Magdalena Zichova	24.0	0.0	19.4	0.5226946225690338	-0.09709139471881716	0.0021292089072420355	-0.09922009697591755	-0.09496271091501542	1.0	0.0	responder	Body Fat Mass	-1	15.981553398058251	6.5347725251829925	15.921359223300971	6.655206743091361
Body Fat Mass	74	Malecha Vojtech	21.0	1.0	20.5	0.6879787440791416	-0.4968640916618723	0.03882307296541498	-0.5356775005687089	-0.4580507034730697	1.0	0.0	responder	Body Fat Mass	-1	15.981553398058251	6.5347725251829925	15.921359223300971	6.655206743091361
Body Fat Mass	75	Marie Molavcova	23.0	0.0	17.4	0.22217803800520175	-0.2532425751283338	0.009014427140635389	-0.2622547520136332	-0.24423039461754215	1.0	0.0	responder	Body Fat Mass	-1	15.981553398058251	6.5347725251829925	15.921359223300971	6.655206743091361
Body Fat Mass	76	Marie Stachova	21.0	0.0	8.5	-1.1151207633038505	0.1738963142703911	0.037420642195663864	0.1364850094701167	0.21130763538810707	0.0	1.0	worsener	Body Fat Mass	-1	15.981553398058251	6.5347725251829925	15.921359223300971	6.655206743091361
Body Fat Mass	77	Marie Vesela	23.0	0.0	21.5	0.8382370363610576	0.08212098708949568	0.003894495314765467	0.07822746090736672	0.08601451907574001	0.0	1.0	worsener	Body Fat Mass	-1	15.981553398058251	6.5347725251829925	15.921359223300971	6.655206743091361
Body Fat Mass	78	Marketa Stadlikova	23.0	0.0	23.4	1.123727791696698	0.5077575666383171	0.001521843989543694	0.5062360968793552	0.509279042863962	0.0	1.0	worsener	Body Fat Mass	-1	15.981553398058251	6.5347725251829925	15.921359223300971	6.655206743091361
Body Fat Mass	79	Martinkovsky Tomas	21.0	1.0	11.0	-0.7394750325990606	0.03763177003999776	0.026959816251962827	0.010678657336614567	0.06458485773850206	0.0	1.0	worsener	Body Fat Mass	-1	15.981553398058251	6.5347725251829925	15.921359223300971	6.655206743091361
Body Fat Mass	80	Matysova Sara	22.0	0.0	15.3	-0.09336437578682157	-0.07419454064960698	0.020282939578082824	-0.09447241696059215	-0.05391665722636091	1.0	0.0	responder	Body Fat Mass	-1	15.981553398058251	6.5347725251829925	15.921359223300971	6.655206743091361
Body Fat Mass	81	Mestakova Tereza	26.0	0.0	25.6	1.4542960347169134	-0.11990607513990312	0.0271637615614149	-0.147063105949026	-0.09274908888594935	1.0	0.0	responder	Body Fat Mass	-1	15.981553398058251	6.5347725251829925	15.921359223300971	6.655206743091361
Body Fat Mass	82	Michaela Poslusna	25.0	0.0	7.1	-1.325482372498533	0.03372433872582548	0.004584478202639901	0.029140991520436463	0.038307716398620316	0.0	1.0	worsener	Body Fat Mass	-1	15.981553398058251	6.5347725251829925	15.921359223300971	6.655206743091361
Body Fat Mass	83	Michaela Ronkova	22.0	0.0	19.6	0.5527462810254175	0.12636689403220008	0.014913255009055533	0.11145736092202313	0.14127643342832905	0.0	1.0	worsener	Body Fat Mass	-1	15.981553398058251	6.5347725251829925	15.921359223300971	6.655206743091361
Body Fat Mass	84	Michaela Zlatohlavkova	22.0	0.0	21.8	0.8833145240456325	-0.04041988077439172	0.012165974494094888	-0.05258282215169377	-0.028256932753997724	1.0	0.0	responder	Body Fat Mass	-1	15.981553398058251	6.5347725251829925	15.921359223300971	6.655206743091361
Body Fat Mass	85	Monika Safarikova	22.0	0.0	19.4	0.5226946225690338	-0.06018875975044493	0.015163007773465296	-0.07534798285989645	-0.04502953022135504	1.0	0.0	responder	Body Fat Mass	-1	15.981553398058251	6.5347725251829925	15.921359223300971	6.655206743091361
Body Fat Mass	86	Moravcova Natalie	24.0	0.0	33.5	2.6413365437440497	0.06304617977375648	0.019736779348464985	0.04331428919312689	0.08277804521317188	0.0	1.0	worsener	Body Fat Mass	-1	15.981553398058251	6.5347725251829925	15.921359223300971	6.655206743091361
Body Fat Mass	87	Natalie Pechackova	21.0	0.0	13.2	-0.4089067895788454	-0.15529328151863483	0.03155145204642103	-0.18683685784260493	-0.1237496877365812	1.0	0.0	responder	Body Fat Mass	-1	15.981553398058251	6.5347725251829925	15.921359223300971	6.655206743091361
Body Fat Mass	88	Natalie Smetanova	23.0	0.0	17.1	0.17710055032062738	-0.2729292803983982	0.009389056294082227	-0.28231599297477794	-0.2635425643121716	1.0	0.0	responder	Body Fat Mass	-1	15.981553398058251	6.5347725251829925	15.921359223300971	6.655206743091361
Body Fat Mass	89	Netrhova Pavlina	22.0	0.0	13.7	-0.3337776434378874	-0.005759118682137514	0.022280961775986954	-0.028034519709293923	0.016516289079586594	0.5	0.5	uncertain	Body Fat Mass	-1	15.981553398058251	6.5347725251829925	15.921359223300971	6.655206743091361
Body Fat Mass	90	Nova Vendula	24.0	0.0	27.3	1.7097351315961706	-0.2264913016504428	0.011994443443320407	-0.23848278076675425	-0.2144998446385122	1.0	0.0	responder	Body Fat Mass	-1	15.981553398058251	6.5347725251829925	15.921359223300971	6.655206743091361
Body Fat Mass	91	Petrzilkova Veronika	23.0	0.0	13.0	-0.4389584480352285	-0.08799929197083943	0.014508988136197182	-0.10250466118833637	-0.07349392125323359	1.0	0.0	responder	Body Fat Mass	-1	15.981553398058251	6.5347725251829925	15.921359223300971	6.655206743091361
Body Fat Mass	92	Pistora Tomas	22.0	1.0	19.2	0.4926429641126507	0.4221094259085278	0.04584578825018031	0.376275073625008	0.4679437740378363	0.0	1.0	worsener	Body Fat Mass	-1	15.981553398058251	6.5347725251829925	15.921359223300971	6.655206743091361
Body Fat Mass	93	Prochazka Tadeas	25.0	1.0	14.3	-0.24362266806873759	-0.07976651699793405	0.06566517037684774	-0.1454153165255701	-0.014117740685074315	1.0	0.0	responder	Body Fat Mass	-1	15.981553398058251	6.5347725251829925	15.921359223300971	6.655206743091361
Body Fat Mass	94	Prokupek Zdenek	21.0	1.0	13.2	-0.4089067895788454	-0.22097151371245286	0.02970709676488193	-0.2506712212446359	-0.19127183055973693	1.0	0.0	responder	Body Fat Mass	-1	15.981553398058251	6.5347725251829925	15.921359223300971	6.655206743091361
Body Fat Mass	95	Rohlikova Tereza	23.0	0.0	19.0	0.4625913056562676	0.16801005063042648	0.007016404976861918	0.1609953972461627	0.1750247090091223	0.0	1.0	worsener	Body Fat Mass	-1	15.981553398058251	6.5347725251829925	15.921359223300971	6.655206743091361
Body Fat Mass	96	Smetalova Tereza	25.0	0.0	17.1	0.17710055032062738	0.0880396233636814	0.007903160404546751	0.08013839571858436	0.09594082276589425	0.0	1.0	worsener	Body Fat Mass	-1	15.981553398058251	6.5347725251829925	15.921359223300971	6.655206743091361
Body Fat Mass	97	Srba Stanislav	22.0	1.0	11.3	-0.6943975449144856	0.19954604850863403	0.035980553741509484	0.16357446935220976	0.2355176190534233	0.0	1.0	worsener	Body Fat Mass	-1	15.981553398058251	6.5347725251829925	15.921359223300971	6.655206743091361
Body Fat Mass	98	Stachova Valentyna	21.0	0.0	20.4	0.6729529148509498	-0.2796196624975488	0.02256035224912984	-0.3021743877437829	-0.2570649195512936	1.0	0.0	responder	Body Fat Mass	-1	15.981553398058251	6.5347725251829925	15.921359223300971	6.655206743091361
Body Fat Mass	99	Tereza Zahorikova	22.0	0.0	14.6	-0.19854518038416294	0.5888972994189767	0.02115707433313881	0.5677455060218116	0.610049099825857	0.0	1.0	worsener	Body Fat Mass	-1	15.981553398058251	6.5347725251829925	15.921359223300971	6.655206743091361
Body Fat Mass	100	Tondrova Veronika	21.0	0.0	12.4	-0.5291134234043781	0.04725469584796884	0.03255046313848009	0.014712357173430488	0.07979705139211234	0.0	1.0	worsener	Body Fat Mass	-1	15.981553398058251	6.5347725251829925	15.921359223300971	6.655206743091361
