# Supplementary material for: Impact of Nutrition Education on Dietary Intake and Body Composition Among Czech University Students Studying Nutrition and Food
Source: Healthcare (Basel). 2026 May 7;14(10):1258. doi: 10.3390/healthcare14101258 (PMC13206028; doi:10.3390/healthcare14101258)
Supplement: Supplementary file 1 [file healthcare-14-01258-s001.zip › participant_summary_InBody Score.csv]

outcome	participant_idx	Name	age	gender_code	baseline_value	baseline_value_z	posterior_mean_individual_slope_z	posterior_sd_individual_slope_z	posterior_q025_individual_slope_z	posterior_q975_individual_slope_z	prob_benefit	prob_harm	responder_status	outcome_label	beneficial_direction	y_mean	y_sd	baseline_mean	baseline_sd
InBody Score	0	Adam Grmolensky	22.0	1.0	91.0	1.2113104342154088	0.10460706511907145	0.03827055639184016	0.06634604493826535	0.14286808641954754	1.0	0.0	responder	InBody Score	1	80.29126213592232	8.8670121366927	80.18446601941747	8.928787926761299
InBody Score	1	Adam Lill	25.0	1.0	91.0	1.2113104342154088	0.010022830718187546	0.008140716724633104	0.001884117590819422	0.018161546076845985	1.0	0.0	responder	InBody Score	1	80.29126213592232	8.8670121366927	80.18446601941747	8.928787926761299
InBody Score	2	Adela Bozdechova	25.0	0.0	78.0	-0.2446542618478153	-0.20244858223789863	0.044675120567112495	-0.24711255761518672	-0.1577846120386562	0.0	1.0	worsener	InBody Score	1	80.29126213592232	8.8670121366927	80.18446601941747	8.928787926761299
InBody Score	3	Aneta Krmelova	23.0	0.0	76.0	-0.4686488304729267	-0.03944902408790557	0.009611143027571442	-0.04905777822560698	-0.029840273404329643	0.0	1.0	worsener	InBody Score	1	80.29126213592232	8.8670121366927	80.18446601941747	8.928787926761299
InBody Score	4	Anezka Brezinova	23.0	0.0	68.0	-1.3646271049733725	-0.4291183419415062	0.0068813721139155196	-0.4359980154698812	-0.4222386467007824	0.0	1.0	worsener	InBody Score	1	80.29126213592232	8.8670121366927	80.18446601941747	8.928787926761299
InBody Score	5	Anna Chodorova	21.0	0.0	79.0	-0.1326569775352596	-0.29547431173478994	0.01514501252465154	-0.310615549266583	-0.2803330706874566	0.0	1.0	worsener	InBody Score	1	80.29126213592232	8.8670121366927	80.18446601941747	8.928787926761299
InBody Score	6	Anna Holeckova	22.0	0.0	66.0	-1.5886216735984837	0.2662409418519408	0.02647492524614285	0.2397726134768355	0.2927093034690833	1.0	0.0	responder	InBody Score	1	80.29126213592232	8.8670121366927	80.18446601941747	8.928787926761299
InBody Score	7	Anna Liskova	24.0	0.0	78.0	-0.2446542618478153	-0.28369806484024757	0.02920469618106695	-0.3128954746245089	-0.254500656387106	0.0	1.0	worsener	InBody Score	1	80.29126213592232	8.8670121366927	80.18446601941747	8.928787926761299
InBody Score	8	Arribasova Marie	19.0	0.0	84.0	0.42732944402751893	0.13799992408967085	0.035778039326104474	0.10223080967746262	0.17376904816134844	1.0	0.0	responder	InBody Score	1	80.29126213592232	8.8670121366927	80.18446601941747	8.928787926761299
InBody Score	9	Barbora Barochova	23.0	0.0	72.0	-0.9166379677231495	-0.17789490264014565	0.0013648854449499182	-0.1792594840948693	-0.17653034294650355	0.0	1.0	worsener	InBody Score	1	80.29126213592232	8.8670121366927	80.18446601941747	8.928787926761299
InBody Score	10	Barbora Haluskova	22.0	0.0	67.0	-1.476624389285928	0.2726580213010384	0.024413360847048635	0.2482507433923505	0.29706532915274864	1.0	0.0	responder	InBody Score	1	80.29126213592232	8.8670121366927	80.18446601941747	8.928787926761299
InBody Score	11	Barbora Honzkova	21.0	0.0	85.0	0.5393267283400747	0.08136084724648682	0.002775626182113901	0.07858590086517586	0.08413580867682297	1.0	0.0	responder	InBody Score	1	80.29126213592232	8.8670121366927	80.18446601941747	8.928787926761299
InBody Score	12	Barbora Hurabova	21.0	0.0	83.0	0.31533215971496326	-0.49536111545176403	0.006898754993716192	-0.5022581586263405	-0.4884640645332399	0.0	1.0	worsener	InBody Score	1	80.29126213592232	8.8670121366927	80.18446601941747	8.928787926761299
InBody Score	13	Barbora Jelinkova	22.0	0.0	82.0	0.20333487540240752	0.25613665228188714	0.006510105029401433	0.24962815262820687	0.26264514089073254	1.0	0.0	responder	InBody Score	1	80.29126213592232	8.8670121366927	80.18446601941747	8.928787926761299
InBody Score	14	Barbora Koudelkova	24.0	0.0	71.0	-1.0286352520357054	0.009715061294189139	0.014773745435281274	-0.005055026313066061	0.024485133917887376	0.5	0.5	uncertain	InBody Score	1	80.29126213592232	8.8670121366927	80.18446601941747	8.928787926761299
InBody Score	15	Barbora Netusilova	22.0	0.0	78.0	-0.2446542618478153	0.3432458952271462	0.0017361525429978792	0.3415101673538985	0.3449816222894583	1.0	0.0	responder	InBody Score	1	80.29126213592232	8.8670121366927	80.18446601941747	8.928787926761299
InBody Score	16	Barbora Prochazkova	23.0	0.0	75.0	-0.5806461147854824	-0.1586436642843415	0.007549578641738378	-0.16619137472119014	-0.15109596158852195	0.0	1.0	worsener	InBody Score	1	80.29126213592232	8.8670121366927	80.18446601941747	8.928787926761299
InBody Score	17	Batdorjova Nomindari	21.0	0.0	78.0	-0.2446542618478153	0.2619964126322087	0.017206576923042245	0.24479412639509368	0.2791987041174533	1.0	0.0	responder	InBody Score	1	80.29126213592232	8.8670121366927	80.18446601941747	8.928787926761299
InBody Score	18	Becvar Jan	23.0	1.0	96.0	1.7712968557781874	0.21794194499032715	0.012492310036874966	0.20545272395406866	0.23043119255748845	1.0	0.0	responder	InBody Score	1	80.29126213592232	8.8670121366927	80.18446601941747	8.928787926761299
InBody Score	19	Blazejova Karolina	21.0	0.0	82.0	0.20333487540240752	0.06210960887639159	0.008960319334942589	0.05315151742425478	0.07106770570718438	1.0	0.0	responder	InBody Score	1	80.29126213592232	8.8670121366927	80.18446601941747	8.928787926761299
InBody Score	20	Brnka Michal	24.0	1.0	74.0	-0.6926433990980382	-0.06753944179583887	0.042376302308155776	-0.10990518922856334	-0.02517365009004394	0.0	1.0	worsener	InBody Score	1	80.29126213592232	8.8670121366927	80.18446601941747	8.928787926761299
InBody Score	21	Brousilova Tereza	23.0	0.0	71.0	-1.0286352520357054	0.15402070018279063	0.0006966789014200191	0.15332417795902814	0.1547172352258951	1.0	0.0	responder	InBody Score	1	80.29126213592232	8.8670121366927	80.18446601941747	8.928787926761299
InBody Score	22	Buchtova Jana	23.0	0.0	76.0	-0.4686488304729267	-0.26500414559764074	0.009611143022801161	-0.27461289985859577	-0.2553953947314928	0.0	1.0	worsener	InBody Score	1	80.29126213592232	8.8670121366927	80.18446601941747	8.928787926761299
InBody Score	23	David Pavlista	24.0	1.0	89.0	0.9873158655902975	0.367049432222407	0.011452836407311618	0.3555994293392812	0.37849943613268144	1.0	0.0	responder	InBody Score	1	80.29126213592232	8.8670121366927	80.18446601941747	8.928787926761299
InBody Score	24	David Prokop	22.0	1.0	87.0	0.763321296965186	-0.1466163742009267	0.04651681397359808	-0.19312159032224624	-0.10011115572694618	0.0	1.0	worsener	InBody Score	1	80.29126213592232	8.8670121366927	80.18446601941747	8.928787926761299
InBody Score	25	Demianiv Mariana	22.0	0.0	72.0	-0.9166379677231495	0.07918829703863016	0.014105538893182652	0.06508627093252516	0.09329033813938789	1.0	0.0	responder	InBody Score	1	80.29126213592232	8.8670121366927	80.18446601941747	8.928787926761299
InBody Score	26	Dobiasova Tereza	22.0	0.0	76.0	-0.4686488304729267	-0.007920945933896131	0.005859281337905926	-0.013778772133607451	-0.0020631168603750787	0.0	1.0	worsener	InBody Score	1	80.29126213592232	8.8670121366927	80.18446601941747	8.928787926761299
InBody Score	27	Dominika Vojtova	21.0	0.0	75.0	-0.5806461147854824	0.017190052753075134	0.023391270105308243	-0.006195380391658751	0.04057549760635619	0.5	0.5	uncertain	InBody Score	1	80.29126213592232	8.8670121366927	80.18446601941747	8.928787926761299
InBody Score	28	Donarova Katerina	22.0	0.0	80.0	-0.020659693222703893	0.017747371867859747	0.0023869762326516066	0.015360979385169051	0.020133761225918638	1.0	0.0	responder	InBody Score	1	80.29126213592232	8.8670121366927	80.18446601941747	8.928787926761299
InBody Score	29	Dundrova Melisa Vanesa	22.0	0.0	74.0	-0.6926433990980382	0.09202245591079136	0.009982410116393102	0.08204253019861102	0.10200239043999663	1.0	0.0	responder	InBody Score	1	80.29126213592232	8.8670121366927	80.18446601941747	8.928787926761299
InBody Score	30	Duskova Nikola	23.0	0.0	74.0	-0.6926433990980382	-0.052283182969437174	0.005488014220058226	-0.057769849766690716	-0.046796527897338604	0.0	1.0	worsener	InBody Score	1	80.29126213592232	8.8670121366927	80.18446601941747	8.928787926761299
InBody Score	31	Dvoracek Viktor	23.0	1.0	85.0	0.5393267283400747	0.034576510288323085	0.03516951837182188	-0.0005842465822623965	0.06973727501828553	0.5	0.5	uncertain	InBody Score	1	80.29126213592232	8.8670121366927	80.18446601941747	8.928787926761299
InBody Score	32	Eliska Urbanova	23.0	0.0	85.0	0.5393267283400747	0.13108225172935847	0.02816522256431793	0.10292403094229445	0.15924044678419683	1.0	0.0	responder	InBody Score	1	80.29126213592232	8.8670121366927	80.18446601941747	8.928787926761299
InBody Score	33	Eliska Zatkova	23.0	0.0	69.0	-1.2526298206608166	0.028408980556671983	0.00481980772666569	0.02359035777961485	0.03322762215691473	1.0	0.0	responder	InBody Score	1	80.29126213592232	8.8670121366927	80.18446601941747	8.928787926761299
InBody Score	34	Ella Prusova	23.0	0.0	91.0	1.2113104342154088	-0.055970393092037544	0.04053460890893324	-0.09649493444898244	-0.015445898167594296	0.0	1.0	worsener	InBody Score	1	80.29126213592232	8.8670121366927	80.18446601941747	8.928787926761299
InBody Score	35	Ema Prazakova	23.0	0.0	71.0	-1.0286352520357054	0.04124313940718252	0.0006966789047825521	0.040546617207717656	0.041939674480938084	1.0	0.0	responder	InBody Score	1	80.29126213592232	8.8670121366927	80.18446601941747	8.928787926761299
InBody Score	36	Ester Soulkova	21.0	0.0	87.0	0.763321296965186	-0.24413767613298773	0.0013475025856986044	-0.24548488344740266	-0.2427904928119927	0.0	1.0	worsener	InBody Score	1	80.29126213592232	8.8670121366927	80.18446601941747	8.928787926761299
InBody Score	37	Filip Ondrejka	21.0	1.0	90.0	1.0993131499028532	0.0169405030494243	0.05580254515853217	-0.038848125558003044	0.0727291299608243	0.5	0.5	uncertain	InBody Score	1	80.29126213592232	8.8670121366927	80.18446601941747	8.928787926761299
InBody Score	38	Frycek Matej	22.0	1.0	92.0	1.3233077185279647	-0.3400860984610993	0.036208992007452874	-0.3762860710919109	-0.3038861218548881	0.0	1.0	worsener	InBody Score	1	80.29126213592232	8.8670121366927	80.18446601941747	8.928787926761299
InBody Score	39	Gerhardova Klara	23.0	0.0	73.0	-0.8046406834105938	0.16685485909916173	0.0034264498654622607	0.16342923566969175	0.17028046669628571	1.0	0.0	responder	InBody Score	1	80.29126213592232	8.8670121366927	80.18446601941747	8.928787926761299
InBody Score	40	Hajkova Rozalie	24.0	0.0	90.0	1.0993131499028532	0.13163957082170846	0.05394346891490272	0.07770952190333091	0.18556957406627644	1.0	0.0	responder	InBody Score	1	80.29126213592232	8.8670121366927	80.18446601941747	8.928787926761299
InBody Score	41	Hartl Jakub	22.0	1.0	102.0	2.4432805616535216	0.175194939058229	0.015593348058815031	0.15960544481391534	0.19078447632753656	1.0	0.0	responder	InBody Score	1	80.29126213592232	8.8670121366927	80.18446601941747	8.928787926761299
InBody Score	42	Herzinova Veronika	23.0	0.0	69.0	-1.2526298206608166	0.3667416628136329	0.004819807709296712	0.3619230397501522	0.3715603046284701	1.0	0.0	responder	InBody Score	1	80.29126213592232	8.8670121366927	80.18446601941747	8.928787926761299
InBody Score	43	Horakova Radka	26.0	0.0	86.0	0.6513240126526304	0.15569265751071643	0.0766380600843155	0.07907369587398246	0.23231158051893022	1.0	0.0	responder	InBody Score	1	80.29126213592232	8.8670121366927	80.18446601941747	8.928787926761299
InBody Score	44	Houbova Tereza	22.0	0.0	77.0	-0.35665154616037104	-0.22705898801885735	0.0037977169526328936	-0.2308557650161885	-0.2232622109318888	0.0	1.0	worsener	InBody Score	1	80.29126213592232	8.8670121366927	80.18446601941747	8.928787926761299
InBody Score	45	Houstecka Julie	22.0	0.0	72.0	-0.9166379677231495	-0.03358926374909295	0.014105538881617228	-0.047691289939400916	-0.019487222760585714	0.0	1.0	worsener	InBody Score	1	80.29126213592232	8.8670121366927	80.18446601941747	8.928787926761299
InBody Score	46	Hujerova Lucie	24.0	0.0	73.0	-0.8046406834105938	-0.09022834056782399	0.01889687423455464	-0.10912051610489486	-0.07133617270930828	0.0	1.0	worsener	InBody Score	1	80.29126213592232	8.8670121366927	80.18446601941747	8.928787926761299
InBody Score	47	Jakub Seger	24.0	1.0	92.0	1.3233077185279647	0.1607455490525801	0.005268143263219786	0.15547869261505182	0.16601242232407573	1.0	0.0	responder	InBody Score	1	80.29126213592232	8.8670121366927	80.18446601941747	8.928787926761299
InBody Score	48	Jan Rychtera	24.0	1.0	92.0	1.3233077185279647	0.04796798830286242	0.005268143283395141	0.042701131804732305	0.05323486152579994	1.0	0.0	responder	InBody Score	1	80.29126213592232	8.8670121366927	80.18446601941747	8.928787926761299
InBody Score	49	Jana Jilkova	22.0	0.0	90.0	1.0993131499028532	0.19469572711062222	0.02300262012342425	0.17169879935869106	0.21769261584855001	1.0	0.0	responder	InBody Score	1	80.29126213592232	8.8670121366927	80.18446601941747	8.928787926761299
InBody Score	50	Jindra Vejskalova	21.0	0.0	84.0	0.42732944402751893	0.07494376779307879	0.00483719057645871	0.07010777311204493	0.07977977343441238	1.0	0.0	responder	InBody Score	1	80.29126213592232	8.8670121366927	80.18446601941747	8.928787926761299
InBody Score	51	Jonasova Sarka	24.0	0.0	77.0	-0.35665154616037104	-0.06456002276845645	0.027143131770606403	-0.09169638159910118	-0.037423662664429945	0.0	1.0	worsener	InBody Score	1	80.29126213592232	8.8670121366927	80.18446601941747	8.928787926761299
InBody Score	52	Kadlecova Monika	24.0	0.0	83.0	0.31533215971496326	-0.026057546103645444	0.039512518165260434	-0.06556022020910184	0.013445107914131086	0.5	0.5	uncertain	InBody Score	1	80.29126213592232	8.8670121366927	80.18446601941747	8.928787926761299
InBody Score	53	Karolina Vatkova	22.0	0.0	86.0	0.6513240126526304	0.2818049700661815	0.014756362603174682	0.26705225588301207	0.2965576580636685	1.0	0.0	responder	InBody Score	1	80.29126213592232	8.8670121366927	80.18446601941747	8.928787926761299
InBody Score	54	Karolina Vlckova	22.0	0.0	80.0	-0.020659693222703893	0.46885761489648764	0.0023869762417404595	0.4664712224865302	0.47124400428326163	1.0	0.0	responder	InBody Score	1	80.29126213592232	8.8670121366927	80.18446601941747	8.928787926761299
InBody Score	55	Katerina Lukasova	22.0	0.0	89.0	0.9873158655902975	-0.037276473862808995	0.02094105576340813	-0.05821234803091246	-0.016340635249934718	0.0	1.0	worsener	InBody Score	1	80.29126213592232	8.8670121366927	80.18446601941747	8.928787926761299
InBody Score	56	Katerina Romanska	22.0	0.0	74.0	-0.6926433990980382	0.31757757745944365	0.009982410131515447	0.3075976518574585	0.3275575122131804	1.0	0.0	responder	InBody Score	1	80.29126213592232	8.8670121366927	80.18446601941747	8.928787926761299
InBody Score	57	Katerina Ticha	24.0	0.0	74.0	-0.6926433990980382	-0.19658882189705304	0.020958438615332912	-0.2175420424798912	-0.175635606391095	0.0	1.0	worsener	InBody Score	1	80.29126213592232	8.8670121366927	80.18446601941747	8.928787926761299
InBody Score	58	Klara Kosikova	23.0	0.0	78.0	-0.2446542618478153	0.31171781707522167	0.013734271834473106	0.29798696996020074	0.32544866428229136	1.0	0.0	responder	InBody Score	1	80.29126213592232	8.8670121366927	80.18446601941747	8.928787926761299
InBody Score	59	Koderova Tereza	23.0	0.0	59.0	-2.372602663786374	-0.035761813971348824	0.02543545162684869	-0.061190940624991176	-0.010332636980092019	0.0	1.0	worsener	InBody Score	1	80.29126213592232	8.8670121366927	80.18446601941747	8.928787926761299
InBody Score	60	Kolarikova Lucie	23.0	0.0	77.0	-0.35665154616037104	-0.14580950537238052	0.011672707415411708	-0.15747930433047752	-0.13413970684010496	0.0	1.0	worsener	InBody Score	1	80.29126213592232	8.8670121366927	80.18446601941747	8.928787926761299
InBody Score	61	Kopecky Petr	22.0	1.0	73.0	-0.8046406834105938	0.21465475656687397	0.07537871542389006	0.13929484609293827	0.29001472348152296	1.0	0.0	responder	InBody Score	1	80.29126213592232	8.8670121366927	80.18446601941747	8.928787926761299
InBody Score	62	Korobkova Tatiana	23.0	0.0	73.0	-0.8046406834105938	0.7307426628876122	0.0034264498781941513	0.7273170398243781	0.7341682704674511	1.0	0.0	responder	InBody Score	1	80.29126213592232	8.8670121366927	80.18446601941747	8.928787926761299
InBody Score	63	Kospachova Pavlina	21.0	0.0	79.0	-0.1326569775352596	-0.06991919019789188	0.015145012528873819	-0.08506042763968409	-0.05477794931633402	0.0	1.0	worsener	InBody Score	1	80.29126213592232	8.8670121366927	80.18446601941747	8.928787926761299
InBody Score	64	Kourimsky Pavel	25.0	1.0	87.0	0.763321296965186	-0.01564548710992336	0.00010554084159427114	-0.015751032928581196	-0.015539941442828978	0.0	1.0	worsener	InBody Score	1	80.29126213592232	8.8670121366927	80.18446601941747	8.928787926761299
InBody Score	65	Kratka Lucie	22.0	0.0	61.0	-2.1486080951612623	-0.32973225921196886	0.03678274721233214	-0.3665058392693213	-0.2929586300738065	0.0	1.0	worsener	InBody Score	1	80.29126213592232	8.8670121366927	80.18446601941747	8.928787926761299
InBody Score	66	Krause Martin	27.0	1.0	100.0	2.2192859930284103	-0.22083473205180185	0.057635644973747534	-0.2784560390099614	-0.16321345893735786	0.0	1.0	worsener	InBody Score	1	80.29126213592232	8.8670121366927	80.18446601941747	8.928787926761299
InBody Score	67	Kristyna Novakova	22.0	0.0	76.0	-0.4686488304729267	0.4431892971002153	0.00585928131761874	0.43733147066776606	0.44904712625920323	1.0	0.0	responder	InBody Score	1	80.29126213592232	8.8670121366927	80.18446601941747	8.928787926761299
InBody Score	68	Krouzecky Tomas	24.0	1.0	87.0	0.763321296965186	-0.20967253047229692	0.015575965211450115	-0.22524463218245752	-0.19410043458770287	0.0	1.0	worsener	InBody Score	1	80.29126213592232	8.8670121366927	80.18446601941747	8.928787926761299
InBody Score	69	Libalova Sarka	21.0	0.0	81.0	0.09133759108985182	0.16847009020324125	0.011021883718423267	0.15745094991566275	0.17948923406333486	1.0	0.0	responder	InBody Score	1	80.29126213592232	8.8670121366927	80.18446601941747	8.928787926761299
InBody Score	70	Lucie Nesnidalova	21.0	0.0	86.0	0.6513240126526304	-0.024999634049883174	0.0007140618144833316	-0.025713532035496745	-0.02428571553178254	0.0	1.0	worsener	InBody Score	1	80.29126213592232	8.8670121366927	80.18446601941747	8.928787926761299
InBody Score	71	Lucie Trtilkova	25.0	0.0	71.0	-1.0286352520357054	-0.2473681383574463	0.03024416980137424	-0.2776047809196784	-0.21713150515866975	0.0	1.0	worsener	InBody Score	1	80.29126213592232	8.8670121366927	80.18446601941747	8.928787926761299
InBody Score	72	Machnikova Petra	27.0	0.0	82.0	0.20333487540240752	0.21127382231565994	0.08386222688177591	0.12743250600760148	0.29511510898179677	1.0	0.0	responder	InBody Score	1	80.29126213592232	8.8670121366927	80.18446601941747	8.928787926761299
InBody Score	73	Magdalena Zichova	24.0	0.0	78.0	-0.2446542618478153	0.05463461743741783	0.029204696181470348	0.025437207681890915	0.0838320259247109	1.0	0.0	responder	InBody Score	1	80.29126213592232	8.8670121366927	80.18446601941747	8.928787926761299
InBody Score	74	Malecha Vojtech	21.0	1.0	96.0	1.7712968557781874	-0.17011214176757028	0.04343315879185811	-0.21353448348178383	-0.12668978931219838	0.0	1.0	worsener	InBody Score	1	80.29126213592232	8.8670121366927	80.18446601941747	8.928787926761299
InBody Score	75	Marie Molavcova	23.0	0.0	76.0	-0.4686488304729267	0.4116612189620812	0.009611143029757895	0.40205246504282977	0.42126996958490126	1.0	0.0	responder	InBody Score	1	80.29126213592232	8.8670121366927	80.18446601941747	8.928787926761299
InBody Score	76	Marie Stachova	21.0	0.0	74.0	-0.6926433990980382	0.12355053405134436	0.025452834488479317	0.09810405168363423	0.14899703107531623	1.0	0.0	responder	InBody Score	1	80.29126213592232	8.8670121366927	80.18446601941747	8.928787926761299
InBody Score	77	Marie Vesela	23.0	0.0	71.0	-1.0286352520357054	-0.18431198206996555	0.0006966789249580771	-0.1850085039355562	-0.1836154470562486	0.0	1.0	worsener	InBody Score	1	80.29126213592232	8.8670121366927	80.18446601941747	8.928787926761299
InBody Score	78	Marketa Stadlikova	23.0	0.0	72.0	-0.9166379677231495	-0.5162275849180765	0.0013648854439623564	-0.5175921656394283	-0.514863025265469	0.0	1.0	worsener	InBody Score	1	80.29126213592232	8.8670121366927	80.18446601941747	8.928787926761299
InBody Score	79	Martinkovsky Tomas	21.0	1.0	84.0	0.42732944402751893	0.20399314787947762	0.06817193150329609	0.13583822496751383	0.27214808925874207	1.0	0.0	responder	InBody Score	1	80.29126213592232	8.8670121366927	80.18446601941747	8.928787926761299
InBody Score	80	Matysova Sara	22.0	0.0	83.0	0.31533215971496326	-0.4141116328287817	0.008571669409175989	-0.4226811861442416	-0.4055420945666756	0.0	1.0	worsener	InBody Score	1	80.29126213592232	8.8670121366927	80.18446601941747	8.928787926761299
InBody Score	81	Mestakova Tereza	26.0	0.0	71.0	-1.0286352520357054	-0.3916737772578816	0.04571459417958614	-0.4373769784960502	-0.3459705823803053	0.0	1.0	worsener	InBody Score	1	80.29126213592232	8.8670121366927	80.18446601941747	8.928787926761299
InBody Score	82	Michaela Poslusna	25.0	0.0	83.0	0.31533215971496326	0.2807470580526597	0.05498294252504456	0.2257778196693589	0.33571627254841213	1.0	0.0	responder	InBody Score	1	80.29126213592232	8.8670121366927	80.18446601941747	8.928787926761299
InBody Score	83	Michaela Ronkova	22.0	0.0	73.0	-0.8046406834105938	0.08560537648784947	0.012043974515314039	0.07356440066024124	0.09764636422283421	1.0	0.0	responder	InBody Score	1	80.29126213592232	8.8670121366927	80.18446601941747	8.928787926761299
InBody Score	84	Michaela Zlatohlavkova	22.0	0.0	83.0	0.31533215971496326	0.14977617097692839	0.008571669398883253	0.14120661774424081	0.15834570919935378	1.0	0.0	responder	InBody Score	1	80.29126213592232	8.8670121366927	80.18446601941747	8.928787926761299
InBody Score	85	Monika Safarikova	22.0	0.0	72.0	-0.9166379677231495	0.19196585777895359	0.014105538909982281	0.1778638316582865	0.2060678984736745	1.0	0.0	responder	InBody Score	1	80.29126213592232	8.8670121366927	80.18446601941747	8.928787926761299
InBody Score	86	Moravcova Natalie	24.0	0.0	68.0	-1.3646271049733725	-0.12231373780999372	0.008589052257880762	-0.13090069581155614	-0.11372680832367399	0.0	1.0	worsener	InBody Score	1	80.29126213592232	8.8670121366927	80.18446601941747	8.928787926761299
InBody Score	87	Natalie Pechackova	21.0	0.0	76.0	-0.4686488304729267	0.02360713221962408	0.021329705699812525	0.0022827480820926584	0.04493152524578342	1.0	0.0	responder	InBody Score	1	80.29126213592232	8.8670121366927	80.18446601941747	8.928787926761299
InBody Score	88	Natalie Smetanova	23.0	0.0	75.0	-0.5806461147854824	0.1796890180019197	0.007549578636460155	0.17214130760302893	0.18723672060885976	1.0	0.0	responder	InBody Score	1	80.29126213592232	8.8670121366927	80.18446601941747	8.928787926761299
InBody Score	89	Netrhova Pavlina	22.0	0.0	79.0	-0.1326569775352596	0.011330292407437884	0.0003254118556863547	0.011004953581365884	0.011655632349537214	1.0	0.0	responder	InBody Score	1	80.29126213592232	8.8670121366927	80.18446601941747	8.928787926761299
InBody Score	90	Nova Vendula	24.0	0.0	77.0	-0.35665154616037104	0.16099509873139334	0.027143131821498613	0.13385873982038135	0.18813145887709865	1.0	0.0	responder	InBody Score	1	80.29126213592232	8.8670121366927	80.18446601941747	8.928787926761299
InBody Score	91	Petrzilkova Veronika	23.0	0.0	77.0	-0.35665154616037104	0.07974561612836774	0.011672707438928278	0.06807581727123006	0.09141541475175981	1.0	0.0	responder	InBody Score	1	80.29126213592232	8.8670121366927	80.18446601941747	8.928787926761299
InBody Score	92	Pistora Tomas	22.0	1.0	86.0	0.6513240126526304	-0.040255892876611625	0.04857837834178219	-0.08882215806386225	0.008310379430321015	0.5	0.5	uncertain	InBody Score	1	80.29126213592232	8.8670121366927	80.18446601941747	8.928787926761299
InBody Score	93	Prochazka Tadeas	25.0	1.0	111.0	3.451256120466523	0.2511419804621371	0.049372004555053556	0.20178221236962354	0.30050169458224757	1.0	0.0	responder	InBody Score	1	80.29126213592232	8.8670121366927	80.18446601941747	8.928787926761299
InBody Score	94	Prokupek Zdenek	21.0	1.0	86.0	0.6513240126526304	-0.12150537549433511	0.06404880272932696	-0.18553819910681088	-0.05747254093394576	0.0	1.0	worsener	InBody Score	1	80.29126213592232	8.8670121366927	80.18446601941747	8.928787926761299
InBody Score	95	Rohlikova Tereza	23.0	0.0	74.0	-0.6926433990980382	-0.16506074374921834	0.005488014237377482	-0.1705474102102074	-0.15957408873202947	0.0	1.0	worsener	InBody Score	1	80.29126213592232	8.8670121366927	80.18446601941747	8.928787926761299
InBody Score	96	Smetalova Tereza	25.0	0.0	88.0	0.8753185812777418	-0.2510553484948753	0.06529076447425737	-0.31632985151335563	-0.18578088646628327	0.0	1.0	worsener	InBody Score	1	80.29126213592232	8.8670121366927	80.18446601941747	8.928787926761299
InBody Score	97	Srba Stanislav	22.0	1.0	104.0	2.6672751302786333	0.07525153721833051	0.011470219284973977	0.06378413827976896	0.08671898772052802	1.0	0.0	responder	InBody Score	1	80.29126213592232	8.8670121366927	80.18446601941747	8.928787926761299
InBody Score	98	Stachova Valentyna	21.0	0.0	84.0	0.42732944402751893	0.7516091323672235	0.004837190546185951	0.7467731378080315	0.7564451385022473	1.0	0.0	responder	InBody Score	1	80.29126213592232	8.8670121366927	80.18446601941747	8.928787926761299
InBody Score	99	Tereza Zahorikova	22.0	0.0	76.0	-0.4686488304729267	-0.3462536281738622	0.005859281385042642	-0.3521114545121877	-0.3403957987679249	0.0	1.0	worsener	InBody Score	1	80.29126213592232	8.8670121366927	80.18446601941747	8.928787926761299
InBody Score	100	Tondrova Veronika	21.0	0.0	87.0	0.763321296965186	-0.01858255461221161	0.001347502592679215	-0.019929762250050182	-0.017235371196138948	0.0	1.0	worsener	InBody Score	1	80.29126213592232	8.8670121366927	80.18446601941747	8.928787926761299
