# Supplementary material for: Impact of Nutrition Education on Dietary Intake and Body Composition Among Czech University Students Studying Nutrition and Food
Source: Healthcare (Basel). 2026 May 7;14(10):1258. doi: 10.3390/healthcare14101258 (PMC13206028; doi:10.3390/healthcare14101258)
Supplement: Supplementary file 1 [file healthcare-14-01258-s001.zip › participant_summary_Mean_energy_kcal.csv]

outcome	participant_idx	Name	age	gender_code	baseline_value	baseline_value_z	posterior_mean_individual_slope_z	posterior_sd_individual_slope_z	posterior_q025_individual_slope_z	posterior_q975_individual_slope_z	prob_benefit	prob_harm	responder_status	outcome_label	beneficial_direction	y_mean	y_sd	baseline_mean	baseline_sd
Mean_energy_kcal	0	Adam Grmolensky	22.0	1.0	2425.08	-0.0713780799615633	-0.11310488700085874	0.0628055318540802	-0.24769404049918534	-0.0016385316348321755			direction_not_defined	Energy intake (kcal/day)		2442.4284477124183	1331.6207629539267	2552.5795098039216	1786.2558067207672
Mean_energy_kcal	1	Adam Lill	25.0	1.0	2768.85	0.12107475837579536	-0.4021482881921764	0.06430316453122135	-0.5366862516676392	-0.2881905624459696			direction_not_defined	Energy intake (kcal/day)		2442.4284477124183	1331.6207629539267	2552.5795098039216	1786.2558067207672
Mean_energy_kcal	2	Adela Bozdechova	25.0	0.0	2301.53	-0.14054510493925365	-0.21865123983495097	0.05029448894574125	-0.3192037035812162	-0.12458544753025287			direction_not_defined	Energy intake (kcal/day)		2442.4284477124183	1331.6207629539267	2552.5795098039216	1786.2558067207672
Mean_energy_kcal	3	Aneta Krmelova	23.0	0.0	1558.05	-0.5567676847078765	-0.4996710326444723	0.021903501511831628	-0.5385958888928529	-0.4528043948343476			direction_not_defined	Energy intake (kcal/day)		2442.4284477124183	1331.6207629539267	2552.5795098039216	1786.2558067207672
Mean_energy_kcal	4	Anezka Brezinova	23.0	0.0	1533.27	-0.5706402778195493	-0.3037568352996261	0.02217550589199801	-0.3433825341252851	-0.2568784251409475			direction_not_defined	Energy intake (kcal/day)		2442.4284477124183	1331.6207629539267	2552.5795098039216	1786.2558067207672
Mean_energy_kcal	5	Anna Chodorova	21.0	0.0	994.93	-0.8720192841043725	-0.19395924755718527	0.04132329617522053	-0.26725557411352724	-0.1041431282810274			direction_not_defined	Energy intake (kcal/day)		2442.4284477124183	1331.6207629539267	2552.5795098039216	1786.2558067207672
Mean_energy_kcal	6	Anna Holeckova	22.0	0.0	1496.82	-0.5910460897211018	-0.4482278590369259	0.02357419234755038	-0.49092424909526877	-0.4010930413377875			direction_not_defined	Energy intake (kcal/day)		2442.4284477124183	1331.6207629539267	2552.5795098039216	1786.2558067207672
Mean_energy_kcal	7	Anna Liskova	24.0	0.0	1805.846666666667	-0.4180436196919169	-0.4970181317156834	0.033094314452658855	-0.5600216576100062	-0.430031716847953			direction_not_defined	Energy intake (kcal/day)		2442.4284477124183	1331.6207629539267	2552.5795098039216	1786.2558067207672
Mean_energy_kcal	8	Arribasova Marie	19.0	0.0	2390.09	-0.09096653972659265	0.2803812266695662	0.07079255169038358	0.15673510891968617	0.43662272731264185			direction_not_defined	Energy intake (kcal/day)		2442.4284477124183	1331.6207629539267	2552.5795098039216	1786.2558067207672
Mean_energy_kcal	9	Barbora Barochova	23.0	0.0	1445.49	-0.619782175452424	0.042092418754800985	0.022949813553761814	0.0011700494119191902	0.09145570942590034			direction_not_defined	Energy intake (kcal/day)		2442.4284477124183	1331.6207629539267	2552.5795098039216	1786.2558067207672
Mean_energy_kcal	10	Barbora Haluskova	22.0	0.0	2032.04	-0.2914137537554239	-0.20389931600226485	0.019451165922651937	-0.2394349224691421	-0.16415815693606145			direction_not_defined	Energy intake (kcal/day)		2442.4284477124183	1331.6207629539267	2552.5795098039216	1786.2558067207672
Mean_energy_kcal	11	Barbora Honzkova	21.0	0.0	2255.35	-0.16639806498352536	0.19660268910947876	0.03398586592365893	0.13599378978491428	0.27131123223910975			direction_not_defined	Energy intake (kcal/day)		2442.4284477124183	1331.6207629539267	2552.5795098039216	1786.2558067207672
Mean_energy_kcal	12	Barbora Hurabova	21.0	0.0	2165.18	-0.2168779568672838	-0.16063413953432637	0.033982509631798115	-0.22118453966643173	-0.08563911011315206			direction_not_defined	Energy intake (kcal/day)		2442.4284477124183	1331.6207629539267	2552.5795098039216	1786.2558067207672
Mean_energy_kcal	13	Barbora Jelinkova	22.0	0.0	1787.87	-0.42810750113545376	-0.31081324758148915	0.020872013993505568	-0.34824069830669885	-0.2684868112381517			direction_not_defined	Energy intake (kcal/day)		2442.4284477124183	1331.6207629539267	2552.5795098039216	1786.2558067207672
Mean_energy_kcal	14	Barbora Koudelkova	24.0	0.0	1530.28	-0.5723141702087301	-0.564013131772701	0.034604764601387936	-0.6268830855822691	-0.4951192513193768			direction_not_defined	Energy intake (kcal/day)		2442.4284477124183	1331.6207629539267	2552.5795098039216	1786.2558067207672
Mean_energy_kcal	15	Barbora Netusilova	22.0	0.0	2071.73	-0.2691940919070666	-0.27095793424447423	0.019209540748991272	-0.30561201726301146	-0.2314218771583471			direction_not_defined	Energy intake (kcal/day)		2442.4284477124183	1331.6207629539267	2552.5795098039216	1786.2558067207672
Mean_energy_kcal	16	Barbora Prochazkova	23.0	0.0	2065.0	-0.27296174935829975	-0.3684898446955301	0.018289681750150617	-0.4011467810573286	-0.32875999793761423			direction_not_defined	Energy intake (kcal/day)		2442.4284477124183	1331.6207629539267	2552.5795098039216	1786.2558067207672
Mean_energy_kcal	17	Batdorjova Nomindari	21.0	0.0	1601.66	-0.5323534883559777	-0.3234440484914758	0.03629940227849086	-0.38784812529692736	-0.24350096155539314			direction_not_defined	Energy intake (kcal/day)		2442.4284477124183	1331.6207629539267	2552.5795098039216	1786.2558067207672
Mean_energy_kcal	18	Becvar Jan	23.0	1.0	2338.03	-0.12011130152617633	-0.07676577268067197	0.05785557503389955	-0.19875982228168346	0.03153666278347587			direction_not_defined	Energy intake (kcal/day)		2442.4284477124183	1331.6207629539267	2552.5795098039216	1786.2558067207672
Mean_energy_kcal	19	Blazejova Karolina	21.0	0.0	2531.88	-0.011588211344668456	-0.2970268092880377	0.03389542457819983	-0.3572755812020983	-0.2249971943528695			direction_not_defined	Energy intake (kcal/day)		2442.4284477124183	1331.6207629539267	2552.5795098039216	1786.2558067207672
Mean_energy_kcal	20	Brnka Michal	24.0	1.0	3603.72	0.5884602229093806	-0.060087236811644844	0.05592555980073268	-0.17409378390207847	0.042755534663374874			direction_not_defined	Energy intake (kcal/day)		2442.4284477124183	1331.6207629539267	2552.5795098039216	1786.2558067207672
Mean_energy_kcal	21	Brousilova Tereza	23.0	0.0	1890.216666666666	-0.3708107431450316	-0.09638835158472064	0.01903321895920052	-0.1297424836110714	-0.05427822406716513			direction_not_defined	Energy intake (kcal/day)		2442.4284477124183	1331.6207629539267	2552.5795098039216	1786.2558067207672
Mean_energy_kcal	22	Buchtova Jana	23.0	0.0	1869.52	-0.382397362815515	-0.21370670732099314	0.01920604728889776	-0.24681571887949688	-0.17215467860384084			direction_not_defined	Energy intake (kcal/day)		2442.4284477124183	1331.6207629539267	2552.5795098039216	1786.2558067207672
Mean_energy_kcal	23	David Pavlista	24.0	1.0	3649.07	0.6138485238623413	-0.15741842522587193	0.055888624574942064	-0.2716664698094201	-0.055088189791671606			direction_not_defined	Energy intake (kcal/day)		2442.4284477124183	1331.6207629539267	2552.5795098039216	1786.2558067207672
Mean_energy_kcal	24	David Prokop	22.0	1.0	9984.32	4.1605129916074945	-0.5946737386513953	0.12811112120483353	-0.8731900691531719	-0.355823117788386			direction_not_defined	Energy intake (kcal/day)		2442.4284477124183	1331.6207629539267	2552.5795098039216	1786.2558067207672
Mean_energy_kcal	25	Demianiv Mariana	22.0	0.0	1370.77	-0.6616126902750304	-0.3828155976132656	0.02501964268313786	-0.42680469592177434	-0.33312468325396255			direction_not_defined	Energy intake (kcal/day)		2442.4284477124183	1331.6207629539267	2552.5795098039216	1786.2558067207672
Mean_energy_kcal	26	Dobiasova Tereza	22.0	0.0	1566.58	-0.5519923328417519	-0.015096907488812492	0.022855171848848777	-0.05597754032775547	0.02892534080818896			direction_not_defined	Energy intake (kcal/day)		2442.4284477124183	1331.6207629539267	2552.5795098039216	1786.2558067207672
Mean_energy_kcal	27	Dominika Vojtova	21.0	0.0	1526.65	-0.5743463539454279	-0.35008591797172034	0.03674714445883717	-0.4148476143161139	-0.26989136492012594			direction_not_defined	Energy intake (kcal/day)		2442.4284477124183	1331.6207629539267	2552.5795098039216	1786.2558067207672
Mean_energy_kcal	28	Donarova Katerina	22.0	0.0	2022.21	-0.29691688492119234	-0.25260676496229056	0.019323574636669665	-0.28736266876044686	-0.21392139399508345			direction_not_defined	Energy intake (kcal/day)		2442.4284477124183	1331.6207629539267	2552.5795098039216	1786.2558067207672
Mean_energy_kcal	29	Dundrova Melisa Vanesa	22.0	0.0	1948.22	-0.3383387236755373	-0.3779035868804865	0.019859400998507044	-0.41446529821659556	-0.3380370605826688			direction_not_defined	Energy intake (kcal/day)		2442.4284477124183	1331.6207629539267	2552.5795098039216	1786.2558067207672
Mean_energy_kcal	30	Duskova Nikola	23.0	0.0	1637.34	-0.5123787457319067	-0.4426848016240501	0.02111767724635583	-0.48007097749624844	-0.3983015437238975			direction_not_defined	Energy intake (kcal/day)		2442.4284477124183	1331.6207629539267	2552.5795098039216	1786.2558067207672
Mean_energy_kcal	31	Dvoracek Viktor	23.0	1.0	2270.28	-0.1580397996422308	-0.6449662061565405	0.058457978482700075	-0.768566574514495	-0.5366533546110233			direction_not_defined	Energy intake (kcal/day)		2442.4284477124183	1331.6207629539267	2552.5795098039216	1786.2558067207672
Mean_energy_kcal	32	Eliska Urbanova	23.0	0.0	3171.65	0.34657437521928985	0.3079072053337334	0.023693273826292896	0.2616504710214678	0.35467684290521007			direction_not_defined	Energy intake (kcal/day)		2442.4284477124183	1331.6207629539267	2552.5795098039216	1786.2558067207672
Mean_energy_kcal	33	Eliska Zatkova	23.0	0.0	1964.033333333334	-0.32948594163063843	-0.1691212710049118	0.018611410930599762	-0.20196675288439653	-0.12874889454623153			direction_not_defined	Energy intake (kcal/day)		2442.4284477124183	1331.6207629539267	2552.5795098039216	1786.2558067207672
Mean_energy_kcal	34	Ella Prusova	23.0	0.0	2154.66	-0.22276737089209403	-0.018452332761924057	0.01808858976437086	-0.05068618329818236	0.0214284674168559			direction_not_defined	Energy intake (kcal/day)		2442.4284477124183	1331.6207629539267	2552.5795098039216	1786.2558067207672
Mean_energy_kcal	35	Ema Prazakova	23.0	0.0	8285.8	3.2096301485066703	-0.17319773336944916	0.10625207589116552	-0.3933955915119053	0.03172085290773268			direction_not_defined	Energy intake (kcal/day)		2442.4284477124183	1331.6207629539267	2552.5795098039216	1786.2558067207672
Mean_energy_kcal	36	Ester Soulkova	21.0	0.0	2032.97	-0.29089311164106324	0.20094373106503582	0.034206845415981374	0.13882316469881523	0.2764840167939057			direction_not_defined	Energy intake (kcal/day)		2442.4284477124183	1331.6207629539267	2552.5795098039216	1786.2558067207672
Mean_energy_kcal	37	Filip Ondrejka	21.0	1.0	2178.64	-0.20934264196481747	-0.14542949085596268	0.0743627380387628	-0.3058037980168449	-0.008089643663325234			direction_not_defined	Energy intake (kcal/day)		2442.4284477124183	1331.6207629539267	2552.5795098039216	1786.2558067207672
Mean_energy_kcal	38	Frycek Matej	22.0	1.0	2267.89	-0.15937779389311468	-0.5314007297379523	0.06364057587448899	-0.6661233190312728	-0.41667410915934205			direction_not_defined	Energy intake (kcal/day)		2442.4284477124183	1331.6207629539267	2552.5795098039216	1786.2558067207672
Mean_energy_kcal	39	Gerhardova Klara	23.0	0.0	1870.68	-0.3817479597481404	-0.24042401707307431	0.019233496977484704	-0.27385767646114545	-0.19899349071367817			direction_not_defined	Energy intake (kcal/day)		2442.4284477124183	1331.6207629539267	2552.5795098039216	1786.2558067207672
Mean_energy_kcal	40	Hajkova Rozalie	24.0	0.0	2444.87	-0.060299039700061945	-0.3653472725162875	0.03253564549225728	-0.42969306285447356	-0.2993425240663019			direction_not_defined	Energy intake (kcal/day)		2442.4284477124183	1331.6207629539267	2552.5795098039216	1786.2558067207672
Mean_energy_kcal	41	Hartl Jakub	22.0	1.0	4557.31	1.1223087324073646	0.7599049357981219	0.06268772468343449	0.6226344150586486	0.8726869062731368			direction_not_defined	Energy intake (kcal/day)		2442.4284477124183	1331.6207629539267	2552.5795098039216	1786.2558067207672
Mean_energy_kcal	42	Herzinova Veronika	23.0	0.0	2132.323333333333	-0.23527211214059024	-0.15662682580990137	0.018033014497063855	-0.18858854564679786	-0.11629189557982741			direction_not_defined	Energy intake (kcal/day)		2442.4284477124183	1331.6207629539267	2552.5795098039216	1786.2558067207672
Mean_energy_kcal	43	Horakova Radka	26.0	0.0	1788.07	-0.4279955350893547	0.6270291884417067	0.06922366654619039	0.48600430683950174	0.7548413870073648			direction_not_defined	Energy intake (kcal/day)		2442.4284477124183	1331.6207629539267	2552.5795098039216	1786.2558067207672
Mean_energy_kcal	44	Houbova Tereza	22.0	0.0	1649.54	-0.5055488169198643	-0.3013962414143581	0.02190928498124361	-0.3402345710856275	-0.25817395804485277			direction_not_defined	Energy intake (kcal/day)		2442.4284477124183	1331.6207629539267	2552.5795098039216	1786.2558067207672
Mean_energy_kcal	45	Houstecka Julie	22.0	0.0	1362.58	-0.6661976998627868	-0.31306536015012604	0.025127142177419372	-0.35802936594318935	-0.26297594932234397			direction_not_defined	Energy intake (kcal/day)		2442.4284477124183	1331.6207629539267	2552.5795098039216	1786.2558067207672
Mean_energy_kcal	46	Hujerova Lucie	24.0	0.0	2243.77	-0.17288089905266052	-0.37061164543645303	0.03223460515942203	-0.4339826199694266	-0.30438675243503693			direction_not_defined	Energy intake (kcal/day)		2442.4284477124183	1331.6207629539267	2552.5795098039216	1786.2558067207672
Mean_energy_kcal	47	Jakub Seger	24.0	1.0	2858.3	0.17115157249359733	-0.12083982389244585	0.056761786179170416	-0.2370337743763705	-0.01568401261846986			direction_not_defined	Energy intake (kcal/day)		2442.4284477124183	1331.6207629539267	2552.5795098039216	1786.2558067207672
Mean_energy_kcal	48	Jan Rychtera	24.0	1.0	2534.34	-0.010211028977650074	0.11732470100820913	0.05800550711993105	0.0002618108977897767	0.22651455553324995			direction_not_defined	Energy intake (kcal/day)		2442.4284477124183	1331.6207629539267	2552.5795098039216	1786.2558067207672
Mean_energy_kcal	49	Jana Jilkova	22.0	0.0	9197.14	3.719825830766229	-0.25139436515935787	0.12147706869961943	-0.5021640622893717	-0.019015735144049247			direction_not_defined	Energy intake (kcal/day)		2442.4284477124183	1331.6207629539267	2552.5795098039216	1786.2558067207672
Mean_energy_kcal	50	Jindra Vejskalova	21.0	0.0	2484.73	-0.037984206712520445	0.11316036044384115	0.033869607876788034	0.053195282270058916	0.1863764419904779			direction_not_defined	Energy intake (kcal/day)		2442.4284477124183	1331.6207629539267	2552.5795098039216	1786.2558067207672
Mean_energy_kcal	51	Jonasova Sarka	24.0	0.0	1782.98	-0.43084507096257557	-0.41037301623977457	0.033244599559332545	-0.47339642966886486	-0.3440243312077759			direction_not_defined	Energy intake (kcal/day)		2442.4284477124183	1331.6207629539267	2552.5795098039216	1786.2558067207672
Mean_energy_kcal	52	Kadlecova Monika	24.0	0.0	1979.65	-0.32074325953107097	-0.09703501356498097	0.032595603489981716	-0.15993927833674565	-0.03022881318653854			direction_not_defined	Energy intake (kcal/day)		2442.4284477124183	1331.6207629539267	2552.5795098039216	1786.2558067207672
Mean_energy_kcal	53	Karolina Vatkova	22.0	0.0	5693.98	1.7586509605044218	-0.22092998120939092	0.061821730744335085	-0.34054861686451227	-0.10300431529512967			direction_not_defined	Energy intake (kcal/day)		2442.4284477124183	1331.6207629539267	2552.5795098039216	1786.2558067207672
Mean_energy_kcal	54	Karolina Vlckova	22.0	0.0	1458.01	-0.6127731009666232	0.2998086794695847	0.024080382748778044	0.2559824261089213	0.3464206520967788			direction_not_defined	Energy intake (kcal/day)		2442.4284477124183	1331.6207629539267	2552.5795098039216	1786.2558067207672
Mean_energy_kcal	55	Katerina Lukasova	22.0	0.0	2308.22	-0.13679984069724052	-0.16098550265893646	0.01872415389585979	-0.19426997617748157	-0.12256177598266932			direction_not_defined	Energy intake (kcal/day)		2442.4284477124183	1331.6207629539267	2552.5795098039216	1786.2558067207672
Mean_energy_kcal	56	Katerina Romanska	22.0	0.0	1782.73	-0.4309850285201994	-0.14255121475853882	0.020854452054582407	-0.17954954019012043	-0.10153103471906012			direction_not_defined	Energy intake (kcal/day)		2442.4284477124183	1331.6207629539267	2552.5795098039216	1786.2558067207672
Mean_energy_kcal	57	Katerina Ticha	24.0	0.0	1926.34	-0.35058780911877385	-0.45072165939370146	0.03289471542968668	-0.5145714673545316	-0.38424579888178906			direction_not_defined	Energy intake (kcal/day)		2442.4284477124183	1331.6207629539267	2552.5795098039216	1786.2558067207672
Mean_energy_kcal	58	Klara Kosikova	23.0	0.0	1592.85	-0.5372855926866411	-0.3673732409998005	0.021404715769199466	-0.4059349137356181	-0.3227658373188976			direction_not_defined	Energy intake (kcal/day)		2442.4284477124183	1331.6207629539267	2552.5795098039216	1786.2558067207672
Mean_energy_kcal	59	Koderova Tereza	23.0	0.0	1687.65	-0.48421368683568955	-0.26719326999718657	0.02070513926995851	-0.3041852099858599	-0.22353080090498492			direction_not_defined	Energy intake (kcal/day)		2442.4284477124183	1331.6207629539267	2552.5795098039216	1786.2558067207672
Mean_energy_kcal	60	Kolarikova Lucie	23.0	0.0	1552.41	-0.5599251272078697	-0.30524342944230787	0.02187791755926666	-0.34384432191704184	-0.25865615209697757			direction_not_defined	Energy intake (kcal/day)		2442.4284477124183	1331.6207629539267	2552.5795098039216	1786.2558067207672
Mean_energy_kcal	61	Kopecky Petr	22.0	1.0	1425.6	-0.6309171987369749	-0.7499876713370688	0.07005274994938808	-0.8922564632359294	-0.6199679274621791			direction_not_defined	Energy intake (kcal/day)		2442.4284477124183	1331.6207629539267	2552.5795098039216	1786.2558067207672
Mean_energy_kcal	62	Korobkova Tatiana	23.0	0.0	1953.4	-0.33543880308157176	-0.020203867643742556	0.018684729824733314	-0.05274761040856176	0.020870012975200875			direction_not_defined	Energy intake (kcal/day)		2442.4284477124183	1331.6207629539267	2552.5795098039216	1786.2558067207672
Mean_energy_kcal	63	Kospachova Pavlina	21.0	0.0	1954.74	-0.33468863057270815	-0.21348747329125015	0.03446364895434893	-0.2766848903747686	-0.13742262643453573			direction_not_defined	Energy intake (kcal/day)		2442.4284477124183	1331.6207629539267	2552.5795098039216	1786.2558067207672
Mean_energy_kcal	64	Kourimsky Pavel	25.0	1.0	3050.71	0.278868507143192	-0.5665881528695856	0.06367746583414607	-0.7007606698951143	-0.45520992877115474			direction_not_defined	Energy intake (kcal/day)		2442.4284477124183	1331.6207629539267	2552.5795098039216	1786.2558067207672
Mean_energy_kcal	65	Kratka Lucie	22.0	0.0	1508.73	-0.5843785116759032	-0.27227845065121675	0.023579586849999997	-0.31435305104023625	-0.22609738403610982			direction_not_defined	Energy intake (kcal/day)		2442.4284477124183	1331.6207629539267	2552.5795098039216	1786.2558067207672
Mean_energy_kcal	66	Krause Martin	27.0	1.0	4376.82	1.021264974105273	0.41858194403769333	0.0916723380841014	0.2204007204215935	0.5781032071556846			direction_not_defined	Energy intake (kcal/day)		2442.4284477124183	1331.6207629539267	2552.5795098039216	1786.2558067207672
Mean_energy_kcal	67	Kristyna Novakova	22.0	0.0	2019.49	-0.2984396231481395	-0.1606309955986711	0.01940209314564187	-0.19674743109647116	-0.12128956461406852			direction_not_defined	Energy intake (kcal/day)		2442.4284477124183	1331.6207629539267	2552.5795098039216	1786.2558067207672
Mean_energy_kcal	68	Krouzecky Tomas	24.0	1.0	2697.22	0.08097411896541917	-0.5515319574201603	0.057361370564250225	-0.6676356727539856	-0.44259598998431915			direction_not_defined	Energy intake (kcal/day)		2442.4284477124183	1331.6207629539267	2552.5795098039216	1786.2558067207672
Mean_energy_kcal	69	Libalova Sarka	21.0	0.0	2341.75	-0.11802873306873404	0.18338462336766678	0.03375502968940864	0.12501686840239448	0.2564306966911271			direction_not_defined	Energy intake (kcal/day)		2442.4284477124183	1331.6207629539267	2552.5795098039216	1786.2558067207672
Mean_energy_kcal	70	Lucie Nesnidalova	21.0	0.0	1935.18	-0.34563890988119556	0.04201925419029268	0.03459770246498578	-0.020204857800072657	0.11894315237925435			direction_not_defined	Energy intake (kcal/day)		2442.4284477124183	1331.6207629539267	2552.5795098039216	1786.2558067207672
Mean_energy_kcal	71	Lucie Trtilkova	25.0	0.0	1696.29	-0.47937675364421045	-0.3258206705329194	0.051035093333851915	-0.4260462741650379	-0.22826727614720277			direction_not_defined	Energy intake (kcal/day)		2442.4284477124183	1331.6207629539267	2552.5795098039216	1786.2558067207672
Mean_energy_kcal	72	Machnikova Petra	27.0	0.0	2451.6	-0.056531382248828775	-0.13951420371184964	0.08821298388042559	-0.32667865468924195	0.021550648513730904			direction_not_defined	Energy intake (kcal/day)		2442.4284477124183	1331.6207629539267	2552.5795098039216	1786.2558067207672
Mean_energy_kcal	73	Magdalena Zichova	24.0	0.0	1818.4	-0.4110158841984331	-0.11554135994663431	0.03305757921472892	-0.17931926583264857	-0.04891170945080654			direction_not_defined	Energy intake (kcal/day)		2442.4284477124183	1331.6207629539267	2552.5795098039216	1786.2558067207672
Mean_energy_kcal	74	Malecha Vojtech	21.0	1.0	2775.94	0.1250439547100069	0.45680005107912425	0.07182085776240837	0.2995951383857801	0.5898308586937193			direction_not_defined	Energy intake (kcal/day)		2442.4284477124183	1331.6207629539267	2552.5795098039216	1786.2558067207672
Mean_energy_kcal	75	Marie Molavcova	23.0	0.0	8390.83	3.2684291176155886	-0.33959622039482334	0.10825335757142476	-0.5640818900583038	-0.1269105378683179			direction_not_defined	Energy intake (kcal/day)		2442.4284477124183	1331.6207629539267	2552.5795098039216	1786.2558067207672
Mean_energy_kcal	76	Marie Stachova	21.0	0.0	1425.87	-0.6307660445747412	-0.2130586574337917	0.03752277799214797	-0.28153681378446777	-0.1308980485551786			direction_not_defined	Energy intake (kcal/day)		2442.4284477124183	1331.6207629539267	2552.5795098039216	1786.2558067207672
Mean_energy_kcal	77	Marie Vesela	23.0	0.0	1962.06	-0.3305906732854828	-0.30131543205814604	0.01868483545811142	-0.3348140508956375	-0.2605864533263586			direction_not_defined	Energy intake (kcal/day)		2442.4284477124183	1331.6207629539267	2552.5795098039216	1786.2558067207672
Mean_energy_kcal	78	Marketa Stadlikova	23.0	0.0	1588.38	-0.5397880338169548	-0.3634052639195919	0.021495828555331713	-0.4020537843014388	-0.318438656832605			direction_not_defined	Energy intake (kcal/day)		2442.4284477124183	1331.6207629539267	2552.5795098039216	1786.2558067207672
Mean_energy_kcal	79	Martinkovsky Tomas	21.0	1.0	1644.38	-0.5084375409092198	-0.6647253153186179	0.07780293802812968	-0.82820434003019	-0.5159578387156313			direction_not_defined	Energy intake (kcal/day)		2442.4284477124183	1331.6207629539267	2552.5795098039216	1786.2558067207672
Mean_energy_kcal	80	Matysova Sara	22.0	0.0	1891.65	-0.37000831981465465	-0.04407847495215577	0.020227103764151	-0.0802908335222891	-0.004185422218112329			direction_not_defined	Energy intake (kcal/day)		2442.4284477124183	1331.6207629539267	2552.5795098039216	1786.2558067207672
Mean_energy_kcal	81	Mestakova Tereza	26.0	0.0	1827.0	-0.4062013442161738	-0.2628402044629982	0.0692175164003696	-0.40362788518402953	-0.13614587807511316			direction_not_defined	Energy intake (kcal/day)		2442.4284477124183	1331.6207629539267	2552.5795098039216	1786.2558067207672
Mean_energy_kcal	82	Michaela Poslusna	25.0	0.0	1999.74	-0.30949627020042103	-0.11122210493137333	0.05039389252748881	-0.21209370452106133	-0.015647841718898915			direction_not_defined	Energy intake (kcal/day)		2442.4284477124183	1331.6207629539267	2552.5795098039216	1786.2558067207672
Mean_energy_kcal	83	Michaela Ronkova	22.0	0.0	1869.06	-0.38265488472154285	-0.1800136976579034	0.020307242809700702	-0.21610072292293475	-0.13993999597637957			direction_not_defined	Energy intake (kcal/day)		2442.4284477124183	1331.6207629539267	2552.5795098039216	1786.2558067207672
Mean_energy_kcal	84	Michaela Zlatohlavkova	22.0	0.0	2205.15	-0.19450154255438776	0.17035381948351183	0.018930097540478752	0.13582408691523443	0.20883334726534694			direction_not_defined	Energy intake (kcal/day)		2442.4284477124183	1331.6207629539267	2552.5795098039216	1786.2558067207672
Mean_energy_kcal	85	Monika Safarikova	22.0	0.0	1768.49	-0.43895701100245205	0.07334886148188977	0.02118428736109062	0.03544712554933045	0.11609059416885814			direction_not_defined	Energy intake (kcal/day)		2442.4284477124183	1331.6207629539267	2552.5795098039216	1786.2558067207672
Mean_energy_kcal	86	Moravcova Natalie	24.0	0.0	1677.47	-0.4899127585821314	-0.4594578976152236	0.033646073508581856	-0.5213840085501156	-0.3913891725813409			direction_not_defined	Energy intake (kcal/day)		2442.4284477124183	1331.6207629539267	2552.5795098039216	1786.2558067207672
Mean_energy_kcal	87	Natalie Pechackova	21.0	0.0	1990.49	-0.3146746998325023	-0.017754892643460928	0.03461755477698076	-0.07954532740646578	0.0592787966247143			direction_not_defined	Energy intake (kcal/day)		2442.4284477124183	1331.6207629539267	2552.5795098039216	1786.2558067207672
Mean_energy_kcal	88	Natalie Smetanova	23.0	0.0	1637.59	-0.5122387881742828	-0.08742682391645214	0.021181834975368356	-0.12486586373718206	-0.043179132535892416			direction_not_defined	Energy intake (kcal/day)		2442.4284477124183	1331.6207629539267	2552.5795098039216	1786.2558067207672
Mean_energy_kcal	89	Netrhova Pavlina	22.0	0.0	1992.93	-0.3133087140700938	-0.2004690532456259	0.019703888893233632	-0.23472545146007057	-0.16097100823843305			direction_not_defined	Energy intake (kcal/day)		2442.4284477124183	1331.6207629539267	2552.5795098039216	1786.2558067207672
Mean_energy_kcal	90	Nova Vendula	24.0	0.0	2479.62	-0.04084493919035134	0.24318131500418008	0.03257480936113507	0.1778205272132486	0.3090782973398042			direction_not_defined	Energy intake (kcal/day)		2442.4284477124183	1331.6207629539267	2552.5795098039216	1786.2558067207672
Mean_energy_kcal	91	Petrzilkova Veronika	23.0	0.0	1929.6	-0.3487627625673593	-0.1462202533964952	0.018856929864927523	-0.17975619856651517	-0.10414899075206649			direction_not_defined	Energy intake (kcal/day)		2442.4284477124183	1331.6207629539267	2552.5795098039216	1786.2558067207672
Mean_energy_kcal	92	Pistora Tomas	22.0	1.0	11722.41	5.1335483169290175	-0.7322813809667558	0.1555823623855523	-1.0699106403613676	-0.4420541592230613			direction_not_defined	Energy intake (kcal/day)		2442.4284477124183	1331.6207629539267	2552.5795098039216	1786.2558067207672
Mean_energy_kcal	93	Prochazka Tadeas	25.0	1.0	4439.83	1.0565398769287802	0.9565206856193652	0.06585467113837634	0.8243867744553672	1.0767933497003892			direction_not_defined	Energy intake (kcal/day)		2442.4284477124183	1331.6207629539267	2552.5795098039216	1786.2558067207672
Mean_energy_kcal	94	Prokupek Zdenek	21.0	1.0	2773.71	0.12379553329600244	-0.125860984991231	0.07175982839504463	-0.28262342161780085	0.007228615935180684			direction_not_defined	Energy intake (kcal/day)		2442.4284477124183	1331.6207629539267	2552.5795098039216	1786.2558067207672
Mean_energy_kcal	95	Rohlikova Tereza	23.0	0.0	5482.02	1.6399893448486451	-0.3258592839668905	0.05864421442430541	-0.4445302708643002	-0.21288824924872732			direction_not_defined	Energy intake (kcal/day)		2442.4284477124183	1331.6207629539267	2552.5795098039216	1786.2558067207672
Mean_energy_kcal	96	Smetalova Tereza	25.0	0.0	1986.17	-0.3170931664282418	-0.24848097507037398	0.050663238768097155	-0.3493180598008796	-0.15070702231862637			direction_not_defined	Energy intake (kcal/day)		2442.4284477124183	1331.6207629539267	2552.5795098039216	1786.2558067207672
Mean_energy_kcal	97	Srba Stanislav	22.0	1.0	2967.06	0.23203870836226267	0.14310219153443693	0.0606574995830265	0.010647656213287109	0.2526954622998242			direction_not_defined	Energy intake (kcal/day)		2442.4284477124183	1331.6207629539267	2552.5795098039216	1786.2558067207672
Mean_energy_kcal	98	Stachova Valentyna	21.0	0.0	2420.98	-0.07367338390659385	-0.052244259191470716	0.033742029389060284	-0.11249363253619114	0.02063199335713754			direction_not_defined	Energy intake (kcal/day)		2442.4284477124183	1331.6207629539267	2552.5795098039216	1786.2558067207672
Mean_energy_kcal	99	Tereza Zahorikova	22.0	0.0	1833.2	-0.40273039678710315	-0.16505596819042592	0.020532215615702062	-0.20130504901154278	-0.12432822218697773			direction_not_defined	Energy intake (kcal/day)		2442.4284477124183	1331.6207629539267	2552.5795098039216	1786.2558067207672
Mean_energy_kcal	100	Tondrova Veronika	21.0	0.0	3083.39	0.2971637590757773	0.424617235629312	0.03606580870030606	0.3604487217532136	0.49621732014189296			direction_not_defined	Energy intake (kcal/day)		2442.4284477124183	1331.6207629539267	2552.5795098039216	1786.2558067207672
