# Supplementary material for: Impact of Nutrition Education on Dietary Intake and Body Composition Among Czech University Students Studying Nutrition and Food
Source: Healthcare (Basel). 2026 May 7;14(10):1258. doi: 10.3390/healthcare14101258 (PMC13206028; doi:10.3390/healthcare14101258)
Supplement: Supplementary file 1 [file healthcare-14-01258-s001.zip › participant_summary_protein_g.csv]

outcome	participant_idx	Name	age	gender_code	baseline_value	baseline_value_z	posterior_mean_individual_slope_z	posterior_sd_individual_slope_z	posterior_q025_individual_slope_z	posterior_q975_individual_slope_z	prob_benefit	prob_harm	responder_status	outcome_label	beneficial_direction	y_mean	y_sd	baseline_mean	baseline_sd
protein_g	0	Adam Grmolensky	22.0	1.0	180.84	1.6828816174543662	-0.5780350997415041	0.13142531238165975	-0.8492254169355407	-0.2980233202730674	0.0	1.0	worsener	Protein intake (g/day)	1	108.70343120915034	43.106128720195464	105.32771241830066	44.870825611562644
protein_g	1	Adam Lill	25.0	1.0	178.65	1.6340748489104047	-0.4936932853273146	0.13540702194219703	-0.761876095147156	-0.19146768426891778	0.0	1.0	worsener	Protein intake (g/day)	1	108.70343120915034	43.106128720195464	105.32771241830066	44.870825611562644
protein_g	2	Adela Bozdechova	25.0	0.0	106.87	0.03437172284393878	-0.2432451327794708	0.09739937550267079	-0.43821485587353826	-0.058197047531226384	0.0025	0.9975	worsener	Protein intake (g/day)	1	108.70343120915034	43.106128720195464	105.32771241830066	44.870825611562644
protein_g	3	Aneta Krmelova	23.0	0.0	60.25	-1.0046107198590237	0.12088344878730663	0.06587672336692317	-0.005230552409418197	0.27130518683401783	0.968	0.032	responder	Protein intake (g/day)	1	108.70343120915034	43.106128720195464	105.32771241830066	44.870825611562644
protein_g	4	Anezka Brezinova	23.0	0.0	73.38	-0.7119929705520762	-0.11262949869164232	0.05085314741790234	-0.21421081702090042	-0.0016695289336324042	0.024	0.976	worsener	Protein intake (g/day)	1	108.70343120915034	43.106128720195464	105.32771241830066	44.870825611562644
protein_g	5	Anna Chodorova	21.0	0.0	74.88	-0.6785636770288148	-0.20503313626423025	0.07328552754062823	-0.3454839643499374	-0.05682127445472687	0.0	1.0	worsener	Protein intake (g/day)	1	108.70343120915034	43.106128720195464	105.32771241830066	44.870825611562644
protein_g	6	Anna Holeckova	22.0	0.0	75.26	-0.6700949226695885	-0.33734088816480884	0.04927674995460721	-0.4356627688656043	-0.23151420360346076	0.0	1.0	worsener	Protein intake (g/day)	1	108.70343120915034	43.106128720195464	105.32771241830066	44.870825611562644
protein_g	7	Anna Liskova	24.0	0.0	70.36333333333333	-0.7792229941933018	-0.1921783795510687	0.07677431785000903	-0.3494744013392383	-0.017043938649078192	0.0165	0.9835	worsener	Protein intake (g/day)	1	108.70343120915034	43.106128720195464	105.32771241830066	44.870825611562644
protein_g	8	Arribasova Marie	19.0	0.0	100.53	-0.10692275778104587	0.12403980704496961	0.1407788127946972	-0.1516903515459516	0.40302050219312113	0.813	0.187	responder	Protein intake (g/day)	1	108.70343120915034	43.106128720195464	105.32771241830066	44.870825611562644
protein_g	9	Barbora Barochova	23.0	0.0	56.35	-1.091526883019503	0.7064653572665455	0.0713498251510981	0.569827418001133	0.8731824262863888	1.0	0.0	responder	Protein intake (g/day)	1	108.70343120915034	43.106128720195464	105.32771241830066	44.870825611562644
protein_g	10	Barbora Haluskova	22.0	0.0	101.52	-0.08485942405569351	0.22778345674986636	0.04536313305667523	0.13354607407454214	0.3143914875424482	1.0	0.0	responder	Protein intake (g/day)	1	108.70343120915034	43.106128720195464	105.32771241830066	44.870825611562644
protein_g	11	Barbora Honzkova	21.0	0.0	160.31	1.2253460200993294	0.13779379277373083	0.13136711080998906	-0.17169050175633077	0.3739484925408958	0.879	0.121	responder	Protein intake (g/day)	1	108.70343120915034	43.106128720195464	105.32771241830066	44.870825611562644
protein_g	12	Barbora Hurabova	21.0	0.0	104.77	-0.01242928808862728	-0.42066659962495523	0.07367132037384709	-0.5731964854479784	-0.2837860126869126	0.0	1.0	worsener	Protein intake (g/day)	1	108.70343120915034	43.106128720195464	105.32771241830066	44.870825611562644
protein_g	13	Barbora Jelinkova	22.0	0.0	82.36	-0.5118629333261516	-0.15307957300735345	0.04461105895607665	-0.24426446837236968	-0.06325672319412719	0.0	1.0	worsener	Protein intake (g/day)	1	108.70343120915034	43.106128720195464	105.32771241830066	44.870825611562644
protein_g	14	Barbora Koudelkova	24.0	0.0	74.58	-0.685249535733467	-0.41916970679480103	0.07266422855742197	-0.5678954558628297	-0.2630844780908284	0.0	1.0	worsener	Protein intake (g/day)	1	108.70343120915034	43.106128720195464	105.32771241830066	44.870825611562644
protein_g	15	Barbora Netusilova	22.0	0.0	75.98	-0.654048861778423	0.037066449576040765	0.04856523414142488	-0.059965522466736004	0.13596810206865595	0.7835	0.2165	uncertain	Protein intake (g/day)	1	108.70343120915034	43.106128720195464	105.32771241830066	44.870825611562644
protein_g	16	Barbora Prochazkova	23.0	0.0	81.83	-0.5236746170377039	-0.18076030770655824	0.044398823873990925	-0.26799287214381196	-0.08870823019848312	0.0	1.0	worsener	Protein intake (g/day)	1	108.70343120915034	43.106128720195464	105.32771241830066	44.870825611562644
protein_g	17	Batdorjova Nomindari	21.0	0.0	77.21	-0.6266368410893489	-0.3508705663430332	0.07244962419173943	-0.4868167035597963	-0.20104510828803232	0.0	1.0	worsener	Protein intake (g/day)	1	108.70343120915034	43.106128720195464	105.32771241830066	44.870825611562644
protein_g	18	Becvar Jan	23.0	1.0	133.32	0.6238415986374468	0.44237942101160616	0.11232902118023745	0.22654209225481522	0.6744091040643277	1.0	0.0	responder	Protein intake (g/day)	1	108.70343120915034	43.106128720195464	105.32771241830066	44.870825611562644
protein_g	19	Blazejova Karolina	21.0	0.0	126.36	0.4687296766895143	-0.797168188432608	0.0910863015723402	-1.0042989378332914	-0.6270030855341706	0.0	1.0	worsener	Protein intake (g/day)	1	108.70343120915034	43.106128720195464	105.32771241830066	44.870825611562644
protein_g	20	Brnka Michal	24.0	1.0	131.3	0.5788234833594552	-0.2293702674058788	0.11864462045373753	-0.4539012884879196	0.02076680080921201	0.0305	0.9695	worsener	Protein intake (g/day)	1	108.70343120915034	43.106128720195464	105.32771241830066	44.870825611562644
protein_g	21	Brousilova Tereza	23.0	0.0	86.70333333333333	-0.41506655674657483	0.34153787610129027	0.04088565382594942	0.25982818482066294	0.4226670632562231	1.0	0.0	responder	Protein intake (g/day)	1	108.70343120915034	43.106128720195464	105.32771241830066	44.870825611562644
protein_g	22	Buchtova Jana	23.0	0.0	82.71	-0.5040627648373908	-0.07096267827107912	0.04422936664723644	-0.16318366238273405	0.016752364976897156	0.0505	0.9495	worsener	Protein intake (g/day)	1	108.70343120915034	43.106128720195464	105.32771241830066	44.870825611562644
protein_g	23	David Pavlista	24.0	1.0	179.75	1.6585896641607962	0.2411321081139704	0.1230137062580732	0.008525104999591464	0.5135275444993472	0.977	0.023	responder	Protein intake (g/day)	1	108.70343120915034	43.106128720195464	105.32771241830066	44.870825611562644
protein_g	24	David Prokop	22.0	1.0	87.9	-0.38839740924690624	0.5477953933827567	0.1491428798048182	0.24078563754449098	0.837466121447216	1.0	0.0	responder	Protein intake (g/day)	1	108.70343120915034	43.106128720195464	105.32771241830066	44.870825611562644
protein_g	25	Demianiv Mariana	22.0	0.0	82.58	-0.5069599702760733	0.7856871302306627	0.0448647865405735	0.6926517496153782	0.8750306197590049	1.0	0.0	responder	Protein intake (g/day)	1	108.70343120915034	43.106128720195464	105.32771241830066	44.870825611562644
protein_g	26	Dobiasova Tereza	22.0	0.0	66.77	-0.8593047240112478	0.5255878096097356	0.05744558535616945	0.4119150398919947	0.6537736951663425	1.0	0.0	responder	Protein intake (g/day)	1	108.70343120915034	43.106128720195464	105.32771241830066	44.870825611562644
protein_g	27	Dominika Vojtova	21.0	0.0	60.31	-1.0032735481180932	-0.1324444413683184	0.08224251544208422	-0.28300511935538125	0.032996072366856824	0.064	0.936	worsener	Protein intake (g/day)	1	108.70343120915034	43.106128720195464	105.32771241830066	44.870825611562644
protein_g	28	Donarova Katerina	22.0	0.0	91.2	-0.31485296349573133	-0.14265127289881835	0.041997129654329585	-0.2301788710053423	-0.0642391164123204	0.0	1.0	worsener	Protein intake (g/day)	1	108.70343120915034	43.106128720195464	105.32771241830066	44.870825611562644
protein_g	29	Dundrova Melisa Vanesa	22.0	0.0	92.46	-0.286772356936192	-0.14915119429947007	0.042258125549822605	-0.23593018611223285	-0.0699763446626492	0.0	1.0	worsener	Protein intake (g/day)	1	108.70343120915034	43.106128720195464	105.32771241830066	44.870825611562644
protein_g	30	Duskova Nikola	23.0	0.0	101.07	-0.09488821211267197	-0.004302153614843625	0.040444981217095936	-0.08486222292183469	0.07468313007956916	0.453	0.547	uncertain	Protein intake (g/day)	1	108.70343120915034	43.106128720195464	105.32771241830066	44.870825611562644
protein_g	31	Dvoracek Viktor	23.0	1.0	161.46	1.2509751451338298	-0.8768189646530964	0.11224734254323959	-1.0858284093520767	-0.6455946482519218	0.0	1.0	worsener	Protein intake (g/day)	1	108.70343120915034	43.106128720195464	105.32771241830066	44.870825611562644
protein_g	32	Eliska Urbanova	23.0	0.0	142.1	0.8195143967269365	0.45771049635124655	0.08374746898917558	0.28807128195659015	0.6229227806353715	1.0	0.0	responder	Protein intake (g/day)	1	108.70343120915034	43.106128720195464	105.32771241830066	44.870825611562644
protein_g	33	Eliska Zatkova	23.0	0.0	86.39999999999999	-0.42182670277016787	0.5751606596967782	0.0413000969959329	0.49146771952572627	0.6572429438770293	1.0	0.0	responder	Protein intake (g/day)	1	108.70343120915034	43.106128720195464	105.32771241830066	44.870825611562644
protein_g	34	Ella Prusova	23.0	0.0	121.26	0.3550700787104259	0.5815786007167005	0.057748423125058075	0.47237593887374507	0.6973744854897069	1.0	0.0	responder	Protein intake (g/day)	1	108.70343120915034	43.106128720195464	105.32771241830066	44.870825611562644
protein_g	35	Ema Prazakova	23.0	0.0	74.07	-0.696615495531376	0.35743166484457595	0.05093320136233142	0.2573893371918909	0.4622132520987827	1.0	0.0	responder	Protein intake (g/day)	1	108.70343120915034	43.106128720195464	105.32771241830066	44.870825611562644
protein_g	36	Ester Soulkova	21.0	0.0	107.08	0.03905182393719523	0.5806328513542894	0.07429246486644145	0.42912679738257753	0.7191830855684408	1.0	0.0	responder	Protein intake (g/day)	1	108.70343120915034	43.106128720195464	105.32771241830066	44.870825611562644
protein_g	37	Filip Ondrejka	21.0	1.0	93.78	-0.25735457863572186	0.33908554087741516	0.15587779392444528	0.028581148726221983	0.6329581499803936	0.984	0.016	responder	Protein intake (g/day)	1	108.70343120915034	43.106128720195464	105.32771241830066	44.870825611562644
protein_g	38	Frycek Matej	22.0	1.0	158.92	1.1943682081011069	-0.9868679653665502	0.12026246207666594	-1.2064922608600486	-0.7409073996796044	0.0	1.0	worsener	Protein intake (g/day)	1	108.70343120915034	43.106128720195464	105.32771241830066	44.870825611562644
protein_g	39	Gerhardova Klara	23.0	0.0	85.67	-0.43809562561815485	-0.224556487388429	0.041818916944266864	-0.31005721010158205	-0.14248466188104314	0.0	1.0	worsener	Protein intake (g/day)	1	108.70343120915034	43.106128720195464	105.32771241830066	44.870825611562644
protein_g	40	Hajkova Rozalie	24.0	0.0	151.94	1.038810562239531	-0.9606777792894863	0.10707557107819314	-1.168591658992156	-0.7507963078660401	0.0	1.0	worsener	Protein intake (g/day)	1	108.70343120915034	43.106128720195464	105.32771241830066	44.870825611562644
protein_g	41	Hartl Jakub	22.0	1.0	296.11	4.251811393738589	0.300234149934026	0.26540189721278024	-0.3146045414528329	0.8137429902846786	0.8855	0.1145	responder	Protein intake (g/day)	1	108.70343120915034	43.106128720195464	105.32771241830066	44.870825611562644
protein_g	42	Herzinova Veronika	23.0	0.0	105.3533333333333	0.0005709927259736127	-0.14412556782386246	0.04347156222507488	-0.2259539029046809	-0.057624111322050656	0.0	1.0	worsener	Protein intake (g/day)	1	108.70343120915034	43.106128720195464	105.32771241830066	44.870825611562644
protein_g	43	Horakova Radka	26.0	0.0	79.71	-0.5709213518839134	1.2857863151257194	0.13637725883553578	0.9941525210470382	1.5601186431491565	1.0	0.0	responder	Protein intake (g/day)	1	108.70343120915034	43.106128720195464	105.32771241830066	44.870825611562644
protein_g	44	Houbova Tereza	22.0	0.0	81.82	-0.5238974789945258	-0.1690949961493637	0.04497782618399599	-0.2610438897597086	-0.07645663445255751	0.0	1.0	worsener	Protein intake (g/day)	1	108.70343120915034	43.106128720195464	105.32771241830066	44.870825611562644
protein_g	45	Houstecka Julie	22.0	0.0	65.97	-0.8771336805569871	0.10288157954354671	0.058167616678448594	-0.009060732383917715	0.22419484739514758	0.9595	0.0405	responder	Protein intake (g/day)	1	108.70343120915034	43.106128720195464	105.32771241830066	44.870825611562644
protein_g	46	Hujerova Lucie	24.0	0.0	90.11	-0.3391449167893013	-0.447778813432684	0.06513630191237654	-0.5766561397937857	-0.3221685747937794	0.0	1.0	worsener	Protein intake (g/day)	1	108.70343120915034	43.106128720195464	105.32771241830066	44.870825611562644
protein_g	47	Jakub Seger	24.0	1.0	167.79	1.3920467638019922	0.19142598419685822	0.11732325860267073	-0.025584290553584445	0.4645428099241201	0.9555	0.0445	responder	Protein intake (g/day)	1	108.70343120915034	43.106128720195464	105.32771241830066	44.870825611562644
protein_g	48	Jan Rychtera	24.0	1.0	179.44	1.651680943499322	1.1755604212189033	0.12376035280127337	0.9440513249400826	1.451697044229421	1.0	0.0	responder	Protein intake (g/day)	1	108.70343120915034	43.106128720195464	105.32771241830066	44.870825611562644
protein_g	49	Jana Jilkova	22.0	0.0	91.59	-0.3061613471796834	0.7368310327613115	0.042279083470726585	0.6458378179547143	0.8167243088582732	1.0	0.0	responder	Protein intake (g/day)	1	108.70343120915034	43.106128720195464	105.32771241830066	44.870825611562644
protein_g	50	Jindra Vejskalova	21.0	0.0	114.5	0.20441539589892802	0.26912360033858235	0.08012305445562133	0.09720361269416222	0.42191499132005666	0.999	0.001	responder	Protein intake (g/day)	1	108.70343120915034	43.106128720195464	105.32771241830066	44.870825611562644
protein_g	51	Jonasova Sarka	24.0	0.0	71.62	-0.7512166749527026	-0.09205507866498454	0.07474698877908392	-0.23541268918286748	0.07915409512925523	0.0945	0.9055	worsener	Protein intake (g/day)	1	108.70343120915034	43.106128720195464	105.32771241830066	44.870825611562644
protein_g	52	Kadlecova Monika	24.0	0.0	83.59	-0.4844509126370772	0.18367451361036372	0.06790158535157996	0.04439899314837053	0.31625971708931	0.9975	0.0025	responder	Protein intake (g/day)	1	108.70343120915034	43.106128720195464	105.32771241830066	44.870825611562644
protein_g	53	Karolina Vatkova	22.0	0.0	61.87	-0.9685070828539015	1.1905213014030556	0.06286025451057926	1.0684786581668473	1.323429215009449	1.0	0.0	responder	Protein intake (g/day)	1	108.70343120915034	43.106128720195464	105.32771241830066	44.870825611562644
protein_g	54	Karolina Vlckova	22.0	0.0	73.23	-0.7153358999044022	1.1027220732268113	0.05168504698034049	0.9990428277760578	1.2108262294406875	1.0	0.0	responder	Protein intake (g/day)	1	108.70343120915034	43.106128720195464	105.32771241830066	44.870825611562644
protein_g	55	Katerina Lukasova	22.0	0.0	100.7	-0.10313410451507622	0.060823927182672335	0.044126069841249706	-0.026376994940642638	0.1451490159949828	0.9165	0.0835	responder	Protein intake (g/day)	1	108.70343120915034	43.106128720195464	105.32771241830066	44.870825611562644
protein_g	56	Katerina Romanska	22.0	0.0	79.53	-0.5749328671067045	-0.2878572062377939	0.0462370788726782	-0.38589864465916335	-0.1981506996854679	0.0	1.0	worsener	Protein intake (g/day)	1	108.70343120915034	43.106128720195464	105.32771241830066	44.870825611562644
protein_g	57	Katerina Ticha	24.0	0.0	89.42	-0.3545223918100015	-0.00500285309973642	0.0652073451171175	-0.13455139321317358	0.11930611135587635	0.479	0.521	uncertain	Protein intake (g/day)	1	108.70343120915034	43.106128720195464	105.32771241830066	44.870825611562644
protein_g	58	Klara Kosikova	23.0	0.0	105.1	-0.005074843513509823	0.7987736192780157	0.042368641815930974	0.7182583121838533	0.8839881332144328	1.0	0.0	responder	Protein intake (g/day)	1	108.70343120915034	43.106128720195464	105.32771241830066	44.870825611562644
protein_g	59	Koderova Tereza	23.0	0.0	64.33	-0.9136830414757529	0.1661598716370085	0.06109102761332549	0.05004976684139233	0.30894803815533367	0.998	0.002	responder	Protein intake (g/day)	1	108.70343120915034	43.106128720195464	105.32771241830066	44.870825611562644
protein_g	60	Kolarikova Lucie	23.0	0.0	85.8	-0.4351984201794723	0.4228082853836633	0.0418007882755382	0.3366566662053914	0.5039099367306753	1.0	0.0	responder	Protein intake (g/day)	1	108.70343120915034	43.106128720195464	105.32771241830066	44.870825611562644
protein_g	61	Kopecky Petr	22.0	1.0	53.66	-1.151476749404552	-0.1549997282388283	0.18628224417516534	-0.5301723089248297	0.2000104512346952	0.195	0.805	worsener	Protein intake (g/day)	1	108.70343120915034	43.106128720195464	105.32771241830066	44.870825611562644
protein_g	62	Korobkova Tatiana	23.0	0.0	80.04	-0.5635669073087957	0.43714706374815426	0.04495038299295429	0.34970911022748297	0.5292591305236075	1.0	0.0	responder	Protein intake (g/day)	1	108.70343120915034	43.106128720195464	105.32771241830066	44.870825611562644
protein_g	63	Kospachova Pavlina	21.0	0.0	95.51	-0.2187994601055604	0.11086557070919745	0.0699639160296266	-0.02087977196761518	0.24624367763766564	0.947	0.053	responder	Protein intake (g/day)	1	108.70343120915034	43.106128720195464	105.32771241830066	44.870825611562644
protein_g	64	Kourimsky Pavel	25.0	1.0	102.27	-0.06814477729406285	-0.343440518360924	0.1520424941418454	-0.6257106310898495	-0.025761009106265158	0.019	0.981	worsener	Protein intake (g/day)	1	108.70343120915034	43.106128720195464	105.32771241830066	44.870825611562644
protein_g	65	Kratka Lucie	22.0	0.0	69.4	-0.8006920293671294	0.2669306978098649	0.054797237853424566	0.15955679005790702	0.38300874894419445	1.0	0.0	responder	Protein intake (g/day)	1	108.70343120915034	43.106128720195464	105.32771241830066	44.870825611562644
protein_g	66	Krause Martin	27.0	1.0	202.28	2.1606976528801813	0.4995478558146208	0.1917914823536606	0.10272319345719481	0.8616732574605417	0.997	0.003	responder	Protein intake (g/day)	1	108.70343120915034	43.106128720195464	105.32771241830066	44.870825611562644
protein_g	67	Kristyna Novakova	22.0	0.0	100.04	-0.11784299366531113	0.35059886402926976	0.044156336157114465	0.26215181734984305	0.43245194520687746	1.0	0.0	responder	Protein intake (g/day)	1	108.70343120915034	43.106128720195464	105.32771241830066	44.870825611562644
protein_g	68	Krouzecky Tomas	24.0	1.0	241.45	3.033647937750945	-1.6360412611595752	0.18246673969776334	-2.026025362733972	-1.2854983204980537	0.0	1.0	worsener	Protein intake (g/day)	1	108.70343120915034	43.106128720195464	105.32771241830066	44.870825611562644
protein_g	69	Libalova Sarka	21.0	0.0	142.24	0.8226344641224412	0.3295917733986451	0.1075813581625695	0.07259172063638174	0.5266891946711231	0.992	0.008	responder	Protein intake (g/day)	1	108.70343120915034	43.106128720195464	105.32771241830066	44.870825611562644
protein_g	70	Lucie Nesnidalova	21.0	0.0	108.42	0.06891532615130877	0.047682016043204045	0.07560697668954104	-0.10526847191403986	0.18480324561467756	0.752	0.248	uncertain	Protein intake (g/day)	1	108.70343120915034	43.106128720195464	105.32771241830066	44.870825611562644
protein_g	71	Lucie Trtilkova	25.0	0.0	76.76	-0.6366656291463271	-0.4571273467744087	0.10322057807008196	-0.6756419864434676	-0.2516478246001816	0.0	1.0	worsener	Protein intake (g/day)	1	108.70343120915034	43.106128720195464	105.32771241830066	44.870825611562644
protein_g	72	Machnikova Petra	27.0	0.0	143.02	0.8400176967545371	0.04148132113219375	0.1768844007311904	-0.3144042383604019	0.37134505890730707	0.6145	0.3855	uncertain	Protein intake (g/day)	1	108.70343120915034	43.106128720195464	105.32771241830066	44.870825611562644
protein_g	73	Magdalena Zichova	24.0	0.0	76.16333333333334	-0.649963059236691	-0.29792046167535313	0.07191219319142506	-0.44931153115008915	-0.1475442328657885	0.0	1.0	worsener	Protein intake (g/day)	1	108.70343120915034	43.106128720195464	105.32771241830066	44.870825611562644
protein_g	74	Malecha Vojtech	21.0	1.0	119.23	0.30982910147561216	1.4266237662463945	0.14038117870745648	1.1480950620258656	1.7019089093684594	1.0	0.0	responder	Protein intake (g/day)	1	108.70343120915034	43.106128720195464	105.32771241830066	44.870825611562644
protein_g	75	Marie Molavcova	23.0	0.0	66.85	-0.8575218283566739	0.6033201873429116	0.058687076852127526	0.48975349522839956	0.7373991709610431	1.0	0.0	responder	Protein intake (g/day)	1	108.70343120915034	43.106128720195464	105.32771241830066	44.870825611562644
protein_g	76	Marie Stachova	21.0	0.0	81.93	-0.5214459974694863	-0.17207447753871472	0.07000535878260694	-0.3044164343409197	-0.03263067740685325	0.006	0.994	worsener	Protein intake (g/day)	1	108.70343120915034	43.106128720195464	105.32771241830066	44.870825611562644
protein_g	77	Marie Vesela	23.0	0.0	79.86	-0.5675784225315871	0.33797711419164883	0.04537595923061747	0.24619747573733491	0.43236860883633127	1.0	0.0	responder	Protein intake (g/day)	1	108.70343120915034	43.106128720195464	105.32771241830066	44.870825611562644
protein_g	78	Marketa Stadlikova	23.0	0.0	65.3	-0.8920654316640438	0.13165513659818998	0.06066919853441732	0.00826071567910278	0.2712171220305758	0.984	0.016	responder	Protein intake (g/day)	1	108.70343120915034	43.106128720195464	105.32771241830066	44.870825611562644
protein_g	79	Martinkovsky Tomas	21.0	1.0	113.46	0.18123775238946668	0.8336474139421178	0.1440820939317795	0.5429193353830281	1.1149417172559009	1.0	0.0	responder	Protein intake (g/day)	1	108.70343120915034	43.106128720195464	105.32771241830066	44.870825611562644
protein_g	80	Matysova Sara	22.0	0.0	66.95	-0.8552932087884563	0.7667232628309717	0.057384396632000935	0.65393944736346	0.8881019891281289	1.0	0.0	responder	Protein intake (g/day)	1	108.70343120915034	43.106128720195464	105.32771241830066	44.870825611562644
protein_g	81	Mestakova Tereza	26.0	0.0	82.67	-0.5049542126646775	0.3218517339680161	0.13535616935824182	0.03205217274229987	0.5911402338592944	0.9865	0.0135	responder	Protein intake (g/day)	1	108.70343120915034	43.106128720195464	105.32771241830066	44.870825611562644
protein_g	82	Michaela Poslusna	25.0	0.0	89.39	-0.35519097768046676	0.09337910486535944	0.0974619293986454	-0.10889225976408844	0.2777688863030438	0.833	0.167	responder	Protein intake (g/day)	1	108.70343120915034	43.106128720195464	105.32771241830066	44.870825611562644
protein_g	83	Michaela Ronkova	22.0	0.0	99.03	-0.14035205130430722	-0.25037119781428696	0.04313209088093489	-0.3416420019025687	-0.17273311679821257	0.0	1.0	worsener	Protein intake (g/day)	1	108.70343120915034	43.106128720195464	105.32771241830066	44.870825611562644
protein_g	84	Michaela Zlatohlavkova	22.0	0.0	102.99	-0.05209871640289743	1.0082918837668404	0.045745365787185	0.9149496951581577	1.095470997568697	1.0	0.0	responder	Protein intake (g/day)	1	108.70343120915034	43.106128720195464	105.32771241830066	44.870825611562644
protein_g	85	Monika Safarikova	22.0	0.0	63.05	-0.942209371948936	0.43923441637498833	0.06259360956638889	0.3235663672601328	0.5735513797549698	1.0	0.0	responder	Protein intake (g/day)	1	108.70343120915034	43.106128720195464	105.32771241830066	44.870825611562644
protein_g	86	Moravcova Natalie	24.0	0.0	61.91	-0.9676156350266145	0.6946032038170229	0.0838712191321216	0.5268722569501253	0.8904028627961629	1.0	0.0	responder	Protein intake (g/day)	1	108.70343120915034	43.106128720195464	105.32771241830066	44.870825611562644
protein_g	87	Natalie Pechackova	21.0	0.0	67.02	-0.8537331750907042	0.3340897495463846	0.07733264251205657	0.1884110017133247	0.48985845947013645	1.0	0.0	responder	Protein intake (g/day)	1	108.70343120915034	43.106128720195464	105.32771241830066	44.870825611562644
protein_g	88	Natalie Smetanova	23.0	0.0	82.45	-0.5098571757147559	0.07413578943379566	0.04428552531710224	-0.01305856524328126	0.16887349115369224	0.954	0.046	responder	Protein intake (g/day)	1	108.70343120915034	43.106128720195464	105.32771241830066	44.870825611562644
protein_g	89	Netrhova Pavlina	22.0	0.0	111.89	0.1462484251684533	-0.492303179958913	0.052600126814788865	-0.5975781399044295	-0.3906674821307107	0.0	1.0	worsener	Protein intake (g/day)	1	108.70343120915034	43.106128720195464	105.32771241830066	44.870825611562644
protein_g	90	Nova Vendula	24.0	0.0	126.12	0.4633809897257926	0.9882768232159108	0.07822987417656305	0.8382432494852161	1.1439851866792614	1.0	0.0	responder	Protein intake (g/day)	1	108.70343120915034	43.106128720195464	105.32771241830066	44.870825611562644
protein_g	91	Petrzilkova Veronika	23.0	0.0	74.24	-0.6928268422654064	0.18790643383762085	0.050311604716617254	0.08737479181137889	0.2973801418543302	1.0	0.0	responder	Protein intake (g/day)	1	108.70343120915034	43.106128720195464	105.32771241830066	44.870825611562644
protein_g	92	Pistora Tomas	22.0	1.0	119.78	0.32208650910080794	0.6875702954648789	0.12406150047124571	0.4463308835850202	0.9299613146940561	1.0	0.0	responder	Protein intake (g/day)	1	108.70343120915034	43.106128720195464	105.32771241830066	44.870825611562644
protein_g	93	Prochazka Tadeas	25.0	1.0	292.41	4.1693524697145445	1.6800874276452682	0.2537715193696242	1.1443136756246464	2.163536097402773	1.0	0.0	responder	Protein intake (g/day)	1	108.70343120915034	43.106128720195464	105.32771241830066	44.870825611562644
protein_g	94	Prokupek Zdenek	21.0	1.0	131.01	0.5723604866116243	-0.20826903665735444	0.13707349826101248	-0.47659294770152755	0.06314878601375867	0.069	0.931	worsener	Protein intake (g/day)	1	108.70343120915034	43.106128720195464	105.32771241830066	44.870825611562644
protein_g	95	Rohlikova Tereza	23.0	0.0	65.71	-0.8829280914343526	0.20489114793876073	0.05982448582774758	0.08544634929311522	0.335971771485438	1.0	0.0	responder	Protein intake (g/day)	1	108.70343120915034	43.106128720195464	105.32771241830066	44.870825611562644
protein_g	96	Smetalova Tereza	25.0	0.0	104.45	-0.01956087070692288	0.16514177509098357	0.09620965653812177	-0.03321985791454658	0.34584477879643655	0.945	0.055	responder	Protein intake (g/day)	1	108.70343120915034	43.106128720195464	105.32771241830066	44.870825611562644
protein_g	97	Srba Stanislav	22.0	1.0	186.74	1.8143701719791943	1.344709429911418	0.13495968679490114	1.063713035822964	1.6233842290424478	1.0	0.0	responder	Protein intake (g/day)	1	108.70343120915034	43.106128720195464	105.32771241830066	44.870825611562644
protein_g	98	Stachova Valentyna	21.0	0.0	127.47	0.4934673538967277	-0.3523614343402012	0.0917160477811494	-0.554439404087252	-0.18462555400642575	0.0	1.0	worsener	Protein intake (g/day)	1	108.70343120915034	43.106128720195464	105.32771241830066	44.870825611562644
protein_g	99	Tereza Zahorikova	22.0	0.0	88.40333333333332	-0.3771800240868789	0.0387998177563062	0.042288072508085126	-0.04493888219077348	0.11946204959534264	0.8175	0.1825	responder	Protein intake (g/day)	1	108.70343120915034	43.106128720195464	105.32771241830066	44.870825611562644
protein_g	100	Tondrova Veronika	21.0	0.0	148.78	0.9683861838838604	0.46330076975345186	0.11675843663232277	0.17310172848175456	0.6756737112390335	1.0	0.0	responder	Protein intake (g/day)	1	108.70343120915034	43.106128720195464	105.32771241830066	44.870825611562644
