# Supplementary material for: Impact of Nutrition Education on Dietary Intake and Body Composition Among Czech University Students Studying Nutrition and Food
Source: Healthcare (Basel). 2026 May 7;14(10):1258. doi: 10.3390/healthcare14101258 (PMC13206028; doi:10.3390/healthcare14101258)
Supplement: Supplementary file 1 [file healthcare-14-01258-s001.zip › participant_summary_Skeletal Muscle Mass.csv]

outcome	participant_idx	Name	age	gender_code	baseline_value	baseline_value_z	posterior_mean_individual_slope_z	posterior_sd_individual_slope_z	posterior_q025_individual_slope_z	posterior_q975_individual_slope_z	prob_benefit	prob_harm	responder_status	outcome_label	beneficial_direction	y_mean	y_sd	baseline_mean	baseline_sd
Skeletal Muscle Mass	0	Adam Grmolensky	22.0	1.0	46.5	1.9603771415273543	0.078832088887525	0.005072741401178811	0.07376055316675122	0.08390358479075564	1.0	0.0	responder	Skeletal Muscle Mass	1	29.66165048543689	8.525976024996226	29.618446601941745	8.611380453510913
Skeletal Muscle Mass	1	Adam Lill	25.0	1.0	41.7	1.4029752213691284	0.03926460279346187	0.005278839119204293	0.033987051967509216	0.04454214209936249	1.0	0.0	responder	Skeletal Muscle Mass	1	29.66165048543689	8.525976024996226	29.618446601941745	8.611380453510913
Skeletal Muscle Mass	2	Adela Bozdechova	25.0	0.0	23.6	-0.6988945192275167	-0.08779089869258698	0.0012022951033877145	-0.08899291103629237	-0.08658885433013867	0.0	1.0	worsener	Skeletal Muscle Mass	1	29.66165048543689	8.525976024996226	29.618446601941745	8.611380453510913
Skeletal Muscle Mass	3	Aneta Krmelova	23.0	0.0	21.6	-0.9311453192934442	0.042112648030415444	0.0015114790997830718	0.040601537351770745	0.04362378439890625	1.0	0.0	responder	Skeletal Muscle Mass	1	29.66165048543689	8.525976024996226	29.618446601941745	8.611380453510913
Skeletal Muscle Mass	4	Anezka Brezinova	23.0	0.0	24.8	-0.5595440391879601	-0.01979074089607232	0.0014057649345355903	-0.021196161376792422	-0.018385307888786406	0.0	1.0	worsener	Skeletal Muscle Mass	1	29.66165048543689	8.525976024996226	29.618446601941745	8.611380453510913
Skeletal Muscle Mass	5	Anna Chodorova	21.0	0.0	21.5	-0.9427578592967408	0.1184008177899797	0.0017578953355338513	0.11664334456350137	0.12015829980007993	1.0	0.0	responder	Skeletal Muscle Mass	1	29.66165048543689	8.525976024996226	29.618446601941745	8.611380453510913
Skeletal Muscle Mass	6	Anna Holeckova	22.0	0.0	22.6	-0.8150199192604805	0.06544258767452767	0.0015999997346529938	0.06384297732083428	0.06704220587162582	1.0	0.0	responder	Skeletal Muscle Mass	1	29.66165048543689	8.525976024996226	29.618446601941745	8.611380453510913
Skeletal Muscle Mass	7	Anna Liskova	24.0	0.0	24.6	-0.5827691191945529	0.27567605190905875	0.0012908155800053214	0.27438554725003766	0.27696657698465704	1.0	0.0	responder	Skeletal Muscle Mass	1	29.66165048543689	8.525976024996226	29.618446601941745	8.611380453510913
Skeletal Muscle Mass	8	Arribasova Marie	19.0	0.0	31.6	0.23010868103619378	-0.10672171889152227	0.0016673477101278673	-0.10838867443842772	-0.10505472085917342	0.0	1.0	worsener	Skeletal Muscle Mass	1	29.66165048543689	8.525976024996226	29.618446601941745	8.611380453510913
Skeletal Muscle Mass	9	Barbora Barochova	23.0	0.0	21.4	-0.9543703993000373	-0.08743420048127928	0.0015180863161343128	-0.0889519172058225	-0.08591645735378944	0.0	1.0	worsener	Skeletal Muscle Mass	1	29.66165048543689	8.525976024996226	29.618446601941745	8.611380453510913
Skeletal Muscle Mass	10	Barbora Haluskova	22.0	0.0	23.6	-0.6988945192275167	0.0798182581683613	0.0015669640514949562	0.07825167688314545	0.08138484424994334	1.0	0.0	responder	Skeletal Muscle Mass	1	29.66165048543689	8.525976024996226	29.618446601941745	8.611380453510913
Skeletal Muscle Mass	11	Barbora Honzkova	21.0	0.0	29.4	-0.025367199036326903	0.022021976857598196	0.001496913449963156	0.020525425007527253	0.02351854614775296	1.0	0.0	responder	Skeletal Muscle Mass	1	29.66165048543689	8.525976024996226	29.618446601941745	8.611380453510913
Skeletal Muscle Mass	12	Barbora Hurabova	21.0	0.0	30.1	0.05592058098674809	-0.0582272946341713	0.0014737884985717281	-0.05970072847453719	-0.05675384431695638	0.0	1.0	worsener	Skeletal Muscle Mass	1	29.66165048543689	8.525976024996226	29.618446601941745	8.611380453510913
Skeletal Muscle Mass	13	Barbora Jelinkova	22.0	0.0	29.7	0.00947042097356232	0.08423492479927416	0.0013654463527431686	0.08286981060607972	0.08560004379527363	1.0	0.0	responder	Skeletal Muscle Mass	1	29.66165048543689	8.525976024996226	29.618446601941745	8.611380453510913
Skeletal Muscle Mass	14	Barbora Koudelkova	24.0	0.0	18.9	-1.2446838993824467	-0.020903452625756956	0.0014791191395283586	-0.02238222131337411	-0.019424642029384966	0.0	1.0	worsener	Skeletal Muscle Mass	1	29.66165048543689	8.525976024996226	29.618446601941745	8.611380453510913
Skeletal Muscle Mass	15	Barbora Netusilova	22.0	0.0	26.2	-0.396968479141811	0.08669995908888742	0.0014810712649411676	0.08521925234148045	0.08818067022887578	1.0	0.0	responder	Skeletal Muscle Mass	1	29.66165048543689	8.525976024996226	29.618446601941745	8.611380453510913
Skeletal Muscle Mass	16	Barbora Prochazkova	23.0	0.0	20.8	-1.0240456393198154	-0.04210683552181251	0.0015379076929727413	-0.04364436980846911	-0.040569273244496856	0.0	1.0	worsener	Skeletal Muscle Mass	1	29.66165048543689	8.525976024996226	29.618446601941745	8.611380453510913
Skeletal Muscle Mass	17	Batdorjova Nomindari	21.0	0.0	21.6	-0.9311453192934442	0.09520777368528124	0.0017545917542515375	0.0934536035354619	0.09696195290431131	1.0	0.0	responder	Skeletal Muscle Mass	1	29.66165048543689	8.525976024996226	29.618446601941745	8.611380453510913
Skeletal Muscle Mass	18	Becvar Jan	23.0	1.0	47.7	2.099727621566911	0.2607157885214047	0.005233940657676975	0.2554830992828632	0.2659484431885754	1.0	0.0	responder	Skeletal Muscle Mass	1	29.66165048543689	8.525976024996226	29.618446601941745	8.611380453510913
Skeletal Muscle Mass	19	Blazejova Karolina	21.0	0.0	25.2	-0.5130938791747748	0.022634245544995723	0.0016356633211847438	0.0209989799966914	0.02426952762670602	1.0	0.0	responder	Skeletal Muscle Mass	1	29.66165048543689	8.525976024996226	29.618446601941745	8.611380453510913
Skeletal Muscle Mass	20	Brnka Michal	24.0	1.0	39.2	1.112661721286719	0.05333071429162791	0.005074693561217243	0.04825726905125153	0.05840415665671443	1.0	0.0	responder	Skeletal Muscle Mass	1	29.66165048543689	8.525976024996226	29.618446601941745	8.611380453510913
Skeletal Muscle Mass	21	Brousilova Tereza	23.0	0.0	25.7	-0.4550311791582929	0.05296456100347846	0.0013760327699661927	0.05158886564741254	0.05434026461437602	1.0	0.0	responder	Skeletal Muscle Mass	1	29.66165048543689	8.525976024996226	29.618446601941745	8.611380453510913
Skeletal Muscle Mass	22	Buchtova Jana	23.0	0.0	24.1	-0.6408318192110347	-0.05683009386534111	0.0014288899223685668	-0.058258633563730816	-0.05540153838538565	0.0	1.0	worsener	Skeletal Muscle Mass	1	29.66165048543689	8.525976024996226	29.618446601941745	8.611380453510913
Skeletal Muscle Mass	23	David Pavlista	24.0	1.0	42.6	1.5074880813987956	0.2148050734370662	0.005187014981633815	0.2096193347513638	0.21999081134147572	1.0	0.0	responder	Skeletal Muscle Mass	1	29.66165048543689	8.525976024996226	29.618446601941745	8.611380453510913
Skeletal Muscle Mass	24	David Prokop	22.0	1.0	34.8	0.6017099611416774	-0.0694241896733252	0.004686223793185073	-0.07410927902129077	-0.06473911452722937	0.0	1.0	worsener	Skeletal Muscle Mass	1	29.66165048543689	8.525976024996226	29.618446601941745	8.611380453510913
Skeletal Muscle Mass	25	Demianiv Mariana	22.0	0.0	19.8	-1.140171039352779	0.022844937822827944	0.0016924997008553565	0.021152846313426427	0.02453704699133003	1.0	0.0	responder	Skeletal Muscle Mass	1	29.66165048543689	8.525976024996226	29.618446601941745	8.611380453510913
Skeletal Muscle Mass	26	Dobiasova Tereza	22.0	0.0	28.8	-0.09504243905610493	0.03493734775959489	0.0013951785149640345	0.03354251033937689	0.03633218990692701	1.0	0.0	responder	Skeletal Muscle Mass	1	29.66165048543689	8.525976024996226	29.618446601941745	8.611380453510913
Skeletal Muscle Mass	27	Dominika Vojtova	21.0	0.0	22.2	-0.8614700792736661	0.014693821409284108	0.0017347703898396194	0.01295946868334712	0.016428184140997403	1.0	0.0	responder	Skeletal Muscle Mass	1	29.66165048543689	8.525976024996226	29.618446601941745	8.611380453510913
Skeletal Muscle Mass	28	Donarova Katerina	22.0	0.0	20.8	-1.0240456393198154	0.0137628834275454	0.001659464001517442	0.012103820846783759	0.01542196035066183	1.0	0.0	responder	Skeletal Muscle Mass	1	29.66165048543689	8.525976024996226	29.618446601941745	8.611380453510913
Skeletal Muscle Mass	29	Dundrova Melisa Vanesa	22.0	0.0	21.2	-0.97759547930663	-0.008636118247160046	0.0016462497235991836	-0.0102819691599378	-0.006990254430343756	0.0	1.0	worsener	Skeletal Muscle Mass	1	29.66165048543689	8.525976024996226	29.618446601941745	8.611380453510913
Skeletal Muscle Mass	30	Duskova Nikola	23.0	0.0	23.8	-0.6756694392209239	-0.022437548947324273	0.0014388006173258706	-0.023875997330329992	-0.02099908357463426	0.0	1.0	worsener	Skeletal Muscle Mass	1	29.66165048543689	8.525976024996226	29.618446601941745	8.611380453510913
Skeletal Muscle Mass	31	Dvoracek Viktor	23.0	1.0	37.5	0.91524854123068	0.022598822458248072	0.004896976536209945	0.017703043878476588	0.027494595083231155	1.0	0.0	responder	Skeletal Muscle Mass	1	29.66165048543689	8.525976024996226	29.618446601941745	8.611380453510913
Skeletal Muscle Mass	32	Eliska Urbanova	23.0	0.0	29.0	-0.07181735904951227	0.09688561485984098	0.0012670150076475653	0.09561890962053397	0.09815232581051204	1.0	0.0	responder	Skeletal Muscle Mass	1	29.66165048543689	8.525976024996226	29.618446601941745	8.611380453510913
Skeletal Muscle Mass	33	Eliska Zatkova	23.0	0.0	25.0	-0.5363189591813675	0.015925208041648976	0.0013991577725508031	0.014526393365107077	0.017324034484422636	1.0	0.0	responder	Skeletal Muscle Mass	1	29.66165048543689	8.525976024996226	29.618446601941745	8.611380453510913
Skeletal Muscle Mass	34	Ella Prusova	23.0	0.0	30.4	0.0907582009966369	-0.09879951543137477	0.0012207651321086194	-0.10001998398623582	-0.09757903939530355	0.0	1.0	worsener	Skeletal Muscle Mass	1	29.66165048543689	8.525976024996226	29.618446601941745	8.611380453510913
Skeletal Muscle Mass	35	Ema Prazakova	23.0	0.0	22.9	-0.7801822992505916	0.01036691115178574	0.0014685327273283929	0.008898737415399842	0.011835105391703427	1.0	0.0	responder	Skeletal Muscle Mass	1	29.66165048543689	8.525976024996226	29.618446601941745	8.611380453510913
Skeletal Muscle Mass	36	Ester Soulkova	21.0	0.0	32.1	0.2881713810526757	-0.0998491283151786	0.0014077171643438577	-0.10125651054431223	-0.09844173232818496	0.0	1.0	worsener	Skeletal Muscle Mass	1	29.66165048543689	8.525976024996226	29.618446601941745	8.611380453510913
Skeletal Muscle Mass	37	Filip Ondrejka	21.0	1.0	41.5	1.3797501413625353	0.07455231784290903	0.004786006611148119	0.0697674557971494	0.07933715395472601	1.0	0.0	responder	Skeletal Muscle Mass	1	29.66165048543689	8.525976024996226	29.618446601941745	8.611380453510913
Skeletal Muscle Mass	38	Frycek Matej	22.0	1.0	42.5	1.4958755413954992	-0.21324784198529695	0.004940598506015862	-0.21818724913412096	-0.2083084552545763	0.0	1.0	worsener	Skeletal Muscle Mass	1	29.66165048543689	8.525976024996226	29.618446601941745	8.611380453510913
Skeletal Muscle Mass	39	Gerhardova Klara	23.0	0.0	22.8	-0.7917948392538877	0.03355995523532705	0.001471836277752151	0.032088478664474916	0.03503145265066241	1.0	0.0	responder	Skeletal Muscle Mass	1	29.66165048543689	8.525976024996226	29.618446601941745	8.611380453510913
Skeletal Muscle Mass	40	Hajkova Rozalie	24.0	0.0	28.4	-0.1414925990692907	0.07461439844846876	0.0011652800532572542	0.07344939914112479	0.07577940916913538	1.0	0.0	responder	Skeletal Muscle Mass	1	29.66165048543689	8.525976024996226	29.618446601941745	8.611380453510913
Skeletal Muscle Mass	41	Hartl Jakub	22.0	1.0	50.7	2.4481038216658026	0.12513527003544664	0.005211491304792613	0.11992499795042393	0.13034548527879022	1.0	0.0	responder	Skeletal Muscle Mass	1	29.66165048543689	8.525976024996226	29.618446601941745	8.611380453510913
Skeletal Muscle Mass	42	Herzinova Veronika	23.0	0.0	21.5	-0.9427578592967408	0.04184796722099123	0.00151478265771139	0.04033355358756444	0.04336240634616775	1.0	0.0	responder	Skeletal Muscle Mass	1	29.66165048543689	8.525976024996226	29.618446601941745	8.611380453510913
Skeletal Muscle Mass	43	Horakova Radka	26.0	0.0	31.5	0.21849614103289725	0.12355527727731375	0.0008197567274412048	0.1227357027029198	0.1243748776450944	1.0	0.0	responder	Skeletal Muscle Mass	1	29.66165048543689	8.525976024996226	29.618446601941745	8.611380453510913
Skeletal Muscle Mass	44	Houbova Tereza	22.0	0.0	25.8	-0.44341863915499635	-0.16066487548597802	0.0014942856554766631	-0.1621587940518727	-0.15917095363316064	0.0	1.0	worsener	Skeletal Muscle Mass	1	29.66165048543689	8.525976024996226	29.618446601941745	8.611380453510913
Skeletal Muscle Mass	45	Houstecka Julie	22.0	0.0	19.7	-1.1517835793560758	-0.024335192765583564	0.0016958032903210984	-0.02603058728649479	-0.022639780478047364	0.0	1.0	worsener	Skeletal Muscle Mass	1	29.66165048543689	8.525976024996226	29.618446601941745	8.611380453510913
Skeletal Muscle Mass	46	Hujerova Lucie	24.0	0.0	23.5	-0.7105070592308131	-0.043914722969525255	0.0013271549752045452	-0.04524155889534191	-0.042587862523352074	0.0	1.0	worsener	Skeletal Muscle Mass	1	29.66165048543689	8.525976024996226	29.618446601941745	8.611380453510913
Skeletal Muscle Mass	47	Jakub Seger	24.0	1.0	46.3	1.9371520615207611	0.08385191384496359	0.00530924695420451	0.07854395492305262	0.0891598564465732	1.0	0.0	responder	Skeletal Muscle Mass	1	29.66165048543689	8.525976024996226	29.618446601941745	8.611380453510913
Skeletal Muscle Mass	48	Jan Rychtera	24.0	1.0	41.1	1.33329998134935	-0.012013525090061272	0.005137461331771743	-0.017149719292833585	-0.006877329422989349	0.0	1.0	worsener	Skeletal Muscle Mass	1	29.66165048543689	8.525976024996226	29.618446601941745	8.611380453510913
Skeletal Muscle Mass	49	Jana Jilkova	22.0	0.0	29.9	0.032695500980154994	0.10822201128537436	0.0013588392175357359	0.10686350237514083	0.10958052501876472	1.0	0.0	responder	Skeletal Muscle Mass	1	29.66165048543689	8.525976024996226	29.618446601941745	8.611380453510913
Skeletal Muscle Mass	50	Jindra Vejskalova	21.0	0.0	28.8	-0.09504243905610493	0.008705029599413376	0.0015167348620898924	0.0071886621057972	0.010221414613871679	1.0	0.0	responder	Skeletal Muscle Mass	1	29.66165048543689	8.525976024996226	29.618446601941745	8.611380453510913
Skeletal Muscle Mass	51	Jonasova Sarka	24.0	0.0	22.8	-0.7917948392538877	-0.1278695257284584	0.0013502800177722556	-0.12921948191190927	-0.12651954230694315	0.0	1.0	worsener	Skeletal Muscle Mass	1	29.66165048543689	8.525976024996226	29.618446601941745	8.611380453510913
Skeletal Muscle Mass	52	Kadlecova Monika	24.0	0.0	28.5	-0.12988005906599417	-0.03068068277163997	0.0011619765524488877	-0.031842379222335314	-0.02951897510459522	0.0	1.0	worsener	Skeletal Muscle Mass	1	29.66165048543689	8.525976024996226	29.618446601941745	8.611380453510913
Skeletal Muscle Mass	53	Karolina Vatkova	22.0	0.0	30.0	0.04430804098345154	0.10848669210098427	0.0013555356471421454	0.10713148578305631	0.10984190336995396	1.0	0.0	responder	Skeletal Muscle Mass	1	29.66165048543689	8.525976024996226	29.618446601941745	8.611380453510913
Skeletal Muscle Mass	54	Karolina Vlckova	22.0	0.0	29.4	-0.025367199036326903	0.05998315747785499	0.0013753570726472274	0.05860813569648903	0.061358184270360584	1.0	0.0	responder	Skeletal Muscle Mass	1	29.66165048543689	8.525976024996226	29.618446601941745	8.611380453510913
Skeletal Muscle Mass	55	Katerina Lukasova	22.0	0.0	32.0	0.27655884104937917	-0.07388149097097164	0.0012894643703917795	-0.07517064597664964	-0.0725923310374811	0.0	1.0	worsener	Skeletal Muscle Mass	1	29.66165048543689	8.525976024996226	29.618446601941745	8.611380453510913
Skeletal Muscle Mass	56	Katerina Romanska	22.0	0.0	21.0	-1.0008205593132227	0.17849631926651421	0.001652856779435517	0.1768438624993463	0.18014878947259697	1.0	0.0	responder	Skeletal Muscle Mass	1	29.66165048543689	8.525976024996226	29.618446601941745	8.611380453510913
Skeletal Muscle Mass	57	Katerina Ticha	24.0	0.0	25.4	-0.4898687991681821	-0.19136099949906585	0.0012643872619268592	-0.1926250818643107	-0.19009689912682023	0.0	1.0	worsener	Skeletal Muscle Mass	1	29.66165048543689	8.525976024996226	29.618446601941745	8.611380453510913
Skeletal Muscle Mass	58	Klara Kosikova	23.0	0.0	32.9	0.3810717010790464	0.0602927164796814	0.0011381758227813907	0.0591548126330733	0.061430630699723786	1.0	0.0	responder	Skeletal Muscle Mass	1	29.66165048543689	8.525976024996226	29.618446601941745	8.611380453510913
Skeletal Muscle Mass	59	Koderova Tereza	23.0	0.0	27.4	-0.2576179991022545	0.022277547356506618	0.0013198721089319985	0.020957998149285714	0.023597098806725187	1.0	0.0	responder	Skeletal Muscle Mass	1	29.66165048543689	8.525976024996226	29.618446601941745	8.611380453510913
Skeletal Muscle Mass	60	Kolarikova Lucie	23.0	0.0	26.8	-0.32729323912203256	-0.08487029950267595	0.0013396935912139535	-0.086209664929416	-0.08353093058484097	0.0	1.0	worsener	Skeletal Muscle Mass	1	29.66165048543689	8.525976024996226	29.618446601941745	8.611380453510913
Skeletal Muscle Mass	61	Kopecky Petr	22.0	1.0	33.1	0.4042967810856395	-0.015279451123602645	0.0046300631538052596	-0.019908398160351864	-0.010650523110307317	0.0	1.0	worsener	Skeletal Muscle Mass	1	29.66165048543689	8.525976024996226	29.618446601941745	8.611380453510913
Skeletal Muscle Mass	62	Korobkova Tatiana	23.0	0.0	29.0	-0.07181735904951227	0.16725878957995685	0.0012670149563342957	0.1659920842184014	0.1685255003777348	1.0	0.0	responder	Skeletal Muscle Mass	1	29.66165048543689	8.525976024996226	29.618446601941745	8.611380453510913
Skeletal Muscle Mass	63	Kospachova Pavlina	21.0	0.0	25.3	-0.5014813391714782	0.02289892634228044	0.0016323597691999673	0.0212669634566993	0.024530905878819658	1.0	0.0	responder	Skeletal Muscle Mass	1	29.66165048543689	8.525976024996226	29.618446601941745	8.611380453510913
Skeletal Muscle Mass	64	Kourimsky Pavel	25.0	1.0	41.2	1.3449125213526465	0.06139892366281111	0.005262321291955857	0.05613788632846525	0.06665994835574558	1.0	0.0	responder	Skeletal Muscle Mass	1	29.66165048543689	8.525976024996226	29.618446601941745	8.611380453510913
Skeletal Muscle Mass	65	Kratka Lucie	22.0	0.0	21.5	-0.9427578592967408	-0.10167297542327043	0.0016363390828206324	-0.10330891772628138	-0.10003702111553253	0.0	1.0	worsener	Skeletal Muscle Mass	1	29.66165048543689	8.525976024996226	29.618446601941745	8.611380453510913
Skeletal Muscle Mass	66	Krause Martin	27.0	1.0	52.5	2.657129541725137	-0.12599134536922094	0.005878737145143303	-0.13186867575720765	-0.12011403583165504	0.0	1.0	worsener	Skeletal Muscle Mass	1	29.66165048543689	8.525976024996226	29.618446601941745	8.611380453510913
Skeletal Muscle Mass	67	Kristyna Novakova	22.0	0.0	29.8	0.021082960976858866	0.014126430888297061	0.0013621428313550475	0.012764619204317646	0.015488247022850784	1.0	0.0	responder	Skeletal Muscle Mass	1	29.66165048543689	8.525976024996226	29.618446601941745	8.611380453510913
Skeletal Muscle Mass	68	Krouzecky Tomas	24.0	1.0	36.8	0.8339607612076051	-0.11722569924644366	0.004995407839475345	-0.122219883911242	-0.11223152172591616	0.0	1.0	worsener	Skeletal Muscle Mass	1	29.66165048543689	8.525976024996226	29.618446601941745	8.611380453510913
Skeletal Muscle Mass	69	Libalova Sarka	21.0	0.0	27.7	-0.22278037909236528	0.04098012807228816	0.0015530740996166385	0.03942743146036096	0.042532843007233534	1.0	0.0	responder	Skeletal Muscle Mass	1	29.66165048543689	8.525976024996226	29.618446601941745	8.611380453510913
Skeletal Muscle Mass	70	Lucie Nesnidalova	21.0	0.0	29.0	-0.07181735904951227	-0.09632537081757064	0.001510127785729438	-0.09783513319085577	-0.09481559099204877	0.0	1.0	worsener	Skeletal Muscle Mass	1	29.66165048543689	8.525976024996226	29.618446601941745	8.611380453510913
Skeletal Muscle Mass	71	Lucie Trtilkova	25.0	0.0	21.2	-0.97759547930663	-0.04722778820045502	0.0012815807207793752	-0.04850906964295226	-0.04594646753641878	0.0	1.0	worsener	Skeletal Muscle Mass	1	29.66165048543689	8.525976024996226	29.618446601941745	8.611380453510913
Skeletal Muscle Mass	72	Machnikova Petra	27.0	0.0	28.3	-0.15310513907258683	0.16477553459445082	0.0008039145447292593	0.16397179149387564	0.16557931000956685	1.0	0.0	responder	Skeletal Muscle Mass	1	29.66165048543689	8.525976024996226	29.618446601941745	8.611380453510913
Skeletal Muscle Mass	73	Magdalena Zichova	24.0	0.0	29.4	-0.025367199036326903	0.018616894264942903	0.0011322444221281702	0.017484922267964935	0.019748878519315366	1.0	0.0	responder	Skeletal Muscle Mass	1	29.66165048543689	8.525976024996226	29.618446601941745	8.611380453510913
Skeletal Muscle Mass	74	Malecha Vojtech	21.0	1.0	56.2	3.0867935218471034	-0.37915182663843283	0.0052716309766265845	-0.3844222631987606	-0.3738814797225092	0.0	1.0	worsener	Skeletal Muscle Mass	1	29.66165048543689	8.525976024996226	29.618446601941745	8.611380453510913
Skeletal Muscle Mass	75	Marie Molavcova	23.0	0.0	23.7	-0.6872819792242205	0.15323070692936347	0.0014421040865229648	0.1517889559115809	0.15467247514707333	1.0	0.0	responder	Skeletal Muscle Mass	1	29.66165048543689	8.525976024996226	29.618446601941745	8.611380453510913
Skeletal Muscle Mass	76	Marie Stachova	21.0	0.0	20.9	-1.0124330993165191	-0.00047589148152236337	0.001777716788024792	-0.002253182756902125	0.0013014070893646132	0.5	0.5	uncertain	Skeletal Muscle Mass	1	29.66165048543689	8.525976024996226	29.618446601941745	8.611380453510913
Skeletal Muscle Mass	77	Marie Vesela	23.0	0.0	22.3	-0.8498575392703697	-0.038136623465047745	0.0014883541536766585	-0.0396246144314749	-0.036648609851888114	0.0	1.0	worsener	Skeletal Muscle Mass	1	29.66165048543689	8.525976024996226	29.618446601941745	8.611380453510913
Skeletal Muscle Mass	78	Marketa Stadlikova	23.0	0.0	23.2	-0.7453446792407024	-0.02402563377996737	0.0014586220316799917	-0.025483899141857433	-0.022567349300345357	0.0	1.0	worsener	Skeletal Muscle Mass	1	29.66165048543689	8.525976024996226	29.618446601941745	8.611380453510913
Skeletal Muscle Mass	79	Martinkovsky Tomas	21.0	1.0	34.4	0.5552598011284922	0.10267543051961392	0.004551453235807789	0.09812506902905214	0.10722577051034328	1.0	0.0	responder	Skeletal Muscle Mass	1	29.66165048543689	8.525976024996226	29.618446601941745	8.611380453510913
Skeletal Muscle Mass	80	Matysova Sara	22.0	0.0	26.7	-0.3389057791253291	-0.2755713727224238	0.0014645536024469673	-0.2770355658352872	-0.2741071749778152	0.0	1.0	worsener	Skeletal Muscle Mass	1	29.66165048543689	8.525976024996226	29.618446601941745	8.611380453510913
Skeletal Muscle Mass	81	Mestakova Tereza	26.0	0.0	29.0	-0.07181735904951227	-0.21146989132568247	0.0009023460982959453	-0.21237203544484437	-0.2105677225269501	0.0	1.0	worsener	Skeletal Muscle Mass	1	29.66165048543689	8.525976024996226	29.618446601941745	8.611380453510913
Skeletal Muscle Mass	82	Michaela Poslusna	25.0	0.0	30.2	0.06753312099004422	0.011780071523478557	0.0009842595112769716	0.01079604153004397	0.012764120523109618	1.0	0.0	responder	Skeletal Muscle Mass	1	29.66165048543689	8.525976024996226	29.618446601941745	8.611380453510913
Skeletal Muscle Mass	83	Michaela Ronkova	22.0	0.0	23.3	-0.7337321392374059	0.06729535331627272	0.0015768747680444048	0.06571886306274932	0.06887184891134088	1.0	0.0	responder	Skeletal Muscle Mass	1	29.66165048543689	8.525976024996226	29.618446601941745	8.611380453510913
Skeletal Muscle Mass	84	Michaela Zlatohlavkova	22.0	0.0	31.5	0.21849614103289725	0.018626004595944535	0.001305982159096424	0.0173203369650858	0.019931677305888604	1.0	0.0	responder	Skeletal Muscle Mass	1	29.66165048543689	8.525976024996226	29.618446601941745	8.611380453510913
Skeletal Muscle Mass	85	Monika Safarikova	22.0	0.0	25.5	-0.47825625916488557	0.03793174366576367	0.0015041962742068894	0.036427916947101235	0.03943557372785449	1.0	0.0	responder	Skeletal Muscle Mass	1	29.66165048543689	8.525976024996226	29.618446601941745	8.611380453510913
Skeletal Muscle Mass	86	Moravcova Natalie	24.0	0.0	28.4	-0.1414925990692907	-0.007487638682287672	0.0011652801040661302	-0.008652637962611657	-0.006322627982027747	0.0	1.0	worsener	Skeletal Muscle Mass	1	29.66165048543689	8.525976024996226	29.618446601941745	8.611380453510913
Skeletal Muscle Mass	87	Natalie Pechackova	21.0	0.0	22.1	-0.8730826192769623	0.07307345283671947	0.001738073932061362	0.07133579732664827	0.07481111846704531	1.0	0.0	responder	Skeletal Muscle Mass	1	29.66165048543689	8.525976024996226	29.618446601941745	8.611380453510913
Skeletal Muscle Mass	88	Natalie Smetanova	23.0	0.0	22.6	-0.8150199192604805	0.00957286872022343	0.0014784434280995353	0.008094786568896395	0.011050972891417314	1.0	0.0	responder	Skeletal Muscle Mass	1	29.66165048543689	8.525976024996226	29.618446601941745	8.611380453510913
Skeletal Muscle Mass	89	Netrhova Pavlina	22.0	0.0	21.9	-0.8963076992835555	-0.018512215058368444	0.0016231247767330495	-0.020134945739517397	-0.016889473836040326	0.0	1.0	worsener	Skeletal Muscle Mass	1	29.66165048543689	8.525976024996226	29.618446601941745	8.611380453510913
Skeletal Muscle Mass	90	Nova Vendula	24.0	0.0	30.9	0.1488209010131188	0.022587106319166352	0.001082690891619771	0.02150467599970999	0.02366955286630889	1.0	0.0	responder	Skeletal Muscle Mass	1	29.66165048543689	8.525976024996226	29.618446601941745	8.611380453510913
Skeletal Muscle Mass	91	Petrzilkova Veronika	23.0	0.0	22.7	-0.8034073792571843	0.033295274421473786	0.0014751398368842207	0.03182049493988139	0.03477007511975113	1.0	0.0	responder	Skeletal Muscle Mass	1	29.66165048543689	8.525976024996226	29.618446601941745	8.611380453510913
Skeletal Muscle Mass	92	Pistora Tomas	22.0	1.0	43.5	1.6120009414284628	0.059162802341375935	0.004973634310163114	0.05419036277120349	0.0641352167920629	1.0	0.0	responder	Skeletal Muscle Mass	1	29.66165048543689	8.525976024996226	29.618446601941745	8.611380453510913
Skeletal Muscle Mass	93	Prochazka Tadeas	25.0	1.0	58.0	3.295819241906438	0.23488278570710105	0.0058173209056500705	0.22906683316150817	0.24069869307354383	1.0	0.0	responder	Skeletal Muscle Mass	1	29.66165048543689	8.525976024996226	29.618446601941745	8.611380453510913
Skeletal Muscle Mass	94	Prokupek Zdenek	21.0	1.0	41.1	1.33329998134935	-0.14935479183731398	0.004772792240498769	-0.1541264412068597	-0.14458316692701503	0.0	1.0	worsener	Skeletal Muscle Mass	1	29.66165048543689	8.525976024996226	29.618446601941745	8.611380453510913
Skeletal Muscle Mass	95	Rohlikova Tereza	23.0	0.0	26.3	-0.38535593913851446	-0.004091666392968826	0.0013562113782331795	-0.005447545456229915	-0.0027357820014210954	0.0	1.0	worsener	Skeletal Muscle Mass	1	29.66165048543689	8.525976024996226	29.618446601941745	8.611380453510913
Skeletal Muscle Mass	96	Smetalova Tereza	25.0	0.0	30.6	0.11398328100322999	-0.034076655036477305	0.0009710452517860666	-0.035047473580334644	-0.03310581597276952	0.0	1.0	worsener	Skeletal Muscle Mass	1	29.66165048543689	8.525976024996226	29.618446601941745	8.611380453510913
Skeletal Muscle Mass	97	Srba Stanislav	22.0	1.0	50.4	2.413266201655913	0.007052603145817708	0.005201580554815872	0.001852240794015581	0.01225290949814025	1.0	0.0	responder	Skeletal Muscle Mass	1	29.66165048543689	8.525976024996226	29.618446601941745	8.611380453510913
Skeletal Muscle Mass	98	Stachova Valentyna	21.0	0.0	32.1	0.2881713810526757	0.14645698305762805	0.0014077170260287377	0.14504960100806835	0.14786437890253165	1.0	0.0	responder	Skeletal Muscle Mass	1	29.66165048543689	8.525976024996226	29.618446601941745	8.611380453510913
Skeletal Muscle Mass	99	Tereza Zahorikova	22.0	0.0	21.6	-0.9311453192934442	0.015880329853345206	0.0016330354690808496	0.014247690312363677	0.01751298069136671	1.0	0.0	responder	Skeletal Muscle Mass	1	29.66165048543689	8.525976024996226	29.618446601941745	8.611380453510913
Skeletal Muscle Mass	100	Tondrova Veronika	21.0	0.0	31.4	0.2068836010296007	-0.01959985683515914	0.0014308420947237777	-0.021030356937731053	-0.01816934201432738	0.0	1.0	worsener	Skeletal Muscle Mass	1	29.66165048543689	8.525976024996226	29.618446601941745	8.611380453510913
