# Supplementary material for: Impact of Nutrition Education on Dietary Intake and Body Composition Among Czech University Students Studying Nutrition and Food
Source: Healthcare (Basel). 2026 May 7;14(10):1258. doi: 10.3390/healthcare14101258 (PMC13206028; doi:10.3390/healthcare14101258)
Supplement: Supplementary file 1 [file healthcare-14-01258-s001.zip › participant_summary_Weight.csv]

outcome	participant_idx	Name	age	gender_code	baseline_value	baseline_value_z	posterior_mean_individual_slope_z	posterior_sd_individual_slope_z	posterior_q025_individual_slope_z	posterior_q975_individual_slope_z	prob_benefit	prob_harm	responder_status	outcome_label	beneficial_direction	y_mean	y_sd	baseline_mean	baseline_sd
Weight	0	Adam Grmolensky	22.0	1.0	99.2	2.0781008563865315	0.09852585767520054	0.01340300958929482	0.08512617371508219	0.11192553030169557	0.0	1.0	worsener	Weight	-1	69.15533980582525	14.252288034028794	69.03300970873786	14.516615109681188
Weight	1	Adam Lill	25.0	1.0	87.0	1.2376845535623437	-0.04383133070856678	0.020459843964883005	-0.0642860746783425	-0.023376584510934696	1.0	0.0	responder	Weight	-1	69.15533980582525	14.252288034028794	69.03300970873786	14.516615109681188
Weight	2	Adela Bozdechova	25.0	0.0	60.2	-0.6084758493629202	-0.17674151630658838	0.006521845699138137	-0.18326174175564997	-0.17022127969137754	1.0	0.0	responder	Weight	-1	69.15533980582525	14.252288034028794	69.03300970873786	14.516615109681188
Weight	3	Aneta Krmelova	23.0	0.0	54.5	-1.0011293678955324	0.04434185304479742	0.0019904793884885684	0.0423518521115938	0.0463318392504557	0.0	1.0	worsener	Weight	-1	69.15533980582525	14.252288034028794	69.03300970873786	14.516615109681188
Weight	4	Anezka Brezinova	23.0	0.0	76.2	0.49370946581634195	0.21805903599365214	0.018742508108479376	0.1993212047812235	0.23679686601324737	0.0	1.0	worsener	Weight	-1	69.15533980582525	14.252288034028794	69.03300970873786	14.516615109681188
Weight	5	Anna Chodorova	21.0	0.0	51.8	-1.1871231398320332	0.4500753446686746	0.007636492740101251	0.44244075629328095	0.45770993881512306	0.0	1.0	worsener	Weight	-1	69.15533980582525	14.252288034028794	69.03300970873786	14.516615109681188
Weight	6	Anna Holeckova	22.0	0.0	65.7	-0.2295996472700488	-0.014558296573953003	0.007177250774093633	-0.021733758442081613	-0.007382834873213775	1.0	0.0	responder	Weight	-1	69.15533980582525	14.252288034028794	69.03300970873786	14.516615109681188
Weight	7	Anna Liskova	24.0	0.0	63.0	-0.4155934192065495	0.7502545727729879	0.007663903722914628	0.7425925806233342	0.757916573129977	0.0	1.0	worsener	Weight	-1	69.15533980582525	14.252288034028794	69.03300970873786	14.516615109681188
Weight	8	Arribasova Marie	19.0	0.0	75.2	0.4248228836176381	-0.37798081448736076	0.01165440446646369	-0.3896323226580835	-0.3663292773957646	1.0	0.0	responder	Weight	-1	69.15533980582525	14.252288034028794	69.03300970873786	14.516615109681188
Weight	9	Barbora Barochova	23.0	0.0	46.5	-1.5522220254851635	-0.2305495373019298	0.009633977156387462	-0.24018113353387993	-0.22091795973731418	1.0	0.0	responder	Weight	-1	69.15533980582525	14.252288034028794	69.03300970873786	14.516615109681188
Weight	10	Barbora Haluskova	22.0	0.0	67.5	-0.10560379931238202	-0.018837466600929866	0.008897037749001567	-0.02773228608541487	-0.00994264653548787	1.0	0.0	responder	Weight	-1	69.15533980582525	14.252288034028794	69.03300970873786	14.516615109681188
Weight	11	Barbora Honzkova	21.0	0.0	66.0	-0.20893367261043785	0.09901946648805512	0.005930715445884896	0.09309022599431273	0.10494871480490257	0.0	1.0	worsener	Weight	-1	69.15533980582525	14.252288034028794	69.03300970873786	14.516615109681188
Weight	12	Barbora Hurabova	21.0	0.0	69.8	0.05283533974463672	0.30905380258758874	0.009561376931600338	0.29949480697244796	0.31861280821354343	0.0	1.0	worsener	Weight	-1	69.15533980582525	14.252288034028794	69.03300970873786	14.516615109681188
Weight	13	Barbora Jelinkova	22.0	0.0	64.8	-0.2915975712488827	0.19807380676486264	0.006317357380251562	0.19175802360912828	0.2043895894503747	0.0	1.0	worsener	Weight	-1	69.15533980582525	14.252288034028794	69.03300970873786	14.516615109681188
Weight	14	Barbora Koudelkova	24.0	0.0	45.0	-1.6555518987832194	-0.14715364229662298	0.009533966380522514	-0.15668526535340277	-0.13762204795791916	1.0	0.0	responder	Weight	-1	69.15533980582525	14.252288034028794	69.03300970873786	14.516615109681188
Weight	15	Barbora Netusilova	22.0	0.0	65.7	-0.2295996472700488	0.09068796259449215	0.007177250803539514	0.08351250082775832	0.09786342448526102	0.0	1.0	worsener	Weight	-1	69.15533980582525	14.252288034028794	69.03300970873786	14.516615109681188
Weight	16	Barbora Prochazkova	23.0	0.0	54.2	-1.0217953425551436	-0.04849718232732204	0.002277110588874282	-0.05077374316182456	-0.0462206363149742	1.0	0.0	responder	Weight	-1	69.15533980582525	14.252288034028794	69.03300970873786	14.516615109681188
Weight	17	Batdorjova Nomindari	21.0	0.0	52.6	-1.1320138740730699	0.019392435410501264	0.0068721431588751256	0.012522005227882459	0.02626287123986297	0.0	1.0	worsener	Weight	-1	69.15533980582525	14.252288034028794	69.03300970873786	14.516615109681188
Weight	18	Becvar Jan	23.0	1.0	97.3	1.9472163502089936	0.4533945454814501	0.01368517359768196	0.4397127731352017	0.4670763127644214	0.0	1.0	worsener	Weight	-1	69.15533980582525	14.252288034028794	69.03300970873786	14.516615109681188
Weight	19	Blazejova Karolina	21.0	0.0	57.9	-0.7669149884199394	0.08319364518120097	0.001808325947335044	0.08138576345112852	0.0850015304472908	0.0	1.0	worsener	Weight	-1	69.15533980582525	14.252288034028794	69.03300970873786	14.516615109681188
Weight	20	Brnka Michal	24.0	1.0	92.9	1.644115388534697	0.10710758374398255	0.016355930919554097	0.09075572479877679	0.12345944185362304	0.0	1.0	worsener	Weight	-1	69.15533980582525	14.252288034028794	69.03300970873786	14.516615109681188
Weight	21	Brousilova Tereza	23.0	0.0	71.2	0.14927655482282257	-0.026543412256847445	0.01396532194750732	-0.0405052488804914	-0.012581575630131937	1.0	0.0	responder	Weight	-1	69.15533980582525	14.252288034028794	69.03300970873786	14.516615109681188
Weight	22	Buchtova Jana	23.0	0.0	58.1	-0.7531376719801984	0.03578351302028787	0.0014490945628335052	0.03433477683351152	0.03723225483784386	0.0	1.0	worsener	Weight	-1	69.15533980582525	14.252288034028794	69.03300970873786	14.516615109681188
Weight	23	David Pavlista	24.0	1.0	84.3	1.051690781625843	0.13067091483443566	0.02457269088707515	0.10610435269108823	0.15523747828650217	0.0	1.0	worsener	Weight	-1	69.15533980582525	14.252288034028794	69.03300970873786	14.516615109681188
Weight	24	David Prokop	22.0	1.0	71.2	0.14927655482282257	-0.067230647487565	0.040155251481219845	-0.10737587792418991	-0.027085416490236776	1.0	0.0	responder	Weight	-1	69.15533980582525	14.252288034028794	69.03300970873786	14.516615109681188
Weight	25	Demianiv Mariana	22.0	0.0	47.3	-1.4971127597262006	0.3207554482854938	0.01040279370225625	0.3103552385109635	0.33115564863474367	0.0	1.0	worsener	Weight	-1	69.15533980582525	14.252288034028794	69.03300970873786	14.516615109681188
Weight	26	Dobiasova Tereza	22.0	0.0	75.2	0.4248228836176381	0.07901788103238369	0.016253904305524647	0.06276803075341436	0.09526773584104936	0.0	1.0	worsener	Weight	-1	69.15533980582525	14.252288034028794	69.03300970873786	14.516615109681188
Weight	27	Dominika Vojtova	21.0	0.0	51.2	-1.2284550891512551	-0.05134150360474638	0.008209755275618498	-0.05954921128885989	-0.043133790258134144	1.0	0.0	responder	Weight	-1	69.15533980582525	14.252288034028794	69.03300970873786	14.516615109681188
Weight	28	Donarova Katerina	22.0	0.0	50.3	-1.290453013130089	0.007239943772855668	0.007536482210042625	-0.00029466790903226665	0.014774547656220657	0.5	0.5	uncertain	Weight	-1	69.15533980582525	14.252288034028794	69.03300970873786	14.516615109681188
Weight	29	Dundrova Melisa Vanesa	22.0	0.0	53.8	-1.0493499754346254	-0.09307369113236919	0.004192452028082282	-0.09726510452332157	-0.0888822818516696	1.0	0.0	responder	Weight	-1	69.15533980582525	14.252288034028794	69.03300970873786	14.516615109681188
Weight	30	Duskova Nikola	23.0	0.0	66.2	-0.19515635617069688	-0.07468617667568798	0.009188135899012516	-0.083872019639954	-0.06550033303730275	1.0	0.0	responder	Weight	-1	69.15533980582525	14.252288034028794	69.03300970873786	14.516615109681188
Weight	31	Dvoracek Viktor	23.0	1.0	71.4	0.16305387126256352	0.046426293616585894	0.03843099744896824	0.008004884745343815	0.08484770234897362	0.0	1.0	worsener	Weight	-1	69.15533980582525	14.252288034028794	69.03300970873786	14.516615109681188
Weight	32	Eliska Urbanova	23.0	0.0	64.1	-0.3398181787879756	0.22967332554924855	0.007181717891468507	0.22249339917760985	0.23685325367123652	0.0	1.0	worsener	Weight	-1	69.15533980582525	14.252288034028794	69.03300970873786	14.516615109681188
Weight	33	Eliska Zatkova	23.0	0.0	70.5	0.10105594728372964	-0.009287252186478294	0.013296515915779518	-0.02258044981030667	0.004005945183645262	0.5	0.5	uncertain	Weight	-1	69.15533980582525	14.252288034028794	69.03300970873786	14.516615109681188
Weight	34	Ella Prusova	23.0	0.0	65.3	-0.25715428014953073	-0.07956300895994932	0.00832824240938395	-0.08788917331658593	-0.07123684352605783	1.0	0.0	responder	Weight	-1	69.15533980582525	14.252288034028794	69.03300970873786	14.516615109681188
Weight	35	Ema Prazakova	23.0	0.0	61.5	-0.5189232925046053	-0.08612124397278928	0.004697581009779693	-0.09081765435872859	-0.0814248301464458	1.0	0.0	responder	Weight	-1	69.15533980582525	14.252288034028794	69.03300970873786	14.516615109681188
Weight	36	Ester Soulkova	21.0	0.0	74.6	0.3834909342984152	0.12457105630761461	0.014147475434818247	0.11042710665486538	0.1387150188471596	0.0	1.0	worsener	Weight	-1	69.15533980582525	14.252288034028794	69.03300970873786	14.516615109681188
Weight	37	Filip Ondrejka	21.0	1.0	76.5	0.514375440475953	-0.017772796447534447	0.03662460080699972	-0.0543882585684314	0.018842662921452546	0.5	0.5	uncertain	Weight	-1	69.15533980582525	14.252288034028794	69.03300970873786	14.516615109681188
Weight	38	Frycek Matej	22.0	1.0	83.3	0.9828041994271391	0.08253266037331525	0.02859446118600631	0.053945331578258954	0.1111199865107647	0.0	1.0	worsener	Weight	-1	69.15533980582525	14.252288034028794	69.03300970873786	14.516615109681188
Weight	39	Gerhardova Klara	23.0	0.0	58.5	-0.725583039100717	-0.03922959603490283	0.0018312694039210916	-0.041060411540360164	-0.03739877521785864	1.0	0.0	responder	Weight	-1	69.15533980582525	14.252288034028794	69.03300970873786	14.516615109681188
Weight	40	Hajkova Rozalie	24.0	0.0	66.0	-0.20893367261043785	0.0017211970227372824	0.010530215044360292	-0.008806389697033535	0.01224879041141482	0.5	0.5	uncertain	Weight	-1	69.15533980582525	14.252288034028794	69.03300970873786	14.516615109681188
Weight	41	Hartl Jakub	22.0	1.0	96.7	1.9058844008897717	0.05691343225049242	0.015791602636643354	0.04112575398273399	0.07270110065806991	0.0	1.0	worsener	Weight	-1	69.15533980582525	14.252288034028794	69.03300970873786	14.516615109681188
Weight	42	Herzinova Veronika	23.0	0.0	60.0	-0.6222531658026611	-0.12231496688005027	0.0032644251850986834	-0.12557857978060652	-0.11905134969426955	1.0	0.0	responder	Weight	-1	69.15533980582525	14.252288034028794	69.03300970873786	14.516615109681188
Weight	43	Horakova Radka	26.0	0.0	69.6	0.03905802330489575	-0.041298181117266165	0.01703612204853423	-0.05833005847272131	-0.024266295378299413	1.0	0.0	responder	Weight	-1	69.15533980582525	14.252288034028794	69.03300970873786	14.516615109681188
Weight	44	Houbova Tereza	22.0	0.0	55.5	-0.9322427856968286	-0.1259604005339065	0.002568208806258464	-0.12852797519330908	-0.12339282805826439	1.0	0.0	responder	Weight	-1	69.15533980582525	14.252288034028794	69.03300970873786	14.516615109681188
Weight	45	Houstecka Julie	22.0	0.0	41.2	-1.917320911138294	-0.10521800467088838	0.016230960849243338	-0.12144493106493913	-0.08899109054450001	1.0	0.0	responder	Weight	-1	69.15533980582525	14.252288034028794	69.03300970873786	14.516615109681188
Weight	46	Hujerova Lucie	24.0	0.0	60.7	-0.5740325582635682	-0.1322441855178258	0.005466397778557405	-0.13770922131819438	-0.1267791401102934	1.0	0.0	responder	Weight	-1	69.15533980582525	14.252288034028794	69.03300970873786	14.516615109681188
Weight	47	Jakub Seger	24.0	1.0	83.1	0.9690268829873983	0.08908638542267198	0.025719215558710855	0.06337358490527503	0.11479918704375218	0.0	1.0	worsener	Weight	-1	69.15533980582525	14.252288034028794	69.03300970873786	14.516615109681188
Weight	48	Jan Rychtera	24.0	1.0	79.9	0.7485898199515465	0.015615199128346588	0.028776614644507047	-0.013154237832378981	0.04438463611645223	0.5	0.5	uncertain	Weight	-1	69.15533980582525	14.252288034028794	69.03300970873786	14.516615109681188
Weight	49	Jana Jilkova	22.0	0.0	59.0	-0.691139748001365	0.15261249760468087	0.0007758215756996634	0.15183686477912275	0.15338813135452228	0.0	1.0	worsener	Weight	-1	69.15533980582525	14.252288034028794	69.03300970873786	14.516615109681188
Weight	50	Jindra Vejskalova	21.0	0.0	66.4	-0.1813790397309559	-0.06019064992163109	0.006312890264368127	-0.066501969842083	-0.05387932221318816	1.0	0.0	responder	Weight	-1	69.15533980582525	14.252288034028794	69.03300970873786	14.516615109681188
Weight	51	Jonasova Sarka	24.0	0.0	53.8	-1.0493499754346254	-0.1345511465196787	0.0011261189788811837	-0.13567701448730768	-0.1334253027359303	1.0	0.0	responder	Weight	-1	69.15533980582525	14.252288034028794	69.03300970873786	14.516615109681188
Weight	52	Kadlecova Monika	24.0	0.0	67.5	-0.10560379931238202	-0.12346267748518569	0.011963370793923822	-0.13542306171126467	-0.1115022875879319	1.0	0.0	responder	Weight	-1	69.15533980582525	14.252288034028794	69.03300970873786	14.516615109681188
Weight	53	Karolina Vatkova	22.0	0.0	66.0	-0.20893367261043785	0.08529715606996482	0.007463881982671089	0.0778351345968332	0.09275917752233952	0.0	1.0	worsener	Weight	-1	69.15533980582525	14.252288034028794	69.03300970873786	14.516615109681188
Weight	54	Karolina Vlckova	22.0	0.0	62.4	-0.4569253685257719	0.24120025894440472	0.00402430809832044	0.23717695186006504	0.24522356555941424	0.0	1.0	worsener	Weight	-1	69.15533980582525	14.252288034028794	69.03300970873786	14.516615109681188
Weight	55	Katerina Lukasova	22.0	0.0	76.0	0.479932149376601	-0.04294266794818356	0.017018254003808946	-0.05995667719150534	-0.025928653631505944	1.0	0.0	responder	Weight	-1	69.15533980582525	14.252288034028794	69.03300970873786	14.516615109681188
Weight	56	Katerina Romanska	22.0	0.0	55.0	-0.9666860767961806	0.19408544300739908	0.003045927238061205	0.19104026881483502	0.19713061440024582	0.0	1.0	worsener	Weight	-1	69.15533980582525	14.252288034028794	69.03300970873786	14.516615109681188
Weight	57	Katerina Ticha	24.0	0.0	63.6	-0.37426146988732706	-0.31298963199790947	0.008237165602929704	-0.3212247426589678	-0.3047545133026686	1.0	0.0	responder	Weight	-1	69.15533980582525	14.252288034028794	69.03300970873786	14.516615109681188
Weight	58	Klara Kosikova	23.0	0.0	86.4	1.1963526042431218	-0.014343306714632053	0.028487967514683014	-0.04282416675434182	0.014137555296861531	0.5	0.5	uncertain	Weight	-1	69.15533980582525	14.252288034028794	69.03300970873786	14.516615109681188
Weight	59	Koderova Tereza	23.0	0.0	89.6	1.4167896672789735	0.10122638324131795	0.03154536661565988	0.0696888864420594	0.13276388303610262	0.0	1.0	worsener	Weight	-1	69.15533980582525	14.252288034028794	69.03300970873786	14.516615109681188
Weight	60	Kolarikova Lucie	23.0	0.0	72.7	0.25260642812087836	-0.15874370403791557	0.015398477698010718	-0.17413833888167665	-0.1433490694072623	1.0	0.0	responder	Weight	-1	69.15533980582525	14.252288034028794	69.03300970873786	14.516615109681188
Weight	61	Kopecky Petr	22.0	1.0	66.6	-0.1676017232912159	0.11833583926720301	0.044550262561712226	0.07379669471044256	0.16287498390525434	0.0	1.0	worsener	Weight	-1	69.15533980582525	14.252288034028794	69.03300970873786	14.516615109681188
Weight	62	Korobkova Tatiana	23.0	0.0	77.7	0.5970393391143978	-0.012371097693988451	0.02017566380931705	-0.032541727122156014	0.007799530152124907	0.5	0.5	uncertain	Weight	-1	69.15533980582525	14.252288034028794	69.03300970873786	14.516615109681188
Weight	63	Kospachova Pavlina	21.0	0.0	53.9	-1.042461317214755	-0.08582592775475155	0.005630074854758262	-0.09145460067255776	-0.08019724945250693	1.0	0.0	responder	Weight	-1	69.15533980582525	14.252288034028794	69.03300970873786	14.516615109681188
Weight	64	Kourimsky Pavel	25.0	1.0	83.0	0.9621382247675282	0.032723701086875785	0.02428159276267419	0.008448162167001701	0.05699924095495942	0.0	1.0	worsener	Weight	-1	69.15533980582525	14.252288034028794	69.03300970873786	14.516615109681188
Weight	65	Kratka Lucie	22.0	0.0	71.5	0.16994252948243352	-0.07434324659331429	0.01271878655592859	-0.0870588610675236	-0.061627629481469576	1.0	0.0	responder	Weight	-1	69.15533980582525	14.252288034028794	69.03300970873786	14.516615109681188
Weight	66	Krause Martin	27.0	1.0	103.6	2.381201818060828	-0.016407576095609895	0.0015332532342754778	-0.017940465979377825	-0.01487468470195318	1.0	0.0	responder	Weight	-1	69.15533980582525	14.252288034028794	69.03300970873786	14.516615109681188
Weight	67	Kristyna Novakova	22.0	0.0	79.8	0.7417011617316756	-0.07146651933109367	0.02064891536103531	-0.09211028448717114	-0.05082274729715712	1.0	0.0	responder	Weight	-1	69.15533980582525	14.252288034028794	69.03300970873786	14.516615109681188
Weight	68	Krouzecky Tomas	24.0	1.0	71.4	0.16305387126256352	-0.25496912517990183	0.03689783104339247	-0.2918577520685237	-0.21808049852979444	1.0	0.0	responder	Weight	-1	69.15533980582525	14.252288034028794	69.03300970873786	14.516615109681188
Weight	69	Libalova Sarka	21.0	0.0	64.0	-0.3467068370078456	0.10221489599125803	0.004019841035427075	0.09819605287158888	0.10623374548791924	0.0	1.0	worsener	Weight	-1	69.15533980582525	14.252288034028794	69.03300970873786	14.516615109681188
Weight	70	Lucie Nesnidalova	21.0	0.0	65.6	-0.23648830548991978	0.10386840273056598	0.005548540547195717	0.0983212418006298	0.10941557113654347	0.0	1.0	worsener	Weight	-1	69.15533980582525	14.252288034028794	69.03300970873786	14.516615109681188
Weight	71	Lucie Trtilkova	25.0	0.0	58.7	-0.711805722660976	-0.1287382318554847	0.005088689905026832	-0.1338256599320955	-0.12365079174010069	1.0	0.0	responder	Weight	-1	69.15533980582525	14.252288034028794	69.03300970873786	14.516615109681188
Weight	72	Machnikova Petra	27.0	0.0	65.6	-0.23648830548991978	-0.02758038065672986	0.014747539767706305	-0.042324253817015545	-0.012836495061895402	1.0	0.0	responder	Weight	-1	69.15533980582525	14.252288034028794	69.03300970873786	14.516615109681188
Weight	73	Magdalena Zichova	24.0	0.0	72.3	0.22505179524139643	-0.013255898049127107	0.016549469425699227	-0.02980123583872381	0.00328944147096552	0.5	0.5	uncertain	Weight	-1	69.15533980582525	14.252288034028794	69.03300970873786	14.516615109681188
Weight	74	Malecha Vojtech	21.0	1.0	118.6	3.414500551041386	-0.5263692345291211	0.0035993054115764133	-0.5299676554029997	-0.5227707555695819	1.0	0.0	responder	Weight	-1	69.15533980582525	14.252288034028794	69.03300970873786	14.516615109681188
Weight	75	Marie Molavcova	23.0	0.0	61.2	-0.5395892671642163	-0.024599099241696037	0.00441094988211914	-0.029008950134641925	-0.020189244670253514	1.0	0.0	responder	Weight	-1	69.15533980582525	14.252288034028794	69.03300970873786	14.516615109681188
Weight	76	Marie Stachova	21.0	0.0	47.4	-1.4902241015063302	0.061379355101823685	0.011840416623149655	0.049541891266850824	0.07321682149516455	0.0	1.0	worsener	Weight	-1	69.15533980582525	14.252288034028794	69.03300970873786	14.516615109681188
Weight	77	Marie Vesela	23.0	0.0	62.5	-0.4500367103059014	-0.04562045505480427	0.005653018241635604	-0.051272063869081924	-0.03996884349291305	1.0	0.0	responder	Weight	-1	69.15533980582525	14.252288034028794	69.03300970873786	14.516615109681188
Weight	78	Marketa Stadlikova	23.0	0.0	65.7	-0.2295996472700488	0.16116265951549333	0.00871041739049694	0.1524544156758685	0.16987090416525674	0.0	1.0	worsener	Weight	-1	69.15533980582525	14.252288034028794	69.03300970873786	14.516615109681188
Weight	79	Martinkovsky Tomas	21.0	1.0	71.7	0.1837198459221745	0.07549652520226507	0.041210699366982274	0.0342961118207001	0.1166969386280769	0.0	1.0	worsener	Weight	-1	69.15533980582525	14.252288034028794	69.03300970873786	14.516615109681188
Weight	80	Matysova Sara	22.0	0.0	62.9	-0.42248207742641997	-0.26828885109935846	0.0045020264955000925	-0.2727897570882993	-0.2637879455832065	1.0	0.0	responder	Weight	-1	69.15533980582525	14.252288034028794	69.03300970873786	14.516615109681188
Weight	81	Mestakova Tereza	26.0	0.0	77.6	0.5901506808945268	-0.278605252094079	0.024679619595423103	-0.30327871481279495	-0.25393178427123514	1.0	0.0	responder	Weight	-1	69.15533980582525	14.252288034028794	69.03300970873786	14.516615109681188
Weight	82	Michaela Poslusna	25.0	0.0	60.8	-0.5671439000436982	0.04401864083214416	0.007095108111419892	0.03692529638813398	0.05111199626295896	0.0	1.0	worsener	Weight	-1	69.15533980582525	14.252288034028794	69.03300970873786	14.516615109681188
Weight	83	Michaela Ronkova	22.0	0.0	62.3	-0.4638140267456424	0.08629720857013654	0.003928764306258792	0.08236942136961894	0.09022499526531168	0.0	1.0	worsener	Weight	-1	69.15533980582525	14.252288034028794	69.03300970873786	14.516615109681188
Weight	84	Michaela Zlatohlavkova	22.0	0.0	77.8	0.6039279973342678	0.022942334800149334	0.018738040992866415	0.0042089674825960864	0.041675708062823134	0.0	1.0	worsener	Weight	-1	69.15533980582525	14.252288034028794	69.03300970873786	14.516615109681188
Weight	85	Monika Safarikova	22.0	0.0	66.0	-0.20893367261043785	0.015132983274960052	0.007463881947138151	0.007670961945197498	0.022595004857665264	0.0	1.0	worsener	Weight	-1	69.15533980582525	14.252288034028794	69.03300970873786	14.516615109681188
Weight	86	Moravcova Natalie	24.0	0.0	84.9	1.093022730945066	-0.008128001803071697	0.028587978241862703	-0.03670884574509598	0.020452838293184436	0.5	0.5	uncertain	Weight	-1	69.15533980582525	14.252288034028794	69.03300970873786	14.516615109681188
Weight	87	Natalie Pechackova	21.0	0.0	54.5	-1.0011293678955324	0.0016223010868129252	0.005056812494123879	-0.003433252927613583	0.00667786024484971	0.5	0.5	uncertain	Weight	-1	69.15533980582525	14.252288034028794	69.03300970873786	14.516615109681188
Weight	88	Natalie Smetanova	23.0	0.0	58.3	-0.739360355540458	-0.12451034387575227	0.001640181944298578	-0.12615011972732493	-0.12287056261341506	1.0	0.0	responder	Weight	-1	69.15533980582525	14.252288034028794	69.03300970873786	14.516615109681188
Weight	89	Netrhova Pavlina	22.0	0.0	54.0	-1.0355726589948844	-0.02884219512654551	0.00400136454457821	-0.03284256875246119	-0.02484182545449892	1.0	0.0	responder	Weight	-1	69.15533980582525	14.252288034028794	69.03300970873786	14.516615109681188
Weight	90	Nova Vendula	24.0	0.0	82.9	0.9552495665476582	-0.07509674507131758	0.026677103815058587	-0.10176719094142785	-0.048426301824445864	1.0	0.0	responder	Weight	-1	69.15533980582525	14.252288034028794	69.03300970873786	14.516615109681188
Weight	91	Petrzilkova Veronika	23.0	0.0	55.1	-0.9597974185763101	-0.022571098202560463	0.0014172170816448902	-0.02398797946678534	-0.021154231268002987	1.0	0.0	responder	Weight	-1	69.15533980582525	14.252288034028794	69.03300970873786	14.516615109681188
Weight	92	Pistora Tomas	22.0	1.0	94.1	1.7267792871731409	0.2603337413088528	0.01827573929768344	0.24206254920708692	0.2786049254472205	0.0	1.0	worsener	Weight	-1	69.15533980582525	14.252288034028794	69.03300970873786	14.516615109681188
Weight	93	Prochazka Tadeas	25.0	1.0	113.7	3.0769562982677376	0.2341599548642526	0.005050329583739824	0.22911086858904073	0.23920904864959985	0.0	1.0	worsener	Weight	-1	69.15533980582525	14.252288034028794	69.03300970873786	14.516615109681188
Weight	94	Prokupek Zdenek	21.0	1.0	84.7	1.079245414505325	-0.2610125441640544	0.02879001579358143	-0.2897953840471044	-0.23222971359215486	1.0	0.0	responder	Weight	-1	69.15533980582525	14.252288034028794	69.03300970873786	14.516615109681188
Weight	95	Rohlikova Tereza	23.0	0.0	66.9	-0.14693574863160397	0.09750092977221697	0.009856942021116023	0.08764644766724865	0.10735541201597165	0.0	1.0	worsener	Weight	-1	69.15533980582525	14.252288034028794	69.03300970873786	14.516615109681188
Weight	96	Smetalova Tereza	25.0	0.0	71.2	0.14927655482282257	0.03722539156084811	0.017031655061435644	0.02019798589833457	0.05425280347572342	0.0	1.0	worsener	Weight	-1	69.15533980582525	14.252288034028794	69.03300970873786	14.516615109681188
Weight	97	Srba Stanislav	22.0	1.0	97.5	1.9609936666487346	0.1384289843135983	0.015027252849041443	0.12340546437183815	0.1534524941100409	0.0	1.0	worsener	Weight	-1	69.15533980582525	14.252288034028794	69.03300970873786	14.516615109681188
Weight	98	Stachova Valentyna	21.0	0.0	77.8	0.6039279973342678	0.09981240072810658	0.017204874502161557	0.08261181469480634	0.11701300138021425	0.0	1.0	worsener	Weight	-1	69.15533980582525	14.252288034028794	69.03300970873786	14.516615109681188
Weight	99	Tereza Zahorikova	22.0	0.0	54.1	-1.028684000775014	0.27340561808988323	0.003905820706312738	0.2695007644328297	0.2773104678528462	0.0	1.0	worsener	Weight	-1	69.15533980582525	14.252288034028794	69.03300970873786	14.516615109681188
Weight	100	Tondrova Veronika	21.0	0.0	68.2	-0.0573831917732891	0.04077643923973106	0.008032677273757734	0.03274576171624803	0.048807126070862815	0.0	1.0	worsener	Weight	-1	69.15533980582525	14.252288034028794	69.03300970873786	14.516615109681188
