# Supplementary material for: Impact of Nutrition Education on Dietary Intake and Body Composition Among Czech University Students Studying Nutrition and Food
Source: Healthcare (Basel). 2026 May 7;14(10):1258. doi: 10.3390/healthcare14101258 (PMC13206028; doi:10.3390/healthcare14101258)
Supplement: Supplementary file 1 [file healthcare-14-01258-s001.zip › population_summary_InBody Score.csv]

outcome	label	parameter	mean	sd	q025	q975
InBody Score	InBody Score	population_mean_time_effect_z	0.022765270824923325	0.024378261401443207	-0.0016069052718277257	0.04713746307122219
InBody Score	InBody Score	sd_of_individual_time_effects_z	0.23727925967290214
