# Supplementary material for: Impact of Nutrition Education on Dietary Intake and Body Composition Among Czech University Students Studying Nutrition and Food
Source: Healthcare (Basel). 2026 May 7;14(10):1258. doi: 10.3390/healthcare14101258 (PMC13206028; doi:10.3390/healthcare14101258)
Supplement: Supplementary file 1 [file healthcare-14-01258-s001.zip › population_summary_Mean_energy_kcal.csv]

outcome	label	parameter	mean	sd	q025	q975
Mean_energy_kcal	Energy intake (kcal/day)	population_mean_time_effect_z	-0.174547500189652	0.02970734920341743	-0.22449968044271398	-0.10852069374227583
Mean_energy_kcal	Energy intake (kcal/day)	sd_of_individual_time_effects_z	0.3015862433248574
