# Supplementary material for: Impact of Nutrition Education on Dietary Intake and Body Composition Among Czech University Students Studying Nutrition and Food
Source: Healthcare (Basel). 2026 May 7;14(10):1258. doi: 10.3390/healthcare14101258 (PMC13206028; doi:10.3390/healthcare14101258)
Supplement: Supplementary file 1 [file healthcare-14-01258-s001.zip › population_summary_protein_g.csv]

outcome	label	parameter	mean	sd	q025	q975
protein_g	Protein intake (g/day)	population_mean_time_effect_z	0.16513095585077306	0.06435485426812207	0.03506172342711392	0.2706682190654127
protein_g	Protein intake (g/day)	sd_of_individual_time_effects_z	0.5537283421270942
