# Supplementary material for: Impact of Nutrition Education on Dietary Intake and Body Composition Among Czech University Students Studying Nutrition and Food
Source: Healthcare (Basel). 2026 May 7;14(10):1258. doi: 10.3390/healthcare14101258 (PMC13206028; doi:10.3390/healthcare14101258)
Supplement: Supplementary file 1 [file healthcare-14-01258-s001.zip › population_summary_Skeletal Muscle Mass.csv]

outcome	label	parameter	mean	sd	q025	q975
Skeletal Muscle Mass	Skeletal Muscle Mass	population_mean_time_effect_z	0.021414901488723638	0.005621517500716128	0.015794752831590084	0.027035026492794396
Skeletal Muscle Mass	Skeletal Muscle Mass	sd_of_individual_time_effects_z	0.10466990523945464
