# Supplementary material for: Impact of Nutrition Education on Dietary Intake and Body Composition Among Czech University Students Studying Nutrition and Food
Source: Healthcare (Basel). 2026 May 7;14(10):1258. doi: 10.3390/healthcare14101258 (PMC13206028; doi:10.3390/healthcare14101258)
Supplement: Supplementary file 1 [file healthcare-14-01258-s001.zip › population_summary_Weight.csv]

outcome	label	parameter	mean	sd	q025	q975
Weight	Weight	population_mean_time_effect_z	-0.015565142976084873	0.004073140366049321	-0.019637273912251903	-0.011493016203488651
Weight	Weight	sd_of_individual_time_effects_z	0.17272025497355997
