# Supplementary material for: Impact of Nutrition Education on Dietary Intake and Body Composition Among Czech University Students Studying Nutrition and Food
Source: Healthcare (Basel). 2026 May 7;14(10):1258. doi: 10.3390/healthcare14101258 (PMC13206028; doi:10.3390/healthcare14101258)
Supplement: Supplementary file 1 [file healthcare-14-01258-s001.zip › posterior_individual_slopes_Body Fat Mass.csv]

Name	participant_idx	posterior_individual_slope_z
Adam Grmolensky	0	0.13389664561361111
Adam Grmolensky	0	0.13389664498896875
Adam Grmolensky	0	0.13389664488488667
Adam Grmolensky	0	0.13389664622785197
Adam Grmolensky	0	0.13389664672873727
Adam Grmolensky	0	0.13389664660561845
Adam Grmolensky	0	0.13389664660668532
Adam Grmolensky	0	0.13389664633745524
Adam Grmolensky	0	0.1338966472467207
Adam Grmolensky	0	0.13389664854868286
Adam Grmolensky	0	0.1338966457428068
Adam Grmolensky	0	0.13389664739324758
Adam Grmolensky	0	0.13389664722387612
Adam Grmolensky	0	0.13389664743420338
Adam Grmolensky	0	0.13389664713234428
Adam Grmolensky	0	0.13389664731346126
Adam Grmolensky	0	0.13389664787246072
Adam Grmolensky	0	0.13389664637438112
Adam Grmolensky	0	0.13389664797629447
Adam Grmolensky	0	0.1338966495920334
Adam Grmolensky	0	0.13389665111357735
Adam Grmolensky	0	0.13389664934715914
Adam Grmolensky	0	0.1338966503752781
Adam Grmolensky	0	0.13389665019237573
Adam Grmolensky	0	0.1338966506461238
Adam Grmolensky	0	0.13389664921097155
Adam Grmolensky	0	0.1338966480495738
Adam Grmolensky	0	0.1338966478250908
Adam Grmolensky	0	0.13389664784960673
Adam Grmolensky	0	0.13389664773413415
Adam Grmolensky	0	0.13389664622892108
Adam Grmolensky	0	0.13389664729104597
Adam Grmolensky	0	0.13389664783766284
Adam Grmolensky	0	0.13389664737942594
Adam Grmolensky	0	0.13389664764178633
Adam Grmolensky	0	0.13389664643365565
Adam Grmolensky	0	0.13389664701980833
Adam Grmolensky	0	0.13389664608112836
Adam Grmolensky	0	0.13389664565475992
Adam Grmolensky	0	0.13389664600546486
Adam Grmolensky	0	0.1338966448141671
Adam Grmolensky	0	0.13389664470573615
Adam Grmolensky	0	0.13389664384508806
Adam Grmolensky	0	0.13389665342506935
Adam Grmolensky	0	0.1338966557724509
Adam Grmolensky	0	0.13389665364610975
Adam Grmolensky	0	0.13389665444304272
Adam Grmolensky	0	0.13389665495469816
Adam Grmolensky	0	0.13389665297543882
Adam Grmolensky	0	0.13389665298276882
Adam Grmolensky	0	0.1338966536208032
Adam Grmolensky	0	0.13389665305985698
Adam Grmolensky	0	0.13389665362010214
Adam Grmolensky	0	0.13389665124211736
Adam Grmolensky	0	0.1338966523963821
Adam Grmolensky	0	0.13389665156982114
Adam Grmolensky	0	0.13389665351867985
Adam Grmolensky	0	0.1338966524698801
Adam Grmolensky	0	0.13389665189111125
Adam Grmolensky	0	0.13389665413642032
Adam Grmolensky	0	0.1338966517347417
Adam Grmolensky	0	0.13389665332372575
Adam Grmolensky	0	0.13389665143315796
Adam Grmolensky	0	0.13389665348595134
Adam Grmolensky	0	0.13389665171632312
Adam Grmolensky	0	0.13389665430314798
Adam Grmolensky	0	0.13389665375116522
Adam Grmolensky	0	0.13389665479008916
Adam Grmolensky	0	0.13389665173986856
Adam Grmolensky	0	0.13389665303693513
Adam Grmolensky	0	0.13389665154697045
Adam Grmolensky	0	0.13389665191943442
Adam Grmolensky	0	0.13389665248544796
Adam Grmolensky	0	0.1338966520263916
Adam Grmolensky	0	0.1338966504339498
Adam Grmolensky	0	0.13389665122315453
Adam Grmolensky	0	0.1338966506005706
Adam Grmolensky	0	0.1338966516311873
Adam Grmolensky	0	0.13389665276265383
Adam Grmolensky	0	0.13389665079046648
Adam Grmolensky	0	0.13389664933123904
Adam Grmolensky	0	0.13389665072111454
Adam Grmolensky	0	0.13389665110578802
Adam Grmolensky	0	0.13389665102116516
Adam Grmolensky	0	0.1338966504742134
Adam Grmolensky	0	0.1338966515505327
Adam Grmolensky	0	0.13389664941358292
Adam Grmolensky	0	0.13389664973554471
Adam Grmolensky	0	0.13389665072682644
Adam Grmolensky	0	0.13389664917928285
Adam Grmolensky	0	0.13389665082967808
Adam Grmolensky	0	0.1338966486548314
Adam Grmolensky	0	0.1338966509834984
Adam Grmolensky	0	0.1338966493039619
Adam Grmolensky	0	0.1338966498383252
Adam Grmolensky	0	0.1338966494749017
Adam Grmolensky	0	0.1338966513375459
Adam Grmolensky	0	0.1338966496447149
Adam Grmolensky	0	0.13389665211030238
Adam Grmolensky	0	0.13389665026720635
Adam Grmolensky	0	0.13389665044268503
Adam Grmolensky	0	0.13389664887464525
Adam Grmolensky	0	0.13389665253458943
Adam Grmolensky	0	0.13389665006264992
Adam Grmolensky	0	0.13389665176218205
Adam Grmolensky	0	0.13389665143993884
Adam Grmolensky	0	0.13389665316026708
Adam Grmolensky	0	0.13389665194979458
Adam Grmolensky	0	0.1338966517780019
Adam Grmolensky	0	0.13389665311446172
Adam Grmolensky	0	0.13389665281380358
Adam Grmolensky	0	0.13389665306761336
Adam Grmolensky	0	0.1338966528313506
Adam Grmolensky	0	0.13389665488786964
Adam Grmolensky	0	0.13389665052195615
Adam Grmolensky	0	0.13389665251362326
Adam Grmolensky	0	0.1338966531425791
Adam Grmolensky	0	0.1338966538617262
Adam Grmolensky	0	0.13389665219425395
Adam Grmolensky	0	0.1338966527408663
Adam Grmolensky	0	0.1338966527773257
Adam Grmolensky	0	0.13389665143921387
Adam Grmolensky	0	0.13389665256730146
Adam Grmolensky	0	0.13389665277002125
Adam Grmolensky	0	0.13389665320359606
Adam Grmolensky	0	0.13389665317657645
Adam Grmolensky	0	0.13389665223237718
Adam Grmolensky	0	0.13389665456515626
Adam Grmolensky	0	0.13389665449053928
Adam Grmolensky	0	0.1338966527351521
Adam Grmolensky	0	0.13389665522016078
Adam Grmolensky	0	0.13389665312919785
Adam Grmolensky	0	0.13389665268086004
Adam Grmolensky	0	0.1338966553502039
Adam Grmolensky	0	0.1338966556633494
Adam Grmolensky	0	0.1338966538307996
Adam Grmolensky	0	0.1338966560434871
Adam Grmolensky	0	0.13389665406055945
Adam Grmolensky	0	0.13389665531884914
Adam Grmolensky	0	0.1338966551257786
Adam Grmolensky	0	0.1338966560390512
Adam Grmolensky	0	0.13389665534660022
Adam Grmolensky	0	0.13389665514548135
Adam Grmolensky	0	0.13389665566171938
Adam Grmolensky	0	0.1338966545884744
Adam Grmolensky	0	0.13389665573131498
Adam Grmolensky	0	0.13389665383053434
Adam Grmolensky	0	0.13389665226444633
Adam Grmolensky	0	0.13389665197855988
Adam Grmolensky	0	0.13389665286098945
Adam Grmolensky	0	0.13389665253326832
Adam Grmolensky	0	0.13389665251026597
Adam Grmolensky	0	0.1338966551691479
Adam Grmolensky	0	0.13389665380982665
Adam Grmolensky	0	0.1338966544910156
Adam Grmolensky	0	0.13389665556765235
Adam Grmolensky	0	0.13389665437495568
Adam Grmolensky	0	0.13389665489297067
Adam Grmolensky	0	0.13389665509210055
Adam Grmolensky	0	0.13389665415290575
Adam Grmolensky	0	0.13389665651830743
Adam Grmolensky	0	0.13389665595408728
Adam Grmolensky	0	0.13389665682194407
Adam Grmolensky	0	0.13389665714599408
Adam Grmolensky	0	0.13389665778657225
Adam Grmolensky	0	0.1338966550295569
Adam Grmolensky	0	0.13389665650203314
Adam Grmolensky	0	0.13389665658263164
Adam Grmolensky	0	0.13389665489108848
Adam Grmolensky	0	0.13389665563429579
Adam Grmolensky	0	0.1338966557090569
Adam Grmolensky	0	0.13389665432551842
Adam Grmolensky	0	0.13389665730642353
Adam Grmolensky	0	0.13389665677022128
Adam Grmolensky	0	0.13389665779614263
Adam Grmolensky	0	0.13389665633453318
Adam Grmolensky	0	0.1338966565795825
Adam Grmolensky	0	0.13389665603447454
Adam Grmolensky	0	0.13389665590836775
Adam Grmolensky	0	0.1338966562540373
Adam Grmolensky	0	0.13389665491269395
Adam Grmolensky	0	0.13389665679345278
Adam Grmolensky	0	0.13389665678054333
Adam Grmolensky	0	0.13389665578357998
Adam Grmolensky	0	0.13389665708991214
Adam Grmolensky	0	0.13389665729158728
Adam Grmolensky	0	0.1338966559390712
Adam Grmolensky	0	0.133896657567675
Adam Grmolensky	0	0.13389665792467648
Adam Grmolensky	0	0.13389665851350513
Adam Grmolensky	0	0.13389665738107293
Adam Grmolensky	0	0.13389665798774644
Adam Grmolensky	0	0.1338966582940449
Adam Grmolensky	0	0.13389665952940624
Adam Grmolensky	0	0.13389665923899738
Adam Grmolensky	0	0.133896660497675
Adam Grmolensky	0	0.13389665915202092
Adam Grmolensky	0	0.13389665926883462
Adam Grmolensky	0	0.13389666002337475
Adam Grmolensky	0	0.13389665891190522
Adam Grmolensky	0	0.1338966591715095
Adam Grmolensky	0	0.13389665957974406
Adam Grmolensky	0	0.13389665783639992
Adam Grmolensky	0	0.13389665953473437
Adam Grmolensky	0	0.1338966571951138
Adam Grmolensky	0	0.13389665945220963
Adam Grmolensky	0	0.133896657358769
Adam Grmolensky	0	0.13389665651203564
Adam Grmolensky	0	0.13389665656676242
Adam Grmolensky	0	0.133896656665982
Adam Grmolensky	0	0.13389665627795913
Adam Grmolensky	0	0.1338966561306794
Adam Grmolensky	0	0.13389665599933998
Adam Grmolensky	0	0.13389665499815667
Adam Grmolensky	0	0.13389665471436593
Adam Grmolensky	0	0.13389665519736138
Adam Grmolensky	0	0.13389665588292213
Adam Grmolensky	0	0.13389665563926945
Adam Grmolensky	0	0.1338966573088122
Adam Grmolensky	0	0.13389665601810857
Adam Grmolensky	0	0.1338966555616019
Adam Grmolensky	0	0.1338966586506877
Adam Grmolensky	0	0.13389665681980117
Adam Grmolensky	0	0.13389665750771196
Adam Grmolensky	0	0.13389665679921595
Adam Grmolensky	0	0.13389665722199165
Adam Grmolensky	0	0.13389665712300852
Adam Grmolensky	0	0.1338966571513429
Adam Grmolensky	0	0.13389665584668095
Adam Grmolensky	0	0.13389665598904965
Adam Grmolensky	0	0.13389665740473
Adam Grmolensky	0	0.13389665507592227
Adam Grmolensky	0	0.13389665623757135
Adam Grmolensky	0	0.13389665592855404
Adam Grmolensky	0	0.13389665645887577
Adam Grmolensky	0	0.13389665763292413
Adam Grmolensky	0	0.13389665568493808
Adam Grmolensky	0	0.13389665657203903
Adam Grmolensky	0	0.13389665633969244
Adam Grmolensky	0	0.13389665497670564
Adam Grmolensky	0	0.1338966540917647
Adam Grmolensky	0	0.1338966562189703
Adam Grmolensky	0	0.13389665373786286
Adam Grmolensky	0	0.1338966561449703
Adam Grmolensky	0	0.13389665588730573
Adam Grmolensky	0	0.1338966562662755
Adam Grmolensky	0	0.13389665628224198
Adam Grmolensky	0	0.13389665572170265
Adam Grmolensky	0	0.13389665548726404
Adam Grmolensky	0	0.13389665550430377
Adam Grmolensky	0	0.13389665570763704
Adam Grmolensky	0	0.13389665402447673
Adam Grmolensky	0	0.1338966535865867
Adam Grmolensky	0	0.13389665436358994
Adam Grmolensky	0	0.13389665443578347
Adam Grmolensky	0	0.13389665426665773
Adam Grmolensky	0	0.13389665337447992
Adam Grmolensky	0	0.13389665416826887
Adam Grmolensky	0	0.133896653243109
Adam Grmolensky	0	0.1338966520376569
Adam Grmolensky	0	0.13389665412703355
Adam Grmolensky	0	0.13389665365453807
Adam Grmolensky	0	0.1338966550349775
Adam Grmolensky	0	0.13389665382038912
Adam Grmolensky	0	0.13389665412966906
Adam Grmolensky	0	0.13389665381902113
Adam Grmolensky	0	0.13389665393987635
Adam Grmolensky	0	0.13389665390604125
Adam Grmolensky	0	0.1338966534361988
Adam Grmolensky	0	0.13389665451982588
Adam Grmolensky	0	0.13389665479321983
Adam Grmolensky	0	0.1338966542992542
Adam Grmolensky	0	0.133896654332642
Adam Grmolensky	0	0.13389665404577583
Adam Grmolensky	0	0.13389665351413677
Adam Grmolensky	0	0.13389665532254477
Adam Grmolensky	0	0.1338966546414138
Adam Grmolensky	0	0.1338966565843093
Adam Grmolensky	0	0.1338966544655892
Adam Grmolensky	0	0.13389665644600182
Adam Grmolensky	0	0.13389665659130584
Adam Grmolensky	0	0.13389665738947285
Adam Grmolensky	0	0.13389665987865304
Adam Grmolensky	0	0.13389665906598194
Adam Grmolensky	0	0.133896659016973
Adam Grmolensky	0	0.1338966589126045
Adam Grmolensky	0	0.13389665989164018
Adam Grmolensky	0	0.1338966586338946
Adam Grmolensky	0	0.1338966596514774
Adam Grmolensky	0	0.133896659728502
Adam Grmolensky	0	0.13389665972900452
Adam Grmolensky	0	0.13389665901355327
Adam Grmolensky	0	0.13389665632041214
Adam Grmolensky	0	0.133896660805406
Adam Grmolensky	0	0.13389665710382362
Adam Grmolensky	0	0.13389666080599244
Adam Grmolensky	0	0.13389665913790352
Adam Grmolensky	0	0.13389666147014911
Adam Grmolensky	0	0.13389665989297372
Adam Grmolensky	0	0.13389666290674704
Adam Grmolensky	0	0.13389666079379436
Adam Grmolensky	0	0.1338966619957065
Adam Grmolensky	0	0.13389666171079045
Adam Grmolensky	0	0.1338966616150748
Adam Grmolensky	0	0.13389666141417744
Adam Grmolensky	0	0.13389666121201255
Adam Grmolensky	0	0.13389666217478913
Adam Grmolensky	0	0.13389666225774327
Adam Grmolensky	0	0.1338966626715152
Adam Grmolensky	0	0.13389666239867812
Adam Grmolensky	0	0.133896661283396
Adam Grmolensky	0	0.13389666095645028
Adam Grmolensky	0	0.13389666077432305
Adam Grmolensky	0	0.13389666081973933
Adam Grmolensky	0	0.13389666182778837
Adam Grmolensky	0	0.1338966618347049
Adam Grmolensky	0	0.1338966618177007
Adam Grmolensky	0	0.13389666336666167
Adam Grmolensky	0	0.13389666255707153
Adam Grmolensky	0	0.13389666298279781
Adam Grmolensky	0	0.13389666411679335
Adam Grmolensky	0	0.13389666219762314
Adam Grmolensky	0	0.13389666274109
Adam Grmolensky	0	0.1338966648523027
Adam Grmolensky	0	0.13389666352741156
Adam Grmolensky	0	0.13389666400953013
Adam Grmolensky	0	0.13389666409510723
Adam Grmolensky	0	0.13389666406629797
Adam Grmolensky	0	0.13389666411320014
Adam Grmolensky	0	0.13389666299750905
Adam Grmolensky	0	0.13389666282839494
Adam Grmolensky	0	0.13389666473030284
Adam Grmolensky	0	0.13389666284241064
Adam Grmolensky	0	0.13389666470066425
Adam Grmolensky	0	0.13389666289409433
Adam Grmolensky	0	0.13389666214539064
Adam Grmolensky	0	0.13389666566928246
Adam Grmolensky	0	0.13389666611503692
Adam Grmolensky	0	0.1338966617094086
Adam Grmolensky	0	0.1338966644368046
Adam Grmolensky	0	0.1338966612401285
Adam Grmolensky	0	0.1338966662919651
Adam Grmolensky	0	0.13389666610690737
Adam Grmolensky	0	0.13389666476113815
Adam Grmolensky	0	0.13389666333789946
Adam Grmolensky	0	0.1338966649791305
Adam Grmolensky	0	0.13389666203043019
Adam Grmolensky	0	0.13389666212002221
Adam Grmolensky	0	0.1338966627564609
Adam Grmolensky	0	0.1338966618139651
Adam Grmolensky	0	0.13389666273707385
Adam Grmolensky	0	0.13389666193417857
Adam Grmolensky	0	0.13389666189572813
Adam Grmolensky	0	0.1338966622509889
Adam Grmolensky	0	0.1338966633025909
Adam Grmolensky	0	0.1338966626079596
Adam Grmolensky	0	0.13389666258922064
Adam Grmolensky	0	0.13389666284947205
Adam Grmolensky	0	0.13389666232259517
Adam Grmolensky	0	0.13389666326165572
Adam Grmolensky	0	0.13389666059904518
Adam Grmolensky	0	0.13389666127887384
Adam Grmolensky	0	0.13389666156560243
Adam Grmolensky	0	0.1338966601496889
Adam Grmolensky	0	0.1338966605594106
Adam Grmolensky	0	0.1338966601529052
Adam Grmolensky	0	0.1338966609097005
Adam Grmolensky	0	0.13389666016922952
Adam Grmolensky	0	0.1338966622355717
Adam Grmolensky	0	0.133896659049126
Adam Grmolensky	0	0.1338966610722243
Adam Grmolensky	0	0.1338966622944052
Adam Grmolensky	0	0.13389666115922855
Adam Grmolensky	0	0.13389666152051155
Adam Grmolensky	0	0.13389666300363637
Adam Grmolensky	0	0.13389666036115158
Adam Grmolensky	0	0.13389666089541283
Adam Grmolensky	0	0.13389666235401385
Adam Grmolensky	0	0.13389666227275498
Adam Grmolensky	0	0.1338966613325147
Adam Grmolensky	0	0.1338966622528537
Adam Grmolensky	0	0.13389666117770926
Adam Grmolensky	0	0.13389665997990982
Adam Grmolensky	0	0.13389665978191956
Adam Grmolensky	0	0.13389666055928273
Adam Grmolensky	0	0.13389666063437486
Adam Grmolensky	0	0.1338966586522848
Adam Grmolensky	0	0.13389666258404181
Adam Grmolensky	0	0.13389665802432738
Adam Grmolensky	0	0.1338966614108264
Adam Grmolensky	0	0.13389665943541365
Adam Grmolensky	0	0.13389666137376544
Adam Grmolensky	0	0.13389666104604314
Adam Grmolensky	0	0.1338966615840562
Adam Grmolensky	0	0.13389665918897448
Adam Grmolensky	0	0.1338966593276132
Adam Grmolensky	0	0.13389665792276678
Adam Grmolensky	0	0.1338966587682421
Adam Grmolensky	0	0.1338966589205006
Adam Grmolensky	0	0.13389665882779708
Adam Grmolensky	0	0.13389665809990797
Adam Grmolensky	0	0.1338966598547626
Adam Grmolensky	0	0.13389666039864923
Adam Grmolensky	0	0.13389665995635713
Adam Grmolensky	0	0.13389666039712775
Adam Grmolensky	0	0.13389665969630088
Adam Grmolensky	0	0.1338966603474059
Adam Grmolensky	0	0.1338966610490653
Adam Grmolensky	0	0.13389666077421544
Adam Grmolensky	0	0.13389666092913566
Adam Grmolensky	0	0.13389665954322155
Adam Grmolensky	0	0.13389666064739536
Adam Grmolensky	0	0.13389666076813497
Adam Grmolensky	0	0.13389666138999676
Adam Grmolensky	0	0.13389666080813573
Adam Grmolensky	0	0.1338966613482
Adam Grmolensky	0	0.13389666149269172
Adam Grmolensky	0	0.13389666043843193
Adam Grmolensky	0	0.13389666003181
Adam Grmolensky	0	0.1338966605457248
Adam Grmolensky	0	0.13389666100941905
Adam Grmolensky	0	0.1338966602316057
Adam Grmolensky	0	0.13389665853418004
Adam Grmolensky	0	0.13389665903556575
Adam Grmolensky	0	0.13389666099322806
Adam Grmolensky	0	0.13389665916367946
Adam Grmolensky	0	0.1338966592327597
Adam Grmolensky	0	0.13389665951500784
Adam Grmolensky	0	0.13389665786566396
Adam Grmolensky	0	0.13389665875913848
Adam Grmolensky	0	0.13389666003869932
Adam Grmolensky	0	0.1338966590126427
Adam Grmolensky	0	0.13389665814319773
Adam Grmolensky	0	0.13389665928429928
Adam Grmolensky	0	0.13389665890129662
Adam Grmolensky	0	0.13389665946044058
Adam Grmolensky	0	0.13389665996608463
Adam Grmolensky	0	0.13389666025398353
Adam Grmolensky	0	0.13389665967433673
Adam Grmolensky	0	0.1338966586258715
Adam Grmolensky	0	0.1338966610227142
Adam Grmolensky	0	0.13389665909216084
Adam Grmolensky	0	0.13389665992045147
Adam Grmolensky	0	0.1338966602063812
Adam Grmolensky	0	0.13389666042724596
Adam Grmolensky	0	0.133896658988297
Adam Grmolensky	0	0.13389665732715245
Adam Grmolensky	0	0.13389665743289367
Adam Grmolensky	0	0.13389665850685886
Adam Grmolensky	0	0.13389665747969515
Adam Grmolensky	0	0.1338966572669934
Adam Grmolensky	0	0.13389665733301254
Adam Grmolensky	0	0.13389665726996988
Adam Grmolensky	0	0.13389665854419427
Adam Grmolensky	0	0.13389665827508876
Adam Grmolensky	0	0.13389665877919055
Adam Grmolensky	0	0.13389665669373746
Adam Grmolensky	0	0.13389665732624542
Adam Grmolensky	0	0.1338966558810177
Adam Grmolensky	0	0.13389665729381073
Adam Grmolensky	0	0.13389665565242445
Adam Grmolensky	0	0.13389665650366397
Adam Grmolensky	0	0.1338966559839925
Adam Grmolensky	0	0.1338966554350541
Adam Grmolensky	0	0.13389665572304532
Adam Grmolensky	0	0.13389665870379283
Adam Grmolensky	0	0.13389665631625083
Adam Grmolensky	0	0.13389665548434418
Adam Grmolensky	0	0.13389665750933138
Adam Grmolensky	0	0.13389665629721012
Adam Grmolensky	0	0.13389665564615919
Adam Grmolensky	0	0.13389665526617206
Adam Grmolensky	0	0.1338966563315681
Adam Grmolensky	0	0.13389665639316617
Adam Grmolensky	0	0.13389665467466058
Adam Grmolensky	0	0.13389665485892116
Adam Grmolensky	0	0.13389665605090253
Adam Grmolensky	0	0.13389665694815714
Adam Grmolensky	0	0.13389665631863532
Adam Grmolensky	0	0.13389665704919154
Adam Grmolensky	0	0.1338966556832139
Adam Grmolensky	0	0.13389665610491192
Adam Grmolensky	0	0.13389665714769633
Adam Grmolensky	0	0.13389665708347243
Adam Grmolensky	0	0.13389665785696553
Adam Grmolensky	0	0.13389665825757807
Adam Grmolensky	0	0.13389665572005663
Adam Grmolensky	0	0.13389665642724954
Adam Grmolensky	0	0.1338966577673048
Adam Grmolensky	0	0.13389665686919444
Adam Grmolensky	0	0.1338966569746895
Adam Grmolensky	0	0.1338966566980419
Adam Grmolensky	0	0.1338966569685848
Adam Grmolensky	0	0.13389665554966337
Adam Grmolensky	0	0.13389665685892818
Adam Grmolensky	0	0.1338966572797667
Adam Grmolensky	0	0.1338966574630903
Adam Grmolensky	0	0.1338966562991247
Adam Grmolensky	0	0.13389665694452454
Adam Grmolensky	0	0.1338966580203885
Adam Grmolensky	0	0.1338966581244293
Adam Grmolensky	0	0.13389665864255657
Adam Grmolensky	0	0.13389665789062902
Adam Grmolensky	0	0.13389665758629943
Adam Grmolensky	0	0.13389665769855935
Adam Grmolensky	0	0.1338966567300175
Adam Grmolensky	0	0.1338966561303614
Adam Grmolensky	0	0.13389665896412345
Adam Grmolensky	0	0.13389665832589437
Adam Grmolensky	0	0.1338966582858018
Adam Grmolensky	0	0.13389666047241325
Adam Grmolensky	0	0.13389665903963452
Adam Grmolensky	0	0.13389666039101217
Adam Grmolensky	0	0.13389665891382063
Adam Grmolensky	0	0.13389666037360637
Adam Grmolensky	0	0.1338966587041061
Adam Grmolensky	0	0.13389666061432073
Adam Grmolensky	0	0.1338966584040312
Adam Grmolensky	0	0.1338966599833801
Adam Grmolensky	0	0.13389665809567602
Adam Grmolensky	0	0.13389666049130722
Adam Grmolensky	0	0.13389666004199857
Adam Grmolensky	0	0.133896661405924
Adam Grmolensky	0	0.13389665960327643
Adam Grmolensky	0	0.13389666148207166
Adam Grmolensky	0	0.13389666092262215
Adam Grmolensky	0	0.13389666335706688
Adam Grmolensky	0	0.1338966622710136
Adam Grmolensky	0	0.13389666218206495
Adam Grmolensky	0	0.13389666160157682
Adam Grmolensky	0	0.13389666188211546
Adam Grmolensky	0	0.13389666182506862
Adam Grmolensky	0	0.13389666202155454
Adam Grmolensky	0	0.13389666253293034
Adam Grmolensky	0	0.13389666286967936
Adam Grmolensky	0	0.1338966632954526
Adam Grmolensky	0	0.13389666272307993
Adam Grmolensky	0	0.13389666380860193
Adam Grmolensky	0	0.13389666249490165
Adam Grmolensky	0	0.13389666264139044
Adam Grmolensky	0	0.1338966614740791
Adam Grmolensky	0	0.1338966621392177
Adam Grmolensky	0	0.13389666294796904
Adam Grmolensky	0	0.13389666359430608
Adam Grmolensky	0	0.13389666275093617
Adam Grmolensky	0	0.13389666222532498
Adam Grmolensky	0	0.1338966634489704
Adam Grmolensky	0	0.1338966637939191
Adam Grmolensky	0	0.1338966640464912
Adam Grmolensky	0	0.13389666359695812
Adam Grmolensky	0	0.13389666393030186
Adam Grmolensky	0	0.13389666436362802
Adam Grmolensky	0	0.13389666305738493
Adam Grmolensky	0	0.13389666321306537
Adam Grmolensky	0	0.1338966624833295
Adam Grmolensky	0	0.13389666444833645
Adam Grmolensky	0	0.1338966641743345
Adam Grmolensky	0	0.13389666427877495
Adam Grmolensky	0	0.13389666357559704
Adam Grmolensky	0	0.13389666364792266
Adam Grmolensky	0	0.13389666267712572
Adam Grmolensky	0	0.13389666310270124
Adam Grmolensky	0	0.1338966623926725
Adam Grmolensky	0	0.1338966603448276
Adam Grmolensky	0	0.13389666230636124
Adam Grmolensky	0	0.13389666226774388
Adam Grmolensky	0	0.13389666360866737
Adam Grmolensky	0	0.13389666193027033
Adam Grmolensky	0	0.13389666368165723
Adam Grmolensky	0	0.13389666321231286
Adam Grmolensky	0	0.13389666175073597
Adam Grmolensky	0	0.13389666304434905
Adam Grmolensky	0	0.13389666155069405
Adam Grmolensky	0	0.13389666205348857
Adam Grmolensky	0	0.13389666163948086
Adam Grmolensky	0	0.1338966615941468
Adam Grmolensky	0	0.13389666112106724
Adam Grmolensky	0	0.1338966615544272
Adam Grmolensky	0	0.13389666194238997
Adam Grmolensky	0	0.13389665921710683
Adam Grmolensky	0	0.13389666068647854
Adam Grmolensky	0	0.1338966606313962
Adam Grmolensky	0	0.1338966595495611
Adam Grmolensky	0	0.13389666039635784
Adam Grmolensky	0	0.1338966620332472
Adam Grmolensky	0	0.13389665921399946
Adam Grmolensky	0	0.13389666217886276
Adam Grmolensky	0	0.13389666077946372
Adam Grmolensky	0	0.13389666137557604
Adam Grmolensky	0	0.13389666201590195
Adam Grmolensky	0	0.1338966622329286
Adam Grmolensky	0	0.1338966629241017
Adam Grmolensky	0	0.13389666278271845
Adam Grmolensky	0	0.13389666138642004
Adam Grmolensky	0	0.13389666224549918
Adam Grmolensky	0	0.133896661457757
Adam Grmolensky	0	0.13389666201906364
Adam Grmolensky	0	0.13389666205420495
Adam Grmolensky	0	0.13389666306766823
Adam Grmolensky	0	0.13389666310303633
Adam Grmolensky	0	0.1338966624467598
Adam Grmolensky	0	0.13389666403599748
Adam Grmolensky	0	0.13389666283417195
Adam Grmolensky	0	0.13389666176183973
Adam Grmolensky	0	0.13389666261647193
Adam Grmolensky	0	0.13389666391219424
Adam Grmolensky	0	0.13389666379497395
Adam Grmolensky	0	0.13389666404262066
Adam Grmolensky	0	0.13389666403505995
Adam Grmolensky	0	0.1338966622597011
Adam Grmolensky	0	0.1338966630413336
Adam Grmolensky	0	0.13389666451795545
Adam Grmolensky	0	0.13389666598426544
Adam Grmolensky	0	0.1338966644705108
Adam Grmolensky	0	0.1338966663851309
Adam Grmolensky	0	0.1338966677381978
Adam Grmolensky	0	0.13389666753805163
Adam Grmolensky	0	0.13389666747123163
Adam Grmolensky	0	0.13389666784484197
Adam Grmolensky	0	0.13389666670036665
Adam Grmolensky	0	0.13389666789894097
Adam Grmolensky	0	0.1338966676681757
Adam Grmolensky	0	0.13389666755614504
Adam Grmolensky	0	0.13389666785506718
Adam Grmolensky	0	0.13389666864573088
Adam Grmolensky	0	0.1338966686099382
Adam Grmolensky	0	0.13389666827935706
Adam Grmolensky	0	0.13389666798190117
Adam Grmolensky	0	0.13389666907745967
Adam Grmolensky	0	0.13389666872306885
Adam Grmolensky	0	0.13389666885304144
Adam Grmolensky	0	0.13389666687952012
Adam Grmolensky	0	0.13389666718862087
Adam Grmolensky	0	0.13389666747065357
Adam Grmolensky	0	0.1338966680572629
Adam Grmolensky	0	0.13389666821409668
Adam Grmolensky	0	0.13389666855264118
Adam Grmolensky	0	0.1338966694399267
Adam Grmolensky	0	0.13389666841606224
Adam Grmolensky	0	0.1338966698669085
Adam Grmolensky	0	0.13389666793266494
Adam Grmolensky	0	0.13389666888301147
Adam Grmolensky	0	0.13389666783588472
Adam Grmolensky	0	0.13389666936027117
Adam Grmolensky	0	0.13389666698445576
Adam Grmolensky	0	0.13389666809812578
Adam Grmolensky	0	0.1338966646936598
Adam Grmolensky	0	0.1338966652741644
Adam Grmolensky	0	0.13389666425740904
Adam Grmolensky	0	0.13389666559979893
Adam Grmolensky	0	0.13389666477422596
Adam Grmolensky	0	0.13389666346993961
Adam Grmolensky	0	0.13389666171475206
Adam Grmolensky	0	0.13389666111070642
Adam Grmolensky	0	0.13389666530714958
Adam Grmolensky	0	0.13389666352941115
Adam Grmolensky	0	0.13389666737948416
Adam Grmolensky	0	0.13389666482678964
Adam Grmolensky	0	0.13389666847093093
Adam Grmolensky	0	0.13389666514418086
Adam Grmolensky	0	0.13389666633609365
Adam Grmolensky	0	0.1338966675320278
Adam Grmolensky	0	0.13389666512795315
Adam Grmolensky	0	0.13389666632211272
Adam Grmolensky	0	0.13389666537941833
Adam Grmolensky	0	0.1338966633958062
Adam Grmolensky	0	0.1338966660202635
Adam Grmolensky	0	0.1338966639148745
Adam Grmolensky	0	0.13389666467248673
Adam Grmolensky	0	0.13389666592786403
Adam Grmolensky	0	0.13389666455154992
Adam Grmolensky	0	0.1338966661689134
Adam Grmolensky	0	0.13389666645662612
Adam Grmolensky	0	0.13389666741946035
Adam Grmolensky	0	0.1338966655458664
Adam Grmolensky	0	0.1338966669301415
Adam Grmolensky	0	0.13389666702237657
Adam Grmolensky	0	0.13389666742297848
Adam Grmolensky	0	0.13389666444092319
Adam Grmolensky	0	0.13389666424660707
Adam Grmolensky	0	0.13389666743494733
Adam Grmolensky	0	0.13389666671300687
Adam Grmolensky	0	0.13389666527780825
Adam Grmolensky	0	0.13389666700587718
Adam Grmolensky	0	0.1338966662103366
Adam Grmolensky	0	0.1338966660721532
Adam Grmolensky	0	0.13389667256817142
Adam Grmolensky	0	0.13389667362573468
Adam Grmolensky	0	0.13389667344839098
Adam Grmolensky	0	0.1338966728332025
Adam Grmolensky	0	0.1338966720932098
Adam Grmolensky	0	0.13389667303975816
Adam Grmolensky	0	0.13389667416588802
Adam Grmolensky	0	0.1338966742236234
Adam Grmolensky	0	0.13389667432326607
Adam Grmolensky	0	0.13389667486277024
Adam Grmolensky	0	0.13389667486150392
Adam Grmolensky	0	0.13389667604930475
Adam Grmolensky	0	0.13389667465999278
Adam Grmolensky	0	0.13389667576610903
Adam Grmolensky	0	0.13389667271619513
Adam Grmolensky	0	0.13389667626776314
Adam Grmolensky	0	0.13389667470273714
Adam Grmolensky	0	0.13389667380175796
Adam Grmolensky	0	0.13389667612249598
Adam Grmolensky	0	0.13389667440916492
Adam Grmolensky	0	0.1338966766912825
Adam Grmolensky	0	0.13389667578526
Adam Grmolensky	0	0.1338966767600104
Adam Grmolensky	0	0.13389667539113576
Adam Grmolensky	0	0.13389667682661593
Adam Grmolensky	0	0.13389667463938626
Adam Grmolensky	0	0.1338966752107553
Adam Grmolensky	0	0.13389667500996189
Adam Grmolensky	0	0.13389667573647207
Adam Grmolensky	0	0.1338966756490846
Adam Grmolensky	0	0.13389667353692414
Adam Grmolensky	0	0.1338966748127988
Adam Grmolensky	0	0.1338966739064695
Adam Grmolensky	0	0.13389667526097737
Adam Grmolensky	0	0.13389667656530935
Adam Grmolensky	0	0.1338966746227969
Adam Grmolensky	0	0.1338966770614295
Adam Grmolensky	0	0.13389667502206856
Adam Grmolensky	0	0.13389667490327473
Adam Grmolensky	0	0.13389667487229795
Adam Grmolensky	0	0.13389667356912643
Adam Grmolensky	0	0.13389667442940953
Adam Grmolensky	0	0.13389667297194996
Adam Grmolensky	0	0.1338966741151154
Adam Grmolensky	0	0.13389667235115174
Adam Grmolensky	0	0.1338966734574956
Adam Grmolensky	0	0.1338966748912945
Adam Grmolensky	0	0.13389667203836125
Adam Grmolensky	0	0.13389667390565776
Adam Grmolensky	0	0.1338966727935587
Adam Grmolensky	0	0.13389667349037218
Adam Grmolensky	0	0.13389667476409384
Adam Grmolensky	0	0.1338966725687868
Adam Grmolensky	0	0.1338966719929814
Adam Grmolensky	0	0.13389667289604534
Adam Grmolensky	0	0.1338966727977871
Adam Grmolensky	0	0.13389667338253997
Adam Grmolensky	0	0.13389667335659314
Adam Grmolensky	0	0.13389667356121296
Adam Grmolensky	0	0.13389667416926535
Adam Grmolensky	0	0.13389667311520057
Adam Grmolensky	0	0.1338966730011913
Adam Grmolensky	0	0.13389667395808091
Adam Grmolensky	0	0.13389667378946588
Adam Grmolensky	0	0.13389667418462972
Adam Grmolensky	0	0.13389667309671913
Adam Grmolensky	0	0.13389667550673337
Adam Grmolensky	0	0.13389667476094833
Adam Grmolensky	0	0.13389667352674314
Adam Grmolensky	0	0.13389667339136765
Adam Grmolensky	0	0.133896673668021
Adam Grmolensky	0	0.13389667254381643
Adam Grmolensky	0	0.1338966726384129
Adam Grmolensky	0	0.1338966720082017
Adam Grmolensky	0	0.13389667300747285
Adam Grmolensky	0	0.13389667317795065
Adam Grmolensky	0	0.13389667315373238
Adam Grmolensky	0	0.13389667243714087
Adam Grmolensky	0	0.13389667378338377
Adam Grmolensky	0	0.13389667222957466
Adam Grmolensky	0	0.13389667392136892
Adam Grmolensky	0	0.13389667219314655
Adam Grmolensky	0	0.13389667301889646
Adam Grmolensky	0	0.133896672610199
Adam Grmolensky	0	0.1338966723140643
Adam Grmolensky	0	0.13389667130647728
Adam Grmolensky	0	0.13389667190441584
Adam Grmolensky	0	0.13389667172481454
Adam Grmolensky	0	0.13389667298446414
Adam Grmolensky	0	0.13389667101509514
Adam Grmolensky	0	0.13389667178007753
Adam Grmolensky	0	0.1338966716287131
Adam Grmolensky	0	0.13389667261650987
Adam Grmolensky	0	0.1338966721877247
Adam Grmolensky	0	0.13389667346473794
Adam Grmolensky	0	0.1338966731035024
Adam Grmolensky	0	0.13389667474366818
Adam Grmolensky	0	0.1338966739719594
Adam Grmolensky	0	0.13389667377251419
Adam Grmolensky	0	0.13389667235978342
Adam Grmolensky	0	0.13389667553169626
Adam Grmolensky	0	0.13389667235901154
Adam Grmolensky	0	0.1338966761401928
Adam Grmolensky	0	0.13389667313152204
Adam Grmolensky	0	0.1338966740886894
Adam Grmolensky	0	0.13389667427310364
Adam Grmolensky	0	0.13389667523850352
Adam Grmolensky	0	0.13389667398486377
Adam Grmolensky	0	0.13389667550282308
Adam Grmolensky	0	0.13389667424014617
Adam Grmolensky	0	0.13389667504467684
Adam Grmolensky	0	0.13389667557164386
Adam Grmolensky	0	0.13389667573799885
Adam Grmolensky	0	0.13389667533748467
Adam Grmolensky	0	0.1338966751752956
Adam Grmolensky	0	0.13389667728899546
Adam Grmolensky	0	0.13389667517318837
Adam Grmolensky	0	0.13389667790326834
Adam Grmolensky	0	0.13389667534264194
Adam Grmolensky	0	0.13389667845219227
Adam Grmolensky	0	0.13389667655762594
Adam Grmolensky	0	0.13389667748875264
Adam Grmolensky	0	0.13389667748540013
Adam Grmolensky	0	0.13389667761238744
Adam Grmolensky	0	0.13389667787755588
Adam Grmolensky	0	0.13389667729227467
Adam Grmolensky	0	0.13389667897847496
Adam Grmolensky	0	0.13389667515407253
Adam Grmolensky	0	0.13389667794788368
Adam Grmolensky	0	0.1338966770120409
Adam Grmolensky	0	0.13389667734782226
Adam Grmolensky	0	0.13389667974727154
Adam Grmolensky	0	0.1338966782761131
Adam Grmolensky	0	0.1338966798511731
Adam Grmolensky	0	0.13389667742204037
Adam Grmolensky	0	0.13389667782103903
Adam Grmolensky	0	0.13389667933201801
Adam Grmolensky	0	0.1338966813246446
Adam Grmolensky	0	0.1338966813705447
Adam Grmolensky	0	0.13389667972858543
Adam Grmolensky	0	0.1338966808905531
Adam Grmolensky	0	0.13389668102059119
Adam Grmolensky	0	0.1338966814037577
Adam Grmolensky	0	0.13389668120040749
Adam Grmolensky	0	0.1338966820474542
Adam Grmolensky	0	0.1338966809025613
Adam Grmolensky	0	0.13389668216792555
Adam Grmolensky	0	0.13389668088439413
Adam Grmolensky	0	0.13389668116677134
Adam Grmolensky	0	0.13389668119399561
Adam Grmolensky	0	0.13389668071062516
Adam Grmolensky	0	0.13389668044598663
Adam Grmolensky	0	0.13389668041424022
Adam Grmolensky	0	0.133896681659399
Adam Grmolensky	0	0.13389668040846972
Adam Grmolensky	0	0.13389667946954853
Adam Grmolensky	0	0.13389667997989885
Adam Grmolensky	0	0.13389668020879733
Adam Grmolensky	0	0.1338966815397639
Adam Grmolensky	0	0.13389667822702578
Adam Grmolensky	0	0.13389668140686556
Adam Grmolensky	0	0.13389667945357517
Adam Grmolensky	0	0.1338966816467178
Adam Grmolensky	0	0.13389668053981577
Adam Grmolensky	0	0.13389668004686733
Adam Grmolensky	0	0.13389667958022916
Adam Grmolensky	0	0.1338966801213436
Adam Grmolensky	0	0.13389668165392238
Adam Grmolensky	0	0.13389668051445963
Adam Grmolensky	0	0.13389668046459885
Adam Grmolensky	0	0.13389668188157872
Adam Grmolensky	0	0.1338966796115466
Adam Grmolensky	0	0.13389667796703025
Adam Grmolensky	0	0.13389668131888677
Adam Grmolensky	0	0.1338966798597333
Adam Grmolensky	0	0.13389667828719656
Adam Grmolensky	0	0.1338966798175263
Adam Grmolensky	0	0.13389667881677708
Adam Grmolensky	0	0.13389667805429498
Adam Grmolensky	0	0.13389667787633866
Adam Grmolensky	0	0.13389667923580653
Adam Grmolensky	0	0.13389667819202186
Adam Grmolensky	0	0.13389667925761495
Adam Grmolensky	0	0.13389667863024116
Adam Grmolensky	0	0.13389668260828608
Adam Grmolensky	0	0.13389668358427576
Adam Grmolensky	0	0.1338966833993589
Adam Grmolensky	0	0.13389668352886042
Adam Grmolensky	0	0.13389668213623135
Adam Grmolensky	0	0.13389668210233727
Adam Grmolensky	0	0.13389668283918085
Adam Grmolensky	0	0.13389668268719926
Adam Grmolensky	0	0.13389668310731997
Adam Grmolensky	0	0.1338966843930383
Adam Grmolensky	0	0.13389668598862137
Adam Grmolensky	0	0.1338966835971548
Adam Grmolensky	0	0.13389668397598062
Adam Grmolensky	0	0.13389668465381402
Adam Grmolensky	0	0.13389668574446467
Adam Grmolensky	0	0.13389668325862586
Adam Grmolensky	0	0.13389668355015807
Adam Grmolensky	0	0.1338966834527838
Adam Grmolensky	0	0.1338966849839863
Adam Grmolensky	0	0.13389668397374904
Adam Grmolensky	0	0.1338966850868304
Adam Grmolensky	0	0.1338966843328824
Adam Grmolensky	0	0.13389668501745344
Adam Grmolensky	0	0.1338966844236045
Adam Grmolensky	0	0.1338966859453232
Adam Grmolensky	0	0.1338966869912782
Adam Grmolensky	0	0.13389668542701086
Adam Grmolensky	0	0.1338966866795813
Adam Grmolensky	0	0.13389668607581118
Adam Grmolensky	0	0.1338966855830865
Adam Grmolensky	0	0.13389668778416125
Adam Grmolensky	0	0.13389668574364963
Adam Grmolensky	0	0.1338966901118147
Adam Grmolensky	0	0.133896687079676
Adam Grmolensky	0	0.1338966864109926
Adam Grmolensky	0	0.1338966876656462
Adam Grmolensky	0	0.13389668544550015
Adam Grmolensky	0	0.13389668582632483
Adam Grmolensky	0	0.13389668591294804
Adam Grmolensky	0	0.13389668592113244
Adam Grmolensky	0	0.13389668621947012
Adam Grmolensky	0	0.1338966861818446
Adam Grmolensky	0	0.1338966866142357
Adam Grmolensky	0	0.13389668760832382
Adam Grmolensky	0	0.1338966882612331
Adam Grmolensky	0	0.13389668790165846
Adam Grmolensky	0	0.13389668703493296
Adam Grmolensky	0	0.13389668762593163
Adam Grmolensky	0	0.13389668610365849
Adam Grmolensky	0	0.13389668838628785
Adam Grmolensky	0	0.13389668493252488
Adam Grmolensky	0	0.13389668815498687
Adam Grmolensky	0	0.13389668763291915
Adam Grmolensky	0	0.13389668643317543
Adam Grmolensky	0	0.13389668772085708
Adam Grmolensky	0	0.13389668749805564
Adam Grmolensky	0	0.13389668939461796
Adam Grmolensky	0	0.13389668752641384
Adam Grmolensky	0	0.13389668728722845
Adam Grmolensky	0	0.13389668763399387
Adam Grmolensky	0	0.13389668663208765
Adam Grmolensky	0	0.13389668510714772
Adam Grmolensky	0	0.13389668961004383
Adam Grmolensky	0	0.1338966860750126
Adam Grmolensky	0	0.13389668882926478
Adam Grmolensky	0	0.13389668650180653
Adam Grmolensky	0	0.13389668883420824
Adam Grmolensky	0	0.1338966872147532
Adam Grmolensky	0	0.13389668830716012
Adam Grmolensky	0	0.1338966867313221
Adam Grmolensky	0	0.13389668714455907
Adam Grmolensky	0	0.13389668746346392
Adam Grmolensky	0	0.13389668972557553
Adam Grmolensky	0	0.13389668585287495
Adam Grmolensky	0	0.13389668913933933
Adam Grmolensky	0	0.13389668851436518
Adam Grmolensky	0	0.13389668673790667
Adam Grmolensky	0	0.13389668820837602
Adam Grmolensky	0	0.1338966863836998
Adam Grmolensky	0	0.13389668791550216
Adam Grmolensky	0	0.13389668866724297
Adam Grmolensky	0	0.13389668734593407
Adam Grmolensky	0	0.1338966882048935
Adam Grmolensky	0	0.13389668828705567
Adam Grmolensky	0	0.13389668874540092
Adam Grmolensky	0	0.1338966870024023
Adam Grmolensky	0	0.13389668624928494
Adam Grmolensky	0	0.13389668625456325
Adam Grmolensky	0	0.13389668641827407
Adam Grmolensky	0	0.13389668763279106
Adam Grmolensky	0	0.1338966867902714
Adam Grmolensky	0	0.1338966865683718
Adam Grmolensky	0	0.13389668693197931
Adam Grmolensky	0	0.13389668684602968
Adam Grmolensky	0	0.1338966878671696
Adam Grmolensky	0	0.13389668534656038
Adam Grmolensky	0	0.13389668644092081
Adam Grmolensky	0	0.1338966868106185
Adam Grmolensky	0	0.13389668748617273
Adam Grmolensky	0	0.1338966864012503
Adam Grmolensky	0	0.13389668671766464
Adam Grmolensky	0	0.13389668786711212
Adam Grmolensky	0	0.13389668810423044
Adam Grmolensky	0	0.13389668683570158
Adam Grmolensky	0	0.1338966861228588
Adam Grmolensky	0	0.13389668605018468
Adam Grmolensky	0	0.1338966863751901
Adam Grmolensky	0	0.13389668766839596
Adam Grmolensky	0	0.1338966857626635
Adam Grmolensky	0	0.13389668523157858
Adam Grmolensky	0	0.1338966833466603
Adam Grmolensky	0	0.1338966865865107
Adam Grmolensky	0	0.13389668557202758
Adam Grmolensky	0	0.13389668628708495
Adam Grmolensky	0	0.13389668426863632
Adam Grmolensky	0	0.1338966852193793
Adam Grmolensky	0	0.1338966841416514
Adam Grmolensky	0	0.13389668581462932
Adam Grmolensky	0	0.13389668473887137
Adam Grmolensky	0	0.13389668581719827
Adam Grmolensky	0	0.13389668459910517
Adam Grmolensky	0	0.13389668643990094
Adam Grmolensky	0	0.13389668409659855
Adam Grmolensky	0	0.1338966847370551
Adam Grmolensky	0	0.13389668586214246
Adam Grmolensky	0	0.1338966859297554
Adam Grmolensky	0	0.13389668551792264
Adam Grmolensky	0	0.1338966860106763
Adam Grmolensky	0	0.13389668502089747
Adam Grmolensky	0	0.13389668509640326
Adam Grmolensky	0	0.04422552291381029
Adam Grmolensky	0	0.044225524342455164
Adam Grmolensky	0	0.04422552503841868
Adam Grmolensky	0	0.0442255254961687
Adam Grmolensky	0	0.04422552272951696
Adam Grmolensky	0	0.04422552676557458
Adam Grmolensky	0	0.044225526442949546
Adam Grmolensky	0	0.04422552039485563
Adam Grmolensky	0	0.044225521438221255
Adam Grmolensky	0	0.04422552205142965
Adam Grmolensky	0	0.044225523073832713
Adam Grmolensky	0	0.04422552165242773
Adam Grmolensky	0	0.044225521905684205
Adam Grmolensky	0	0.04422552198276047
Adam Grmolensky	0	0.04422551862450863
Adam Grmolensky	0	0.044225519265072614
Adam Grmolensky	0	0.044225519702431985
Adam Grmolensky	0	0.04422551939151172
Adam Grmolensky	0	0.04422551870442436
Adam Grmolensky	0	0.04422551793253088
Adam Grmolensky	0	0.04422551839082725
Adam Grmolensky	0	0.04422551814744607
Adam Grmolensky	0	0.04422551658612498
Adam Grmolensky	0	0.04422551616953246
Adam Grmolensky	0	0.04422551760378556
Adam Grmolensky	0	0.04422551971173726
Adam Grmolensky	0	0.0442255187072739
Adam Grmolensky	0	0.04422551424523191
Adam Grmolensky	0	0.044225513519900304
Adam Grmolensky	0	0.0442255137505062
Adam Grmolensky	0	0.0442255147523803
Adam Grmolensky	0	0.044225515038270116
Adam Grmolensky	0	0.04422551506988477
Adam Grmolensky	0	0.04422552511083825
Adam Grmolensky	0	0.04422552580927332
Adam Grmolensky	0	0.0442255279569622
Adam Grmolensky	0	0.04422552935541211
Adam Grmolensky	0	0.044225531651105265
Adam Grmolensky	0	0.044225534193719704
Adam Grmolensky	0	0.04422552617559878
Adam Grmolensky	0	0.04422552594120971
Adam Grmolensky	0	0.044225535612222616
Adam Grmolensky	0	0.04422553468621415
Adam Grmolensky	0	0.04422553551398524
Adam Grmolensky	0	0.044225537052233324
Adam Grmolensky	0	0.044225536638792556
Adam Grmolensky	0	0.044225544742043585
Adam Grmolensky	0	0.04422553777100808
Adam Grmolensky	0	0.044225536885139215
Adam Grmolensky	0	0.04422553704429678
Adam Grmolensky	0	0.04422553677329417
Adam Grmolensky	0	0.04422553701773589
Adam Grmolensky	0	0.04422553773576805
Adam Grmolensky	0	0.04422553814504331
Adam Grmolensky	0	0.04422553987215547
Adam Grmolensky	0	0.044225542015307
Adam Grmolensky	0	0.04422554143346852
Adam Grmolensky	0	0.04422554074681727
Adam Grmolensky	0	0.04422554360551729
Adam Grmolensky	0	0.044225546972778244
Adam Grmolensky	0	0.04422555641030771
Adam Grmolensky	0	0.04422555759761649
Adam Grmolensky	0	0.044225558239371646
Adam Grmolensky	0	0.04422556023930715
Adam Grmolensky	0	0.044225560214106
Adam Grmolensky	0	0.04422555963187335
Adam Grmolensky	0	0.044225559403862795
Adam Grmolensky	0	0.04422555907952128
Adam Grmolensky	0	0.04422555936879119
Adam Grmolensky	0	0.0442255668835811
Adam Grmolensky	0	0.044225570854474705
Adam Grmolensky	0	0.04422557101429527
Adam Grmolensky	0	0.04422556879904887
Adam Grmolensky	0	0.04422556979659045
Adam Grmolensky	0	0.04422556734321268
Adam Grmolensky	0	0.044225565030725895
Adam Grmolensky	0	0.044225558419500606
Adam Grmolensky	0	0.04422555569664482
Adam Grmolensky	0	0.04422555539792993
Adam Grmolensky	0	0.04422555387546196
Adam Grmolensky	0	0.04422555382428766
Adam Grmolensky	0	0.044225555182915176
Adam Grmolensky	0	0.044225552493404964
Adam Grmolensky	0	0.04422555150153634
Adam Grmolensky	0	0.04422555466870148
Adam Grmolensky	0	0.04422555249057038
Adam Grmolensky	0	0.044225555818739236
Adam Grmolensky	0	0.04422555542215695
Adam Grmolensky	0	0.04422555549760289
Adam Grmolensky	0	0.04422555808749339
Adam Grmolensky	0	0.044225552839039506
Adam Grmolensky	0	0.044225549890259765
Adam Grmolensky	0	0.044225551234371094
Adam Grmolensky	0	0.044225549677282254
Adam Grmolensky	0	0.044225543398301224
Adam Grmolensky	0	0.044225544374370124
Adam Grmolensky	0	0.044225543569853476
Adam Grmolensky	0	0.04422554248349578
Adam Grmolensky	0	0.04422554134115851
Adam Grmolensky	0	0.04422555253176058
Adam Grmolensky	0	0.04422555173851135
Adam Grmolensky	0	0.04422555247824767
Adam Grmolensky	0	0.04422555009152372
Adam Grmolensky	0	0.04422555103833326
Adam Grmolensky	0	0.04422555243777076
Adam Grmolensky	0	0.04422555352253505
Adam Grmolensky	0	0.044225554431888386
Adam Grmolensky	0	0.0442255539740259
Adam Grmolensky	0	0.044225552569660403
Adam Grmolensky	0	0.04422555722633373
Adam Grmolensky	0	0.044225559531536424
Adam Grmolensky	0	0.044225563360775794
Adam Grmolensky	0	0.044225562779605584
Adam Grmolensky	0	0.04422556602430665
Adam Grmolensky	0	0.044225564284217284
Adam Grmolensky	0	0.04422556363579033
Adam Grmolensky	0	0.04422556342175492
Adam Grmolensky	0	0.04422556498395193
Adam Grmolensky	0	0.044225564397721295
Adam Grmolensky	0	0.04422556490362215
Adam Grmolensky	0	0.04422556594851264
Adam Grmolensky	0	0.04422556079864545
Adam Grmolensky	0	0.04422555898266494
Adam Grmolensky	0	0.04422555835040159
Adam Grmolensky	0	0.04422556191159314
Adam Grmolensky	0	0.044225564223750784
Adam Grmolensky	0	0.04422556239332187
Adam Grmolensky	0	0.044225561998857646
Adam Grmolensky	0	0.04422555757286784
Adam Grmolensky	0	0.0442255543592401
Adam Grmolensky	0	0.044225553055892895
Adam Grmolensky	0	0.04422555461114179
Adam Grmolensky	0	0.04422555369039527
Adam Grmolensky	0	0.044225546053779236
Adam Grmolensky	0	0.04422554647649001
Adam Grmolensky	0	0.044225543979274626
Adam Grmolensky	0	0.04422554373939653
Adam Grmolensky	0	0.044225543252833746
Adam Grmolensky	0	0.04422553545622276
Adam Grmolensky	0	0.04422553875494182
Adam Grmolensky	0	0.04422553811049927
Adam Grmolensky	0	0.04422553664683492
Adam Grmolensky	0	0.04422553169941746
Adam Grmolensky	0	0.04422552785559683
Adam Grmolensky	0	0.04422552736942034
Adam Grmolensky	0	0.04422552349622484
Adam Grmolensky	0	0.044225522323897044
Adam Grmolensky	0	0.04422552287494939
Adam Grmolensky	0	0.04422552227641836
Adam Grmolensky	0	0.04422552159559952
Adam Grmolensky	0	0.04422552687992092
Adam Grmolensky	0	0.044225525419600564
Adam Grmolensky	0	0.04422552513943634
Adam Grmolensky	0	0.04422552611979923
Adam Grmolensky	0	0.044225526174665304
Adam Grmolensky	0	0.044225525952302044
Adam Grmolensky	0	0.044225523979911634
Adam Grmolensky	0	0.04422552610967506
Adam Grmolensky	0	0.04422552625024198
Adam Grmolensky	0	0.044225525642409905
Adam Grmolensky	0	0.04422552698552568
Adam Grmolensky	0	0.04422552865859479
Adam Grmolensky	0	0.044225532950692654
Adam Grmolensky	0	0.04422553528938425
Adam Grmolensky	0	0.04422553292862424
Adam Grmolensky	0	0.044225536570446956
Adam Grmolensky	0	0.044225537048610784
Adam Grmolensky	0	0.0442255317390666
Adam Grmolensky	0	0.04422553257224547
Adam Grmolensky	0	0.04422553152208841
Adam Grmolensky	0	0.04422553149217235
Adam Grmolensky	0	0.04422553460695201
Adam Grmolensky	0	0.044225539859103956
Adam Grmolensky	0	0.04422553979429713
Adam Grmolensky	0	0.044225539410369434
Adam Grmolensky	0	0.04422553984648732
Adam Grmolensky	0	0.04422553868423686
Adam Grmolensky	0	0.044225539997280204
Adam Grmolensky	0	0.04422554327435692
Adam Grmolensky	0	0.044225540287290005
Adam Grmolensky	0	0.04422553931657322
Adam Grmolensky	0	0.04422553857086291
Adam Grmolensky	0	0.044225539032733886
Adam Grmolensky	0	0.0442255463130378
Adam Grmolensky	0	0.04422554962257101
Adam Grmolensky	0	0.044225550323980886
Adam Grmolensky	0	0.044225551362161525
Adam Grmolensky	0	0.0442255484865847
Adam Grmolensky	0	0.04422554819002939
Adam Grmolensky	0	0.04422554833170099
Adam Grmolensky	0	0.044225549481923115
Adam Grmolensky	0	0.044225553031492004
Adam Grmolensky	0	0.04422555341838864
Adam Grmolensky	0	0.04422555343161383
Adam Grmolensky	0	0.044225552825038164
Adam Grmolensky	0	0.044225558061759734
Adam Grmolensky	0	0.0442255562551394
Adam Grmolensky	0	0.044225556374331725
Adam Grmolensky	0	0.044225556361923095
Adam Grmolensky	0	0.04422555709394194
Adam Grmolensky	0	0.044225556836084756
Adam Grmolensky	0	0.044225558315745726
Adam Grmolensky	0	0.04422555785200466
Adam Grmolensky	0	0.04422556420772542
Adam Grmolensky	0	0.044225565846102065
Adam Grmolensky	0	0.044225568517148914
Adam Grmolensky	0	0.044225559020231286
Adam Grmolensky	0	0.0442255587314863
Adam Grmolensky	0	0.044225556696048746
Adam Grmolensky	0	0.044225556797073705
Adam Grmolensky	0	0.04422555598407951
Adam Grmolensky	0	0.044225552642107493
Adam Grmolensky	0	0.04422555450619511
Adam Grmolensky	0	0.044225549429502034
Adam Grmolensky	0	0.04422555093415325
Adam Grmolensky	0	0.044225546291908245
Adam Grmolensky	0	0.04422554713945572
Adam Grmolensky	0	0.04422554801229104
Adam Grmolensky	0	0.044225544282752764
Adam Grmolensky	0	0.044225551765452384
Adam Grmolensky	0	0.04422555456653808
Adam Grmolensky	0	0.0442255531702604
Adam Grmolensky	0	0.04422555294192408
Adam Grmolensky	0	0.04422555213343464
Adam Grmolensky	0	0.04422555306237141
Adam Grmolensky	0	0.04422555147432616
Adam Grmolensky	0	0.044225545457838425
Adam Grmolensky	0	0.04422554800873616
Adam Grmolensky	0	0.04422555488820094
Adam Grmolensky	0	0.04422555076677276
Adam Grmolensky	0	0.0442255482787749
Adam Grmolensky	0	0.044225549235583736
Adam Grmolensky	0	0.044225549684854
Adam Grmolensky	0	0.044225549563621167
Adam Grmolensky	0	0.04422555214147925
Adam Grmolensky	0	0.04422555266417887
Adam Grmolensky	0	0.04422555376604268
Adam Grmolensky	0	0.044225554449385106
Adam Grmolensky	0	0.04422555802955187
Adam Grmolensky	0	0.044225556746618634
Adam Grmolensky	0	0.04422555782425211
Adam Grmolensky	0	0.044225570501790046
Adam Grmolensky	0	0.044225568647887015
Adam Grmolensky	0	0.04422557166108145
Adam Grmolensky	0	0.04422557106499101
Adam Grmolensky	0	0.0442255699972258
Adam Grmolensky	0	0.0442255703902229
Adam Grmolensky	0	0.044225570638124434
Adam Grmolensky	0	0.044225566540444884
Adam Grmolensky	0	0.04422556987142126
Adam Grmolensky	0	0.04422557106338813
Adam Grmolensky	0	0.04422556871536904
Adam Grmolensky	0	0.04422556859983584
Adam Grmolensky	0	0.04422557030415097
Adam Grmolensky	0	0.0442255712480854
Adam Grmolensky	0	0.04422557746775084
Adam Grmolensky	0	0.044225578295532864
Adam Grmolensky	0	0.04422557453313171
Adam Grmolensky	0	0.04422557514270394
Adam Grmolensky	0	0.04422557982922375
Adam Grmolensky	0	0.044225579673740516
Adam Grmolensky	0	0.044225579464837246
Adam Grmolensky	0	0.044225580244303044
Adam Grmolensky	0	0.044225586051705595
Adam Grmolensky	0	0.04422558742370442
Adam Grmolensky	0	0.04422558570241219
Adam Grmolensky	0	0.04422557747773697
Adam Grmolensky	0	0.04422557726383562
Adam Grmolensky	0	0.04422557676618933
Adam Grmolensky	0	0.04422557521993988
Adam Grmolensky	0	0.04422557314007722
Adam Grmolensky	0	0.044225574923250334
Adam Grmolensky	0	0.044225573324769896
Adam Grmolensky	0	0.04422557372657671
Adam Grmolensky	0	0.044225557910317785
Adam Grmolensky	0	0.04422555705876949
Adam Grmolensky	0	0.044225558522899784
Adam Grmolensky	0	0.04422554511291483
Adam Grmolensky	0	0.04422554480641383
Adam Grmolensky	0	0.044225537489292005
Adam Grmolensky	0	0.04422553247792967
Adam Grmolensky	0	0.04422553469814168
Adam Grmolensky	0	0.04422553123402463
Adam Grmolensky	0	0.044225531691147575
Adam Grmolensky	0	0.04422553093378547
Adam Grmolensky	0	0.044225540283493826
Adam Grmolensky	0	0.04422553931371952
Adam Grmolensky	0	0.044225538482726576
Adam Grmolensky	0	0.04422554060687968
Adam Grmolensky	0	0.04422554153594874
Adam Grmolensky	0	0.044225543830022356
Adam Grmolensky	0	0.04422554277212489
Adam Grmolensky	0	0.04422554328409803
Adam Grmolensky	0	0.04422554365350482
Adam Grmolensky	0	0.04422554365405525
Adam Grmolensky	0	0.04422554342402501
Adam Grmolensky	0	0.04422554533297668
Adam Grmolensky	0	0.0442255455089834
Adam Grmolensky	0	0.04422554381079749
Adam Grmolensky	0	0.044225546114826125
Adam Grmolensky	0	0.044225542271563514
Adam Grmolensky	0	0.044225543104827125
Adam Grmolensky	0	0.044225544658387905
Adam Grmolensky	0	0.04422554353812435
Adam Grmolensky	0	0.044225541483311016
Adam Grmolensky	0	0.044225541843189324
Adam Grmolensky	0	0.0442255385637827
Adam Grmolensky	0	0.0442255410872458
Adam Grmolensky	0	0.04422554099890845
Adam Grmolensky	0	0.04422554054226461
Adam Grmolensky	0	0.04422554127584803
Adam Grmolensky	0	0.044225541771508683
Adam Grmolensky	0	0.04422554241978413
Adam Grmolensky	0	0.04422554110823173
Adam Grmolensky	0	0.044225542612394114
Adam Grmolensky	0	0.044225526629432126
Adam Grmolensky	0	0.04422552176633939
Adam Grmolensky	0	0.04422552119705022
Adam Grmolensky	0	0.04422550974121765
Adam Grmolensky	0	0.04422551167991094
Adam Grmolensky	0	0.04422551047884815
Adam Grmolensky	0	0.044225510702927566
Adam Grmolensky	0	0.044225511382794964
Adam Grmolensky	0	0.044225509357704106
Adam Grmolensky	0	0.04422550933389984
Adam Grmolensky	0	0.04422551055746002
Adam Grmolensky	0	0.04422550907432772
Adam Grmolensky	0	0.04422551361838858
Adam Grmolensky	0	0.04422551564470566
Adam Grmolensky	0	0.044225514546675664
Adam Grmolensky	0	0.04422551531320781
Adam Grmolensky	0	0.04422550955340436
Adam Grmolensky	0	0.04422550890545157
Adam Grmolensky	0	0.04422550749815912
Adam Grmolensky	0	0.04422550738455552
Adam Grmolensky	0	0.044225506518817854
Adam Grmolensky	0	0.04422550555388058
Adam Grmolensky	0	0.04422550605070584
Adam Grmolensky	0	0.044225506441567045
Adam Grmolensky	0	0.044225504379261864
Adam Grmolensky	0	0.044225504680532136
Adam Grmolensky	0	0.044225504421995465
Adam Grmolensky	0	0.044225505883722524
Adam Grmolensky	0	0.04422550709971689
Adam Grmolensky	0	0.044225506878969784
Adam Grmolensky	0	0.04422550718115018
Adam Grmolensky	0	0.04422550583809738
Adam Grmolensky	0	0.0442255043963593
Adam Grmolensky	0	0.044225504213150926
Adam Grmolensky	0	0.04422550630514612
Adam Grmolensky	0	0.04422550553223284
Adam Grmolensky	0	0.044225506927202174
Adam Grmolensky	0	0.04422551085578979
Adam Grmolensky	0	0.04422550978288735
Adam Grmolensky	0	0.04422551029635161
Adam Grmolensky	0	0.04422551547843435
Adam Grmolensky	0	0.04422551329210542
Adam Grmolensky	0	0.044225515347162486
Adam Grmolensky	0	0.04422551205983949
Adam Grmolensky	0	0.04422551163261187
Adam Grmolensky	0	0.04422551129948909
Adam Grmolensky	0	0.0442255183949459
Adam Grmolensky	0	0.0442255189536365
Adam Grmolensky	0	0.044225517816997614
Adam Grmolensky	0	0.04422551852618334
Adam Grmolensky	0	0.0442255192413366
Adam Grmolensky	0	0.04422551792209032
Adam Grmolensky	0	0.04422552026692455
Adam Grmolensky	0	0.04422551772948339
Adam Grmolensky	0	0.044225520320534985
Adam Grmolensky	0	0.04422551891501844
Adam Grmolensky	0	0.04422551490572634
Adam Grmolensky	0	0.04422551493561842
Adam Grmolensky	0	0.044225513827802994
Adam Grmolensky	0	0.04422551551116416
Adam Grmolensky	0	0.04422551613043203
Adam Grmolensky	0	0.04422551548944275
Adam Grmolensky	0	0.044225523504830916
Adam Grmolensky	0	0.04422552318283666
Adam Grmolensky	0	0.044225522950863586
Adam Grmolensky	0	0.044225522967413396
Adam Grmolensky	0	0.044225522198857246
Adam Grmolensky	0	0.04422552242946971
Adam Grmolensky	0	0.04422551666594671
Adam Grmolensky	0	0.044225514240104395
Adam Grmolensky	0	0.044225518552821315
Adam Grmolensky	0	0.04422552397053119
Adam Grmolensky	0	0.04422551163261909
Adam Grmolensky	0	0.04422551146526152
Adam Grmolensky	0	0.04422550986103716
Adam Grmolensky	0	0.04422550967187615
Adam Grmolensky	0	0.0442255091816671
Adam Grmolensky	0	0.044225502786144226
Adam Grmolensky	0	0.044225491889608816
Adam Grmolensky	0	0.04422549523277894
Adam Grmolensky	0	0.04422549752745575
Adam Grmolensky	0	0.04422549787303149
Adam Grmolensky	0	0.04422549110876624
Adam Grmolensky	0	0.04422549381318247
Adam Grmolensky	0	0.04422549056689604
Adam Grmolensky	0	0.04422549129953839
Adam Grmolensky	0	0.04422549089197271
Adam Grmolensky	0	0.044225491402435604
Adam Grmolensky	0	0.04422549261530414
Adam Grmolensky	0	0.044225491493065504
Adam Grmolensky	0	0.044225492944335955
Adam Grmolensky	0	0.04422550146186382
Adam Grmolensky	0	0.04422550149510318
Adam Grmolensky	0	0.044225501599563864
Adam Grmolensky	0	0.04422551195493521
Adam Grmolensky	0	0.044225509870449924
Adam Grmolensky	0	0.044225511494047944
Adam Grmolensky	0	0.044225511309291574
Adam Grmolensky	0	0.04422551504944503
Adam Grmolensky	0	0.04422551579029727
Adam Grmolensky	0	0.04422551637944453
Adam Grmolensky	0	0.04422552386067508
Adam Grmolensky	0	0.04422552920203634
Adam Grmolensky	0	0.04422552738140229
Adam Grmolensky	0	0.04422552706275356
Adam Grmolensky	0	0.04422552864974633
Adam Grmolensky	0	0.04422552604969264
Adam Grmolensky	0	0.044225526889040905
Adam Grmolensky	0	0.04422552701171149
Adam Grmolensky	0	0.044225525382521225
Adam Grmolensky	0	0.044225525086779335
Adam Grmolensky	0	0.04422553316542786
Adam Grmolensky	0	0.04422553494560318
Adam Grmolensky	0	0.04422553540172558
Adam Grmolensky	0	0.04422553462546763
Adam Grmolensky	0	0.04422553526886047
Adam Grmolensky	0	0.04422553421017319
Adam Grmolensky	0	0.04422553413827791
Adam Grmolensky	0	0.04422553443305985
Adam Grmolensky	0	0.04422553684851961
Adam Grmolensky	0	0.04422553574814033
Adam Grmolensky	0	0.04422553536461691
Adam Grmolensky	0	0.044225535676298694
Adam Grmolensky	0	0.04422553668460872
Adam Grmolensky	0	0.04422553562343318
Adam Grmolensky	0	0.044225533447076276
Adam Grmolensky	0	0.04422553298682608
Adam Grmolensky	0	0.04422553312234881
Adam Grmolensky	0	0.04422553320840016
Adam Grmolensky	0	0.04422553286951072
Adam Grmolensky	0	0.044225533182128476
Adam Grmolensky	0	0.04422553395138993
Adam Grmolensky	0	0.04422553204536792
Adam Grmolensky	0	0.04422553485641073
Adam Grmolensky	0	0.04422553614583573
Adam Grmolensky	0	0.04422554198742519
Adam Grmolensky	0	0.044225544675930914
Adam Grmolensky	0	0.044225545003229894
Adam Grmolensky	0	0.044225538846048816
Adam Grmolensky	0	0.04422553740671374
Adam Grmolensky	0	0.044225537372984736
Adam Grmolensky	0	0.044225536967755205
Adam Grmolensky	0	0.04422553569911943
Adam Grmolensky	0	0.044225536689104894
Adam Grmolensky	0	0.04422554060261011
Adam Grmolensky	0	0.04422554077407044
Adam Grmolensky	0	0.04422554207697953
Adam Grmolensky	0	0.04422553757602255
Adam Grmolensky	0	0.044225541174749285
Adam Grmolensky	0	0.04422553938455901
Adam Grmolensky	0	0.0442255379247922
Adam Grmolensky	0	0.04422553783829497
Adam Grmolensky	0	0.044225538702194526
Adam Grmolensky	0	0.044225538336591
Adam Grmolensky	0	0.044225539052873956
Adam Grmolensky	0	0.04422553216432219
Adam Grmolensky	0	0.04422553220211206
Adam Grmolensky	0	0.04422553123105883
Adam Grmolensky	0	0.04422553563666755
Adam Grmolensky	0	0.04422553539280503
Adam Grmolensky	0	0.044225536459402054
Adam Grmolensky	0	0.0442255366141638
Adam Grmolensky	0	0.04422553669823948
Adam Grmolensky	0	0.04422553668090691
Adam Grmolensky	0	0.04422553615102444
Adam Grmolensky	0	0.04422553174086109
Adam Grmolensky	0	0.04422553235499254
Adam Grmolensky	0	0.04422553218277617
Adam Grmolensky	0	0.04422553483595349
Adam Grmolensky	0	0.04422553526660559
Adam Grmolensky	0	0.044225536073000796
Adam Grmolensky	0	0.04422553625943513
Adam Grmolensky	0	0.044225534757947126
Adam Grmolensky	0	0.04422553522687616
Adam Grmolensky	0	0.04422553467997524
Adam Grmolensky	0	0.04422553572190745
Adam Grmolensky	0	0.04422552847052256
Adam Grmolensky	0	0.044225527017322845
Adam Grmolensky	0	0.044225527543559594
Adam Grmolensky	0	0.044225531108864534
Adam Grmolensky	0	0.044225531087173794
Adam Grmolensky	0	0.04422552625398786
Adam Grmolensky	0	0.044225525389877667
Adam Grmolensky	0	0.044225526444412445
Adam Grmolensky	0	0.044225529422655965
Adam Grmolensky	0	0.04422552838108556
Adam Grmolensky	0	0.044225527784018066
Adam Grmolensky	0	0.04422552772887871
Adam Grmolensky	0	0.04422552859981784
Adam Grmolensky	0	0.04422552863453537
Adam Grmolensky	0	0.04422553155959915
Adam Grmolensky	0	0.044225528249883635
Adam Grmolensky	0	0.04422552422206075
Adam Grmolensky	0	0.044225522311359344
Adam Grmolensky	0	0.0442255221165138
Adam Grmolensky	0	0.044225521333327765
Adam Grmolensky	0	0.044225523986787744
Adam Grmolensky	0	0.04422552265743707
Adam Grmolensky	0	0.044225523808266255
Adam Grmolensky	0	0.044225524150814925
Adam Grmolensky	0	0.04422551881598323
Adam Grmolensky	0	0.044225520121142475
Adam Grmolensky	0	0.04422552084778828
Adam Grmolensky	0	0.04422551943693504
Adam Grmolensky	0	0.04422552164425042
Adam Grmolensky	0	0.044225524265555254
Adam Grmolensky	0	0.04422552383209671
Adam Grmolensky	0	0.044225522416179754
Adam Grmolensky	0	0.044225521871678344
Adam Grmolensky	0	0.04422551873892323
Adam Grmolensky	0	0.044225518442826274
Adam Grmolensky	0	0.0442255192743849
Adam Grmolensky	0	0.04422551492091863
Adam Grmolensky	0	0.04422551716983717
Adam Grmolensky	0	0.04422552244828632
Adam Grmolensky	0	0.04422552691346059
Adam Grmolensky	0	0.04422553080210319
Adam Grmolensky	0	0.044225529221097716
Adam Grmolensky	0	0.044225529489582464
Adam Grmolensky	0	0.04422552389198649
Adam Grmolensky	0	0.04422552431605863
Adam Grmolensky	0	0.04422552700623146
Adam Grmolensky	0	0.04422552838676848
Adam Grmolensky	0	0.04422552921720775
Adam Grmolensky	0	0.04422552896724963
Adam Grmolensky	0	0.04422552703733264
Adam Grmolensky	0	0.044225528954189526
Adam Grmolensky	0	0.04422552578479792
Adam Grmolensky	0	0.0442255279146688
Adam Grmolensky	0	0.04422552709373657
Adam Grmolensky	0	0.04422552673824599
Adam Grmolensky	0	0.04422552565981446
Adam Grmolensky	0	0.044225526696756105
Adam Grmolensky	0	0.044225523193351164
Adam Grmolensky	0	0.04422551764050366
Adam Grmolensky	0	0.04422551684588144
Adam Grmolensky	0	0.04422551891611782
Adam Grmolensky	0	0.04422551899274758
Adam Grmolensky	0	0.04422552032172838
Adam Grmolensky	0	0.04422552083105773
Adam Grmolensky	0	0.04422552798392335
Adam Grmolensky	0	0.04422552704671126
Adam Grmolensky	0	0.044225531494275626
Adam Grmolensky	0	0.044225530702120285
Adam Grmolensky	0	0.04422553202584092
Adam Grmolensky	0	0.044225532116377975
Adam Grmolensky	0	0.044225522376926577
Adam Grmolensky	0	0.04422551894291467
Adam Grmolensky	0	0.044225517091747484
Adam Grmolensky	0	0.044225524380577974
Adam Grmolensky	0	0.04422552488332448
Adam Grmolensky	0	0.04422552488937822
Adam Grmolensky	0	0.04422552456889316
Adam Grmolensky	0	0.04422552494212324
Adam Grmolensky	0	0.044225523423422036
Adam Grmolensky	0	0.04422552303592803
Adam Grmolensky	0	0.04422552454402351
Adam Grmolensky	0	0.04422552404322566
Adam Grmolensky	0	0.04422552416462057
Adam Grmolensky	0	0.04422552534995179
Adam Grmolensky	0	0.044225525290114934
Adam Grmolensky	0	0.044225518772362776
Adam Grmolensky	0	0.04422551848742681
Adam Grmolensky	0	0.04422551712391523
Adam Grmolensky	0	0.04422551792127878
Adam Grmolensky	0	0.04422551884670439
Adam Grmolensky	0	0.0442255172902646
Adam Grmolensky	0	0.04422552109493781
Adam Grmolensky	0	0.04422552157602144
Adam Grmolensky	0	0.04422552663638651
Adam Grmolensky	0	0.0442255259433682
Adam Grmolensky	0	0.0442255250524275
Adam Grmolensky	0	0.04422552786827735
Adam Grmolensky	0	0.0442255283048969
Adam Grmolensky	0	0.04422552894126543
Adam Grmolensky	0	0.044225529224431875
Adam Grmolensky	0	0.0442255291716622
Adam Grmolensky	0	0.04422552911439842
Adam Grmolensky	0	0.044225530378991997
Adam Grmolensky	0	0.04422553125853337
Adam Grmolensky	0	0.04422553164907754
Adam Grmolensky	0	0.04422552560572116
Adam Grmolensky	0	0.04422552448198565
Adam Grmolensky	0	0.044225523078839556
Adam Grmolensky	0	0.04422552138468053
Adam Grmolensky	0	0.04422552402467338
Adam Grmolensky	0	0.04422552251127194
Adam Grmolensky	0	0.044225523634006635
Adam Grmolensky	0	0.044225523356036654
Adam Grmolensky	0	0.04422552230352253
Adam Grmolensky	0	0.0442255207654172
Adam Grmolensky	0	0.04422552001156211
Adam Grmolensky	0	0.0442255201041091
Adam Grmolensky	0	0.04422552093592113
Adam Grmolensky	0	0.04422552238690843
Adam Grmolensky	0	0.04422552118707103
Adam Grmolensky	0	0.044225519208810585
Adam Grmolensky	0	0.04422552057893283
Adam Grmolensky	0	0.04422552012178139
Adam Grmolensky	0	0.04422552125523128
Adam Grmolensky	0	0.04422552386010477
Adam Grmolensky	0	0.04422552402514293
Adam Grmolensky	0	0.044225524702102455
Adam Grmolensky	0	0.044225524325149174
Adam Grmolensky	0	0.04422552803497998
Adam Grmolensky	0	0.044225526906342134
Adam Grmolensky	0	0.044225525931601374
Adam Grmolensky	0	0.04422552543804384
Adam Grmolensky	0	0.04422552909727694
Adam Grmolensky	0	0.044225522967413576
Adam Grmolensky	0	0.04422552264038831
Adam Grmolensky	0	0.04422552280574217
Adam Grmolensky	0	0.04422552056586592
Adam Grmolensky	0	0.04422552572171363
Adam Grmolensky	0	0.044225536107964356
Adam Grmolensky	0	0.0442255342730524
Adam Grmolensky	0	0.044225535472820335
Adam Grmolensky	0	0.04422553624742122
Adam Grmolensky	0	0.04422553557559226
Adam Grmolensky	0	0.0442255397591249
Adam Grmolensky	0	0.04422554018281179
Adam Grmolensky	0	0.044225544570090224
Adam Grmolensky	0	0.0442255485274207
Adam Grmolensky	0	0.04422554900862842
Adam Grmolensky	0	0.04422554923575977
Adam Grmolensky	0	0.044225550253436316
Adam Grmolensky	0	0.04422555037591393
Adam Grmolensky	0	0.04422555189235279
Adam Grmolensky	0	0.04422555470572256
Adam Grmolensky	0	0.04422555424257133
Adam Grmolensky	0	0.04422555735840328
Adam Grmolensky	0	0.04422555826828633
Adam Grmolensky	0	0.044225550882021125
Adam Grmolensky	0	0.04422555077025183
Adam Grmolensky	0	0.04422555078658674
Adam Grmolensky	0	0.04422555918552734
Adam Grmolensky	0	0.04422556126771324
Adam Grmolensky	0	0.04422556044714167
Adam Grmolensky	0	0.04422555732555361
Adam Grmolensky	0	0.04422555817278319
Adam Grmolensky	0	0.04422555616381999
Adam Grmolensky	0	0.04422555743308912
Adam Grmolensky	0	0.04422555672006391
Adam Grmolensky	0	0.04422555600334911
Adam Grmolensky	0	0.04422555468495447
Adam Grmolensky	0	0.044225554899959635
Adam Grmolensky	0	0.04422555353447285
Adam Grmolensky	0	0.04422555306269445
Adam Grmolensky	0	0.04422555422704708
Adam Grmolensky	0	0.04422555551828154
Adam Grmolensky	0	0.04422555611143235
Adam Grmolensky	0	0.04422554860747729
Adam Grmolensky	0	0.044225548571177394
Adam Grmolensky	0	0.04422555045437964
Adam Grmolensky	0	0.04422555187681126
Adam Grmolensky	0	0.044225550400202644
Adam Grmolensky	0	0.044225548539916566
Adam Grmolensky	0	0.04422555038961718
Adam Grmolensky	0	0.04422555079551999
Adam Grmolensky	0	0.044225552132550625
Adam Grmolensky	0	0.044225550900021726
Adam Grmolensky	0	0.04422555176524988
Adam Grmolensky	0	0.04422555171193934
Adam Grmolensky	0	0.04422555305869886
Adam Grmolensky	0	0.04422555336034683
Adam Grmolensky	0	0.04422555171712917
Adam Grmolensky	0	0.04422555339027646
Adam Grmolensky	0	0.044225554121625245
Adam Grmolensky	0	0.04422555572824347
Adam Grmolensky	0	0.04422555485614142
Adam Grmolensky	0	0.04422555506526687
Adam Grmolensky	0	0.04422555569985158
Adam Grmolensky	0	0.04422555633828636
Adam Grmolensky	0	0.044225556565186626
Adam Grmolensky	0	0.04422555804275546
Adam Grmolensky	0	0.04422555430030071
Adam Grmolensky	0	0.04422555728158679
Adam Grmolensky	0	0.04422555831154687
Adam Grmolensky	0	0.04422555764241039
Adam Grmolensky	0	0.044225557584224966
Adam Grmolensky	0	0.04422555774758186
Adam Grmolensky	0	0.0442255459001183
Adam Grmolensky	0	0.04422554528950469
Adam Grmolensky	0	0.044225546329921706
Adam Grmolensky	0	0.044225548328801906
Adam Grmolensky	0	0.044225549412438926
Adam Grmolensky	0	0.044225545975827014
Adam Grmolensky	0	0.044225548237794336
Adam Grmolensky	0	0.044225544602033005
Adam Grmolensky	0	0.04422554278450199
Adam Grmolensky	0	0.04422554264042356
Adam Grmolensky	0	0.04422554296920047
Adam Grmolensky	0	0.044225543166175205
Adam Grmolensky	0	0.044225543137747306
Adam Grmolensky	0	0.04422554648031428
Adam Grmolensky	0	0.04422554732979245
Adam Grmolensky	0	0.04422554674193068
Adam Grmolensky	0	0.044225545705460174
Adam Grmolensky	0	0.04422554779473706
Adam Grmolensky	0	0.04422554817476011
Adam Grmolensky	0	0.044225548358876376
Adam Grmolensky	0	0.04422554821196044
Adam Grmolensky	0	0.04422554789010313
Adam Grmolensky	0	0.04422555367202766
Adam Grmolensky	0	0.04422555466300996
Adam Grmolensky	0	0.04422555491115037
Adam Grmolensky	0	0.04422555505327312
Adam Grmolensky	0	0.0442255535203154
Adam Grmolensky	0	0.04422555317016894
Adam Grmolensky	0	0.044225552300745916
Adam Grmolensky	0	0.04422555356853924
Adam Grmolensky	0	0.044225552094497425
Adam Grmolensky	0	0.044225551954311035
Adam Grmolensky	0	0.044225551560797535
Adam Grmolensky	0	0.04422555188236685
Adam Grmolensky	0	0.04422555210635088
Adam Grmolensky	0	0.044225553215581755
Adam Grmolensky	0	0.04422555349407122
Adam Grmolensky	0	0.044225553375141294
Adam Grmolensky	0	0.04422555975462474
Adam Grmolensky	0	0.044225560296171695
Adam Grmolensky	0	0.04422555815846725
Adam Grmolensky	0	0.0442255612654839
Adam Grmolensky	0	0.044225560738165304
Adam Grmolensky	0	0.04422556267295211
Adam Grmolensky	0	0.04422555965895919
Adam Grmolensky	0	0.04422556305355513
Adam Grmolensky	0	0.0442255619325544
Adam Grmolensky	0	0.04422556324679901
Adam Grmolensky	0	0.0442255625299705
Adam Grmolensky	0	0.04422556527464573
Adam Grmolensky	0	0.04422556571540923
Adam Grmolensky	0	0.04422556597891312
Adam Grmolensky	0	0.04422556593549912
Adam Grmolensky	0	0.04422556442263783
Adam Grmolensky	0	0.044225562073930365
Adam Grmolensky	0	0.044225560899802716
Adam Grmolensky	0	0.044225561203622796
Adam Grmolensky	0	0.04422555932485844
Adam Grmolensky	0	0.044225559816097354
Adam Grmolensky	0	0.04422555881426705
Adam Grmolensky	0	0.0442255592085078
Adam Grmolensky	0	0.04422555878484878
Adam Grmolensky	0	0.044225558642894805
Adam Grmolensky	0	0.04422556072798879
Adam Grmolensky	0	0.04422555865536527
Adam Grmolensky	0	0.04422555846956796
Adam Grmolensky	0	0.04422556472908195
Adam Grmolensky	0	0.04422556381600219
Adam Grmolensky	0	0.04422556315623599
Adam Grmolensky	0	0.044225562626284236
Adam Grmolensky	0	0.04422555441382444
Adam Grmolensky	0	0.04422555074943144
Adam Grmolensky	0	0.044225550239050504
Adam Grmolensky	0	0.04422555143742419
Adam Grmolensky	0	0.044225551126473084
Adam Grmolensky	0	0.04422555118719037
Adam Grmolensky	0	0.04422554985226604
Adam Grmolensky	0	0.04422554970708075
Adam Grmolensky	0	0.044225549481892334
Adam Grmolensky	0	0.04422554904360517
Adam Grmolensky	0	0.04422554930505801
Adam Grmolensky	0	0.04422554904317844
Adam Grmolensky	0	0.044225549616987665
Adam Grmolensky	0	0.04422554952393165
Adam Grmolensky	0	0.0442255470114409
Adam Grmolensky	0	0.04422554759205926
Adam Grmolensky	0	0.04422554783718305
Adam Grmolensky	0	0.044225542897449975
Adam Grmolensky	0	0.04422553877154929
Adam Grmolensky	0	0.044225538761275135
Adam Grmolensky	0	0.044225537655309254
Adam Grmolensky	0	0.04422553826043083
Adam Grmolensky	0	0.04422553478915299
Adam Grmolensky	0	0.04422553476237398
Adam Grmolensky	0	0.044225532099256976
Adam Grmolensky	0	0.04422553403577023
Adam Grmolensky	0	0.04422553648176409
Adam Grmolensky	0	0.044225536692095946
Adam Grmolensky	0	0.04422553802695016
Adam Grmolensky	0	0.04422553286618421
Adam Grmolensky	0	0.044225532424032314
Adam Grmolensky	0	0.04422553369890384
Adam Grmolensky	0	0.04422553401888322
Adam Grmolensky	0	0.04422553257835738
Adam Grmolensky	0	0.04422553043646548
Adam Grmolensky	0	0.04422553130956089
Adam Grmolensky	0	0.04422553212087419
Adam Grmolensky	0	0.044225532145758945
Adam Grmolensky	0	0.04422553044135861
Adam Grmolensky	0	0.044225533504137556
Adam Grmolensky	0	0.044225533882607866
Adam Grmolensky	0	0.04422553398472763
Adam Grmolensky	0	0.04422553544204974
Adam Grmolensky	0	0.044225537211982906
Adam Grmolensky	0	0.0442255358744324
Adam Grmolensky	0	0.044225538058397525
Adam Grmolensky	0	0.04422553892561941
Adam Grmolensky	0	0.044225538153768944
Adam Grmolensky	0	0.04422553873569985
Adam Grmolensky	0	0.04422553891127478
Adam Grmolensky	0	0.04422554007116438
Adam Grmolensky	0	0.0442255398311234
Adam Grmolensky	0	0.04422553924432984
Adam Grmolensky	0	0.044225541117508246
Adam Grmolensky	0	0.04422554027256289
Adam Grmolensky	0	0.04422554085430972
Adam Grmolensky	0	0.04422553923202839
Adam Grmolensky	0	0.04422554009723331
Adam Grmolensky	0	0.044225538221075916
Adam Grmolensky	0	0.0442255377391223
Adam Grmolensky	0	0.044225543199902705
Adam Grmolensky	0	0.04422553557475984
Adam Grmolensky	0	0.0442255352289527
Adam Grmolensky	0	0.044225537256804566
Adam Grmolensky	0	0.044225535749357205
Adam Grmolensky	0	0.044225533822337376
Adam Grmolensky	0	0.044225533666021444
Adam Grmolensky	0	0.04422553470527151
Adam Grmolensky	0	0.04422553373893122
Adam Grmolensky	0	0.044225530518194535
Adam Grmolensky	0	0.04422553210433538
Adam Grmolensky	0	0.04422553085565371
Adam Grmolensky	0	0.044225530763154094
Adam Grmolensky	0	0.04422553126202349
Adam Grmolensky	0	0.044225532001762255
Adam Grmolensky	0	0.04422553625210835
Adam Grmolensky	0	0.04422553542846706
Adam Grmolensky	0	0.04422553540668611
Adam Grmolensky	0	0.044225535101201335
Adam Grmolensky	0	0.0442255348845102
Adam Grmolensky	0	0.04422553522755954
Adam Grmolensky	0	0.04422553459402349
Adam Grmolensky	0	0.04422553564893473
Adam Grmolensky	0	0.04422553587450492
Adam Grmolensky	0	0.044225536507510224
Adam Grmolensky	0	0.0442255351659302
Adam Grmolensky	0	0.04422553061868602
Adam Grmolensky	0	0.0442255306647434
Adam Grmolensky	0	0.04422553107092125
Adam Grmolensky	0	0.04422553087782414
Adam Grmolensky	0	0.04422552861067592
Adam Grmolensky	0	0.04422552846284443
Adam Grmolensky	0	0.04422552925482345
Adam Grmolensky	0	0.04422553726842482
Adam Grmolensky	0	0.04422553307493335
Adam Grmolensky	0	0.044225532575506314
Adam Grmolensky	0	0.04422553434521835
Adam Grmolensky	0	0.04422553430247784
Adam Grmolensky	0	0.04422553410408722
Adam Grmolensky	0	0.04422553396942191
Adam Grmolensky	0	0.04422553333652021
Adam Grmolensky	0	0.04422553192383888
Adam Grmolensky	0	0.044225533446069686
Adam Grmolensky	0	0.04422553470685566
Adam Grmolensky	0	0.04422553563729504
Adam Grmolensky	0	0.04422553454541668
Adam Grmolensky	0	0.04422552768796743
Adam Grmolensky	0	0.04422552481128112
Adam Grmolensky	0	0.04422552397608388
Adam Grmolensky	0	0.04422552411948613
Adam Grmolensky	0	0.044225517164580334
Adam Grmolensky	0	0.04422551531824732
Adam Grmolensky	0	0.044225515303589584
Adam Grmolensky	0	0.044225515662409044
Adam Grmolensky	0	0.044225515461092615
Adam Grmolensky	0	0.04422551562178143
Adam Grmolensky	0	0.044225514804851714
Adam Grmolensky	0	0.04422551385355765
Adam Grmolensky	0	0.04422551486432818
Adam Grmolensky	0	0.04422551625654253
Adam Grmolensky	0	0.044225515246211856
Adam Grmolensky	0	0.044225516836098475
Adam Grmolensky	0	0.04422551503828444
Adam Grmolensky	0	0.044225520879034884
Adam Grmolensky	0	0.04422552133674232
Adam Grmolensky	0	0.044225522300739596
Adam Grmolensky	0	0.04422552338297426
Adam Grmolensky	0	0.044225522608897304
Adam Grmolensky	0	0.04422552318079383
Adam Grmolensky	0	0.044225523031956045
Adam Grmolensky	0	0.04422551360085802
Adam Grmolensky	0	0.04422551178619509
Adam Grmolensky	0	0.044225511550342995
Adam Grmolensky	0	0.044225511647561194
Adam Grmolensky	0	0.044225511886974864
Adam Grmolensky	0	0.04422551191313694
Adam Grmolensky	0	0.04422551121140723
Adam Grmolensky	0	0.04422551214249528
Adam Grmolensky	0	0.04422551073433056
Adam Grmolensky	0	0.04422551168169209
Adam Grmolensky	0	0.044225516920879386
Adam Grmolensky	0	0.044225517060385314
Adam Grmolensky	0	0.04422551610416626
Adam Grmolensky	0	0.04422551859542464
Adam Grmolensky	0	0.04422551711264512
Adam Grmolensky	0	0.044225516113979645
Adam Grmolensky	0	0.044225516518471106
Adam Grmolensky	0	0.04422551630940591
Adam Grmolensky	0	0.044225515149681205
Adam Grmolensky	0	0.044225514393257566
Adam Grmolensky	0	0.044225514688618774
Adam Grmolensky	0	0.04422551374584496
Adam Grmolensky	0	0.044225512489188955
Adam Grmolensky	0	0.04422551329879568
Adam Grmolensky	0	0.044225514042728835
Adam Grmolensky	0	0.04422551472784435
Adam Grmolensky	0	0.04422551477755825
Adam Grmolensky	0	0.04422551394668429
Adam Grmolensky	0	0.044225524822132545
Adam Grmolensky	0	0.044225526152450866
Adam Grmolensky	0	0.0442255272505893
Adam Grmolensky	0	0.04422553732263665
Adam Grmolensky	0	0.044225536145437075
Adam Grmolensky	0	0.04422554018091064
Adam Grmolensky	0	0.04422553903337422
Adam Grmolensky	0	0.044225540953885714
Adam Grmolensky	0	0.04422554028353415
Adam Grmolensky	0	0.0442255371681094
Adam Grmolensky	0	0.044225536223778145
Adam Grmolensky	0	0.044225536053299604
Adam Grmolensky	0	0.044225536558374474
Adam Grmolensky	0	0.044225535060447047
Adam Grmolensky	0	0.04422553541336857
Adam Grmolensky	0	0.04422553521894634
Adam Grmolensky	0	0.04422553651874892
Adam Grmolensky	0	0.044225536046631014
Adam Grmolensky	0	0.04422553466508368
Adam Grmolensky	0	0.044225535420680764
Adam Grmolensky	0	0.04422553525093053
Adam Grmolensky	0	0.04422553553693302
Adam Grmolensky	0	0.044225536356437854
Adam Grmolensky	0	0.04422553717321647
Adam Grmolensky	0	0.04422553706603164
Adam Grmolensky	0	0.04422553661819898
Adam Grmolensky	0	0.04422553656050701
Adam Grmolensky	0	0.0442255370518771
Adam Grmolensky	0	0.044225540204057244
Adam Grmolensky	0	0.044225548172600875
Adam Grmolensky	0	0.044225548745416086
Adam Grmolensky	0	0.04422554765226536
Adam Grmolensky	0	0.04422555063536292
Adam Grmolensky	0	0.04422555058495867
Adam Grmolensky	0	0.044225550403806525
Adam Grmolensky	0	0.04422554939042903
Adam Grmolensky	0	0.04422555083641124
Adam Grmolensky	0	0.044225550458328565
Adam Grmolensky	0	0.04422555059595624
Adam Grmolensky	0	0.044225551139323104
Adam Grmolensky	0	0.0442255466686783
Adam Grmolensky	0	0.044225545998488214
Adam Grmolensky	0	0.04422554598335071
Adam Grmolensky	0	0.04422554632788045
Adam Grmolensky	0	0.0442255464675303
Adam Grmolensky	0	0.04422553748854212
Adam Grmolensky	0	0.04422553795577648
Adam Grmolensky	0	0.04422553894154787
Adam Grmolensky	0	0.04422553809200826
Adam Grmolensky	0	0.0442255374185394
Adam Grmolensky	0	0.04422553767740704
Adam Grmolensky	0	0.044225539093976855
Adam Grmolensky	0	0.04422553956016552
Adam Grmolensky	0	0.04422554430431417
Adam Grmolensky	0	0.04422554847231933
Adam Grmolensky	0	0.044225547593556985
Adam Grmolensky	0	0.04422553576852042
Adam Grmolensky	0	0.044225539005080666
Adam Grmolensky	0	0.04422554504359318
Adam Grmolensky	0	0.044225544494512346
Adam Grmolensky	0	0.04422554588274571
Adam Grmolensky	0	0.04422554868488806
Adam Grmolensky	0	0.044225549527399
Adam Grmolensky	0	0.04422554770566524
Adam Grmolensky	0	0.0442255466057254
Adam Grmolensky	0	0.04422554606574323
Adam Grmolensky	0	0.04422554570911126
Adam Grmolensky	0	0.04422554534367376
Adam Grmolensky	0	0.04422554163957478
Adam Grmolensky	0	0.04422554107977443
Adam Grmolensky	0	0.04422553958009836
Adam Grmolensky	0	0.04422554459308035
Adam Grmolensky	0	0.0442255449915862
Adam Grmolensky	0	0.044225544183526144
Adam Grmolensky	0	0.04422554561551284
[truncated: 200,001 more rows]
