# Supplementary material for: Impact of Nutrition Education on Dietary Intake and Body Composition Among Czech University Students Studying Nutrition and Food
Source: Healthcare (Basel). 2026 May 7;14(10):1258. doi: 10.3390/healthcare14101258 (PMC13206028; doi:10.3390/healthcare14101258)
Supplement: Supplementary file 1 [file healthcare-14-01258-s001.zip › posterior_individual_slopes_InBody Score.csv]

Name	participant_idx	posterior_individual_slope_z
Adam Grmolensky	0	0.0663461194563963
Adam Grmolensky	0	0.06634611863453553
Adam Grmolensky	0	0.06634611865501
Adam Grmolensky	0	0.06634611893099034
Adam Grmolensky	0	0.06634611903108066
Adam Grmolensky	0	0.06634611902559666
Adam Grmolensky	0	0.06634611912499175
Adam Grmolensky	0	0.06634612539991572
Adam Grmolensky	0	0.06634612507505751
Adam Grmolensky	0	0.06634612686221436
Adam Grmolensky	0	0.06634612736943503
Adam Grmolensky	0	0.06634612383441235
Adam Grmolensky	0	0.06634612729087343
Adam Grmolensky	0	0.06634612514266282
Adam Grmolensky	0	0.06634612672058679
Adam Grmolensky	0	0.06634612523369816
Adam Grmolensky	0	0.06634612655343008
Adam Grmolensky	0	0.0663461258181388
Adam Grmolensky	0	0.06634612622459297
Adam Grmolensky	0	0.0663461203584438
Adam Grmolensky	0	0.06634611936858625
Adam Grmolensky	0	0.06634611208923905
Adam Grmolensky	0	0.06634611113370771
Adam Grmolensky	0	0.06634611132009527
Adam Grmolensky	0	0.06634611035625779
Adam Grmolensky	0	0.06634611147283576
Adam Grmolensky	0	0.06634610900432636
Adam Grmolensky	0	0.06634610930278821
Adam Grmolensky	0	0.06634610858569297
Adam Grmolensky	0	0.06634610906243554
Adam Grmolensky	0	0.06634610805352593
Adam Grmolensky	0	0.06634610870637062
Adam Grmolensky	0	0.06634610832656522
Adam Grmolensky	0	0.06634610865337195
Adam Grmolensky	0	0.06634610902796706
Adam Grmolensky	0	0.06634610861186653
Adam Grmolensky	0	0.06634610936894442
Adam Grmolensky	0	0.06634610971945114
Adam Grmolensky	0	0.06634610740853243
Adam Grmolensky	0	0.0663461058276013
Adam Grmolensky	0	0.06634610697816304
Adam Grmolensky	0	0.06634610631219252
Adam Grmolensky	0	0.06634610742140891
Adam Grmolensky	0	0.06634611174991037
Adam Grmolensky	0	0.06634611295870776
Adam Grmolensky	0	0.0663461145770049
Adam Grmolensky	0	0.06634611407413071
Adam Grmolensky	0	0.06634611367861167
Adam Grmolensky	0	0.06634611345434603
Adam Grmolensky	0	0.0663461130388161
Adam Grmolensky	0	0.06634611239067713
Adam Grmolensky	0	0.06634611447377618
Adam Grmolensky	0	0.06634611518947434
Adam Grmolensky	0	0.0663461192819037
Adam Grmolensky	0	0.06634611971946061
Adam Grmolensky	0	0.06634612214253087
Adam Grmolensky	0	0.06634612180613454
Adam Grmolensky	0	0.06634612102673358
Adam Grmolensky	0	0.06634611355328168
Adam Grmolensky	0	0.06634611522334939
Adam Grmolensky	0	0.06634611809236522
Adam Grmolensky	0	0.06634611781823938
Adam Grmolensky	0	0.06634611819786036
Adam Grmolensky	0	0.06634611907895421
Adam Grmolensky	0	0.06634611901815556
Adam Grmolensky	0	0.06634611923799971
Adam Grmolensky	0	0.06634611901611129
Adam Grmolensky	0	0.06634612035530134
Adam Grmolensky	0	0.06634611848267111
Adam Grmolensky	0	0.06634611758001907
Adam Grmolensky	0	0.06634611567523103
Adam Grmolensky	0	0.06634611737320265
Adam Grmolensky	0	0.06634611488102203
Adam Grmolensky	0	0.06634611448583554
Adam Grmolensky	0	0.06634611625708689
Adam Grmolensky	0	0.06634611499742397
Adam Grmolensky	0	0.06634611553832176
Adam Grmolensky	0	0.06634611369285857
Adam Grmolensky	0	0.06634611298943194
Adam Grmolensky	0	0.06634611521154701
Adam Grmolensky	0	0.06634610679815303
Adam Grmolensky	0	0.06634610752709066
Adam Grmolensky	0	0.06634610811335452
Adam Grmolensky	0	0.06634610797051779
Adam Grmolensky	0	0.06634610785871542
Adam Grmolensky	0	0.06634611038230329
Adam Grmolensky	0	0.0663461101245368
Adam Grmolensky	0	0.06634611030186059
Adam Grmolensky	0	0.06634611192920709
Adam Grmolensky	0	0.06634611222486597
Adam Grmolensky	0	0.066346111665811
Adam Grmolensky	0	0.06634611077819073
Adam Grmolensky	0	0.06634611061754701
Adam Grmolensky	0	0.0663461074714532
Adam Grmolensky	0	0.06634610251545274
Adam Grmolensky	0	0.06634610207065726
Adam Grmolensky	0	0.06634610214054579
Adam Grmolensky	0	0.06634610226277136
Adam Grmolensky	0	0.06634610188295766
Adam Grmolensky	0	0.06634610077641284
Adam Grmolensky	0	0.06634610109976574
Adam Grmolensky	0	0.06634610230730253
Adam Grmolensky	0	0.06634610726366122
Adam Grmolensky	0	0.06634610799208421
Adam Grmolensky	0	0.06634610678543615
Adam Grmolensky	0	0.06634610646744618
Adam Grmolensky	0	0.0663461069768892
Adam Grmolensky	0	0.06634610703758713
Adam Grmolensky	0	0.06634610750390274
Adam Grmolensky	0	0.06634610444001088
Adam Grmolensky	0	0.06634610401093004
Adam Grmolensky	0	0.06634610569262162
Adam Grmolensky	0	0.06634610623847294
Adam Grmolensky	0	0.06634610621566712
Adam Grmolensky	0	0.06634610518297133
Adam Grmolensky	0	0.06634610596505112
Adam Grmolensky	0	0.06634610573661529
Adam Grmolensky	0	0.06634610449382046
Adam Grmolensky	0	0.06634610286354034
Adam Grmolensky	0	0.06634610421942391
Adam Grmolensky	0	0.06634610274158498
Adam Grmolensky	0	0.06634610328103763
Adam Grmolensky	0	0.06634610189804158
Adam Grmolensky	0	0.06634609819859467
Adam Grmolensky	0	0.06634609667644903
Adam Grmolensky	0	0.06634609681127412
Adam Grmolensky	0	0.06634609583703491
Adam Grmolensky	0	0.06634609625689604
Adam Grmolensky	0	0.06634609648893279
Adam Grmolensky	0	0.06634609489754582
Adam Grmolensky	0	0.06634609715399606
Adam Grmolensky	0	0.06634610034988933
Adam Grmolensky	0	0.06634610073493798
Adam Grmolensky	0	0.06634610059419929
Adam Grmolensky	0	0.06634610035197669
Adam Grmolensky	0	0.06634609797601508
Adam Grmolensky	0	0.06634609973868463
Adam Grmolensky	0	0.06634609772709255
Adam Grmolensky	0	0.06634609909933448
Adam Grmolensky	0	0.06634609818119147
Adam Grmolensky	0	0.06634609773435066
Adam Grmolensky	0	0.06634609761143291
Adam Grmolensky	0	0.06634609756281387
Adam Grmolensky	0	0.06634609799691694
Adam Grmolensky	0	0.06634609887327861
Adam Grmolensky	0	0.06634609839515555
Adam Grmolensky	0	0.0663461081267471
Adam Grmolensky	0	0.06634610828268743
Adam Grmolensky	0	0.06634610806948311
Adam Grmolensky	0	0.0663461078217502
Adam Grmolensky	0	0.06634610875793513
Adam Grmolensky	0	0.0663461089230278
Adam Grmolensky	0	0.06634610815048692
Adam Grmolensky	0	0.06634610492343211
Adam Grmolensky	0	0.06634610345238326
Adam Grmolensky	0	0.06634610352731478
Adam Grmolensky	0	0.06634610386882571
Adam Grmolensky	0	0.06634610244874728
Adam Grmolensky	0	0.0663461033994215
Adam Grmolensky	0	0.06634610291428587
Adam Grmolensky	0	0.06634610339141585
Adam Grmolensky	0	0.06634610350260131
Adam Grmolensky	0	0.06634610286740807
Adam Grmolensky	0	0.06634610348566741
Adam Grmolensky	0	0.0663461043135641
Adam Grmolensky	0	0.06634610280943846
Adam Grmolensky	0	0.06634610569869005
Adam Grmolensky	0	0.06634610549003109
Adam Grmolensky	0	0.06634610694693605
Adam Grmolensky	0	0.0663461039878057
Adam Grmolensky	0	0.06634610440337567
Adam Grmolensky	0	0.06634610306515391
Adam Grmolensky	0	0.06634610528023398
Adam Grmolensky	0	0.06634610207758526
Adam Grmolensky	0	0.06634610184600886
Adam Grmolensky	0	0.06634610159836021
Adam Grmolensky	0	0.06634610194748054
Adam Grmolensky	0	0.06634610106049009
Adam Grmolensky	0	0.06634609660489077
Adam Grmolensky	0	0.06634609694460872
Adam Grmolensky	0	0.06634609801514005
Adam Grmolensky	0	0.06634609317012914
Adam Grmolensky	0	0.06634609245993295
Adam Grmolensky	0	0.06634609918732745
Adam Grmolensky	0	0.06634609785701137
Adam Grmolensky	0	0.0663460956667541
Adam Grmolensky	0	0.06634609498215643
Adam Grmolensky	0	0.06634609666596793
Adam Grmolensky	0	0.06634609595225419
Adam Grmolensky	0	0.06634609719092406
Adam Grmolensky	0	0.06634609665167938
Adam Grmolensky	0	0.06634609792544763
Adam Grmolensky	0	0.06634609804220379
Adam Grmolensky	0	0.06634609697596279
Adam Grmolensky	0	0.06634609714463682
Adam Grmolensky	0	0.06634609674606104
Adam Grmolensky	0	0.06634609655388876
Adam Grmolensky	0	0.06634609686536355
Adam Grmolensky	0	0.06634609777354232
Adam Grmolensky	0	0.06634609689175418
Adam Grmolensky	0	0.06634609748398036
Adam Grmolensky	0	0.06634609595965303
Adam Grmolensky	0	0.06634609567225369
Adam Grmolensky	0	0.06634609708134803
Adam Grmolensky	0	0.06634609795147124
Adam Grmolensky	0	0.06634609657233745
Adam Grmolensky	0	0.06634609834171652
Adam Grmolensky	0	0.06634609935509596
Adam Grmolensky	0	0.0663460987206314
Adam Grmolensky	0	0.06634609839262644
Adam Grmolensky	0	0.06634609843003268
Adam Grmolensky	0	0.06634609945863289
Adam Grmolensky	0	0.06634609889930827
Adam Grmolensky	0	0.06634609863996646
Adam Grmolensky	0	0.0663460994115713
Adam Grmolensky	0	0.06634610014613557
Adam Grmolensky	0	0.06634609888125918
Adam Grmolensky	0	0.06634609916897244
Adam Grmolensky	0	0.06634609987346932
Adam Grmolensky	0	0.06634609872188434
Adam Grmolensky	0	0.06634610002563332
Adam Grmolensky	0	0.06634610153924642
Adam Grmolensky	0	0.06634610177636403
Adam Grmolensky	0	0.0663461027165431
Adam Grmolensky	0	0.06634610252844386
Adam Grmolensky	0	0.06634610175041247
Adam Grmolensky	0	0.06634610199954441
Adam Grmolensky	0	0.0663461025330196
Adam Grmolensky	0	0.06634609535689524
Adam Grmolensky	0	0.06634609246055895
Adam Grmolensky	0	0.06634609366186786
Adam Grmolensky	0	0.06634609278342402
Adam Grmolensky	0	0.06634609421337984
Adam Grmolensky	0	0.06634609586918401
Adam Grmolensky	0	0.066346094793687
Adam Grmolensky	0	0.0663460957784519
Adam Grmolensky	0	0.06634609608968722
Adam Grmolensky	0	0.06634609582107891
Adam Grmolensky	0	0.06634609652042917
Adam Grmolensky	0	0.0663460955187306
Adam Grmolensky	0	0.06634609446643093
Adam Grmolensky	0	0.0663460991595011
Adam Grmolensky	0	0.06634609743756127
Adam Grmolensky	0	0.06634609894011637
Adam Grmolensky	0	0.06634609726277682
Adam Grmolensky	0	0.06634609450300723
Adam Grmolensky	0	0.06634609465854276
Adam Grmolensky	0	0.06634609407527667
Adam Grmolensky	0	0.06634609015798623
Adam Grmolensky	0	0.06634608784480911
Adam Grmolensky	0	0.06634608989185846
Adam Grmolensky	0	0.06634608669878493
Adam Grmolensky	0	0.06634608757712514
Adam Grmolensky	0	0.06634608701692696
Adam Grmolensky	0	0.06634608692411467
Adam Grmolensky	0	0.06634608640494298
Adam Grmolensky	0	0.0663460906002903
Adam Grmolensky	0	0.06634609050107987
Adam Grmolensky	0	0.06634609437525753
Adam Grmolensky	0	0.06634609454523535
Adam Grmolensky	0	0.06634609440823658
Adam Grmolensky	0	0.06634609613815709
Adam Grmolensky	0	0.06634609797391335
Adam Grmolensky	0	0.06634609858343626
Adam Grmolensky	0	0.06634609846344314
Adam Grmolensky	0	0.06634609825004449
Adam Grmolensky	0	0.06634609849525684
Adam Grmolensky	0	0.06634610540805014
Adam Grmolensky	0	0.0663461053141852
Adam Grmolensky	0	0.0663461052953961
Adam Grmolensky	0	0.0663461054937836
Adam Grmolensky	0	0.06634610620878123
Adam Grmolensky	0	0.06634610514858282
Adam Grmolensky	0	0.06634611108757832
Adam Grmolensky	0	0.06634610869982344
Adam Grmolensky	0	0.06634610784497774
Adam Grmolensky	0	0.0663461036014923
Adam Grmolensky	0	0.06634610457392932
Adam Grmolensky	0	0.0663461051436806
Adam Grmolensky	0	0.06634609883906732
Adam Grmolensky	0	0.06634610035798322
Adam Grmolensky	0	0.06634609723643552
Adam Grmolensky	0	0.06634609635535474
Adam Grmolensky	0	0.06634609561221799
Adam Grmolensky	0	0.0663460960089464
Adam Grmolensky	0	0.06634609655978448
Adam Grmolensky	0	0.06634609578578883
Adam Grmolensky	0	0.06634609386849687
Adam Grmolensky	0	0.06634609563831752
Adam Grmolensky	0	0.06634608748473783
Adam Grmolensky	0	0.06634608852516152
Adam Grmolensky	0	0.06634608770644744
Adam Grmolensky	0	0.06634608686074972
Adam Grmolensky	0	0.06634608712310287
Adam Grmolensky	0	0.06634608633207466
Adam Grmolensky	0	0.06634608647046981
Adam Grmolensky	0	0.06634608697560314
Adam Grmolensky	0	0.0663460863366137
Adam Grmolensky	0	0.06634608517775176
Adam Grmolensky	0	0.06634608385037373
Adam Grmolensky	0	0.06634608387623868
Adam Grmolensky	0	0.06634608528988944
Adam Grmolensky	0	0.0663460853007191
Adam Grmolensky	0	0.06634608569204516
Adam Grmolensky	0	0.06634608555354579
Adam Grmolensky	0	0.0663460854774676
Adam Grmolensky	0	0.06634608529026802
Adam Grmolensky	0	0.06634608518251961
Adam Grmolensky	0	0.06634608486944557
Adam Grmolensky	0	0.06634608478925064
Adam Grmolensky	0	0.06634608484332834
Adam Grmolensky	0	0.0663460853460918
Adam Grmolensky	0	0.06634608417919695
Adam Grmolensky	0	0.06634608458479134
Adam Grmolensky	0	0.06634608489595128
Adam Grmolensky	0	0.06634608538546097
Adam Grmolensky	0	0.06634608543053125
Adam Grmolensky	0	0.06634608714192228
Adam Grmolensky	0	0.06634609002265192
Adam Grmolensky	0	0.06634608975982191
Adam Grmolensky	0	0.06634608915277643
Adam Grmolensky	0	0.06634609000534084
Adam Grmolensky	0	0.06634608840202627
Adam Grmolensky	0	0.06634608960879211
Adam Grmolensky	0	0.06634608778831018
Adam Grmolensky	0	0.06634608863977194
Adam Grmolensky	0	0.06634608876771045
Adam Grmolensky	0	0.06634608895710832
Adam Grmolensky	0	0.06634609097292303
Adam Grmolensky	0	0.06634609067344334
Adam Grmolensky	0	0.06634609196533672
Adam Grmolensky	0	0.0663460906936916
Adam Grmolensky	0	0.06634609169297952
Adam Grmolensky	0	0.06634609073097099
Adam Grmolensky	0	0.06634609125142968
Adam Grmolensky	0	0.06634608951928209
Adam Grmolensky	0	0.06634608984152514
Adam Grmolensky	0	0.06634609184983113
Adam Grmolensky	0	0.06634609155932511
Adam Grmolensky	0	0.0663460911708141
Adam Grmolensky	0	0.06634609136398593
Adam Grmolensky	0	0.06634609906027132
Adam Grmolensky	0	0.06634609958060128
Adam Grmolensky	0	0.06634609907642562
Adam Grmolensky	0	0.06634609587219685
Adam Grmolensky	0	0.06634609693018423
Adam Grmolensky	0	0.06634609600641893
Adam Grmolensky	0	0.06634609607702799
Adam Grmolensky	0	0.06634609564264464
Adam Grmolensky	0	0.0663460966223427
Adam Grmolensky	0	0.06634609676252262
Adam Grmolensky	0	0.06634609656409353
Adam Grmolensky	0	0.06634609728856594
Adam Grmolensky	0	0.06634609683192463
Adam Grmolensky	0	0.06634609817471893
Adam Grmolensky	0	0.06634609899428842
Adam Grmolensky	0	0.06634609841998776
Adam Grmolensky	0	0.06634609892133946
Adam Grmolensky	0	0.06634609807723314
Adam Grmolensky	0	0.06634609275051451
Adam Grmolensky	0	0.06634608958862535
Adam Grmolensky	0	0.06634608824488995
Adam Grmolensky	0	0.06634608974210403
Adam Grmolensky	0	0.06634608104954721
Adam Grmolensky	0	0.06634608198104133
Adam Grmolensky	0	0.06634608048568753
Adam Grmolensky	0	0.06634608133845095
Adam Grmolensky	0	0.06634607921048051
Adam Grmolensky	0	0.06634606616272588
Adam Grmolensky	0	0.06634606484545363
Adam Grmolensky	0	0.06634606750571496
Adam Grmolensky	0	0.06634606863259718
Adam Grmolensky	0	0.06634607464429139
Adam Grmolensky	0	0.066346074956183
Adam Grmolensky	0	0.06634607695265303
Adam Grmolensky	0	0.06634607739940461
Adam Grmolensky	0	0.0663460739784989
Adam Grmolensky	0	0.06634607610447565
Adam Grmolensky	0	0.06634607585885993
Adam Grmolensky	0	0.06634607797238612
Adam Grmolensky	0	0.06634607678496618
Adam Grmolensky	0	0.0663460824086253
Adam Grmolensky	0	0.06634608405907182
Adam Grmolensky	0	0.06634608401081674
Adam Grmolensky	0	0.0663460876542304
Adam Grmolensky	0	0.06634608792355086
Adam Grmolensky	0	0.06634608294877781
Adam Grmolensky	0	0.06634608401051797
Adam Grmolensky	0	0.0663460826790151
Adam Grmolensky	0	0.06634609013063518
Adam Grmolensky	0	0.06634609043995109
Adam Grmolensky	0	0.06634608967802877
Adam Grmolensky	0	0.06634609052863645
Adam Grmolensky	0	0.06634609058020012
Adam Grmolensky	0	0.06634608552463557
Adam Grmolensky	0	0.0663460851035745
Adam Grmolensky	0	0.06634608806519098
Adam Grmolensky	0	0.06634608777467736
Adam Grmolensky	0	0.0663460771924215
Adam Grmolensky	0	0.06634607957719031
Adam Grmolensky	0	0.06634607630591069
Adam Grmolensky	0	0.0663460738852288
Adam Grmolensky	0	0.06634607245021144
Adam Grmolensky	0	0.06634607280361195
Adam Grmolensky	0	0.06634606803882133
Adam Grmolensky	0	0.06634606845208264
Adam Grmolensky	0	0.06634606860996814
Adam Grmolensky	0	0.06634606768015087
Adam Grmolensky	0	0.06634606898371873
Adam Grmolensky	0	0.06634606823769364
Adam Grmolensky	0	0.06634606898877236
Adam Grmolensky	0	0.06634606762136343
Adam Grmolensky	0	0.06634606799608836
Adam Grmolensky	0	0.06634606827193727
Adam Grmolensky	0	0.0663460688639879
Adam Grmolensky	0	0.06634606785329723
Adam Grmolensky	0	0.06634606820884563
Adam Grmolensky	0	0.06634606841375111
Adam Grmolensky	0	0.0663460674112679
Adam Grmolensky	0	0.06634606698134761
Adam Grmolensky	0	0.06634607458095967
Adam Grmolensky	0	0.06634608140468184
Adam Grmolensky	0	0.06634607741907604
Adam Grmolensky	0	0.06634607868813511
Adam Grmolensky	0	0.06634607891006837
Adam Grmolensky	0	0.06634607947236897
Adam Grmolensky	0	0.06634608020011469
Adam Grmolensky	0	0.06634607881544767
Adam Grmolensky	0	0.066346080563832
Adam Grmolensky	0	0.06634608115502898
Adam Grmolensky	0	0.06634608586481708
Adam Grmolensky	0	0.0663460828773118
Adam Grmolensky	0	0.06634608479988867
Adam Grmolensky	0	0.06634608349744019
Adam Grmolensky	0	0.06634608440581134
Adam Grmolensky	0	0.06634608388716495
Adam Grmolensky	0	0.06634608206492676
Adam Grmolensky	0	0.06634608336409052
Adam Grmolensky	0	0.06634608253627801
Adam Grmolensky	0	0.06634608316165916
Adam Grmolensky	0	0.06634608338385276
Adam Grmolensky	0	0.06634608209583362
Adam Grmolensky	0	0.06634608245699497
Adam Grmolensky	0	0.0663460832358156
Adam Grmolensky	0	0.0663460818914875
Adam Grmolensky	0	0.06634608092305098
Adam Grmolensky	0	0.0663460793963552
Adam Grmolensky	0	0.0663460820589605
Adam Grmolensky	0	0.06634608019972545
Adam Grmolensky	0	0.06634608173978765
Adam Grmolensky	0	0.06634608099502892
Adam Grmolensky	0	0.06634608003075114
Adam Grmolensky	0	0.06634607930222479
Adam Grmolensky	0	0.06634608134804036
Adam Grmolensky	0	0.06634608002167984
Adam Grmolensky	0	0.06634607926963615
Adam Grmolensky	0	0.06634608216409077
Adam Grmolensky	0	0.0663460842237734
Adam Grmolensky	0	0.06634608281187016
Adam Grmolensky	0	0.06634608410743681
Adam Grmolensky	0	0.06634608142593089
Adam Grmolensky	0	0.06634608229739603
Adam Grmolensky	0	0.06634608166682689
Adam Grmolensky	0	0.0663460801770364
Adam Grmolensky	0	0.0663460822090805
Adam Grmolensky	0	0.06634608077213386
Adam Grmolensky	0	0.06634608037441725
Adam Grmolensky	0	0.06634607904868361
Adam Grmolensky	0	0.06634607787147981
Adam Grmolensky	0	0.0663460796057863
Adam Grmolensky	0	0.06634607375217137
Adam Grmolensky	0	0.06634607342088045
Adam Grmolensky	0	0.06634607439143468
Adam Grmolensky	0	0.06634607475045132
Adam Grmolensky	0	0.06634608071465398
Adam Grmolensky	0	0.06634607976753425
Adam Grmolensky	0	0.06634607682280588
Adam Grmolensky	0	0.06634607646805943
Adam Grmolensky	0	0.06634607778926396
Adam Grmolensky	0	0.06634607813487466
Adam Grmolensky	0	0.06634607824120282
Adam Grmolensky	0	0.06634607734684626
Adam Grmolensky	0	0.06634607983564417
Adam Grmolensky	0	0.06634607991408084
Adam Grmolensky	0	0.06634607972941839
Adam Grmolensky	0	0.06634607901982566
Adam Grmolensky	0	0.06634607972890322
Adam Grmolensky	0	0.06634607981365491
Adam Grmolensky	0	0.06634608106112073
Adam Grmolensky	0	0.06634608114396191
Adam Grmolensky	0	0.06634608746078488
Adam Grmolensky	0	0.06634608543078617
Adam Grmolensky	0	0.06634608571340217
Adam Grmolensky	0	0.06634608543280215
Adam Grmolensky	0	0.0663460854280747
Adam Grmolensky	0	0.06634608749238828
Adam Grmolensky	0	0.06634608785273838
Adam Grmolensky	0	0.06634608734532792
Adam Grmolensky	0	0.06634608722341424
Adam Grmolensky	0	0.06634608385207504
Adam Grmolensky	0	0.06634608360665271
Adam Grmolensky	0	0.06634608576558593
Adam Grmolensky	0	0.06634608547676404
Adam Grmolensky	0	0.06634608568389774
Adam Grmolensky	0	0.066346084922921
Adam Grmolensky	0	0.06634608532134055
Adam Grmolensky	0	0.06634608404474629
Adam Grmolensky	0	0.06634608561467106
Adam Grmolensky	0	0.0663460859166057
Adam Grmolensky	0	0.06634608426608861
Adam Grmolensky	0	0.06634608325883873
Adam Grmolensky	0	0.0663460853474183
Adam Grmolensky	0	0.0663460813850206
Adam Grmolensky	0	0.06634608151050823
Adam Grmolensky	0	0.06634608065309701
Adam Grmolensky	0	0.06634608087554786
Adam Grmolensky	0	0.06634608015759819
Adam Grmolensky	0	0.06634608163493576
Adam Grmolensky	0	0.06634608585723743
Adam Grmolensky	0	0.06634608377292843
Adam Grmolensky	0	0.0663460847999151
Adam Grmolensky	0	0.066346084602469
Adam Grmolensky	0	0.06634608495557104
Adam Grmolensky	0	0.06634608353668535
Adam Grmolensky	0	0.06634608329378879
Adam Grmolensky	0	0.06634608422573843
Adam Grmolensky	0	0.06634608352709095
Adam Grmolensky	0	0.06634608240178572
Adam Grmolensky	0	0.06634609013676307
Adam Grmolensky	0	0.06634608891683
Adam Grmolensky	0	0.0663460864578959
Adam Grmolensky	0	0.06634608513989688
Adam Grmolensky	0	0.06634608590744398
Adam Grmolensky	0	0.06634608508861142
Adam Grmolensky	0	0.06634608604565204
Adam Grmolensky	0	0.06634608418853197
Adam Grmolensky	0	0.06634608406331527
Adam Grmolensky	0	0.06634607878525803
Adam Grmolensky	0	0.06634608140509746
Adam Grmolensky	0	0.06634607965848058
Adam Grmolensky	0	0.06634607958660346
Adam Grmolensky	0	0.06634608110326574
Adam Grmolensky	0	0.06634607909834407
Adam Grmolensky	0	0.06634607999707971
Adam Grmolensky	0	0.06634608054414727
Adam Grmolensky	0	0.06634608021274496
Adam Grmolensky	0	0.06634607980054727
Adam Grmolensky	0	0.06634607991869726
Adam Grmolensky	0	0.06634608589749591
Adam Grmolensky	0	0.0663460865391672
Adam Grmolensky	0	0.06634608611764192
Adam Grmolensky	0	0.06634608700326104
Adam Grmolensky	0	0.0663460869209291
Adam Grmolensky	0	0.06634608674188491
Adam Grmolensky	0	0.06634608486199653
Adam Grmolensky	0	0.0663460850523502
Adam Grmolensky	0	0.06634608484850364
Adam Grmolensky	0	0.06634608504614492
Adam Grmolensky	0	0.06634608484489635
Adam Grmolensky	0	0.06634608070745111
Adam Grmolensky	0	0.06634608097917406
Adam Grmolensky	0	0.06634607656997081
Adam Grmolensky	0	0.06634607801185527
Adam Grmolensky	0	0.06634608282902738
Adam Grmolensky	0	0.06634608322812854
Adam Grmolensky	0	0.06634607918337511
Adam Grmolensky	0	0.06634607189730063
Adam Grmolensky	0	0.06634607161361025
Adam Grmolensky	0	0.06634607195547151
Adam Grmolensky	0	0.06634607264798649
Adam Grmolensky	0	0.06634607184680563
Adam Grmolensky	0	0.06634606894269691
Adam Grmolensky	0	0.06634606899327905
Adam Grmolensky	0	0.06634606980402868
Adam Grmolensky	0	0.06634606939113755
Adam Grmolensky	0	0.0663460670083236
Adam Grmolensky	0	0.06634606781336842
Adam Grmolensky	0	0.06634606799588308
Adam Grmolensky	0	0.06634606667544088
Adam Grmolensky	0	0.06634606724917119
Adam Grmolensky	0	0.06634606663754584
Adam Grmolensky	0	0.06634606537440198
Adam Grmolensky	0	0.06634606682549574
Adam Grmolensky	0	0.06634606572460487
Adam Grmolensky	0	0.0663460665808676
Adam Grmolensky	0	0.06634606638335969
Adam Grmolensky	0	0.06634606515586153
Adam Grmolensky	0	0.06634606601560482
Adam Grmolensky	0	0.06634606569504764
Adam Grmolensky	0	0.06634606618956342
Adam Grmolensky	0	0.06634606049664656
Adam Grmolensky	0	0.06634606218924143
Adam Grmolensky	0	0.06634606348695064
Adam Grmolensky	0	0.06634606533947587
Adam Grmolensky	0	0.06634606418134131
Adam Grmolensky	0	0.06634606503142637
Adam Grmolensky	0	0.06634606753899551
Adam Grmolensky	0	0.06634606798777053
Adam Grmolensky	0	0.06634606757395439
Adam Grmolensky	0	0.06634606768620863
Adam Grmolensky	0	0.06634606735065236
Adam Grmolensky	0	0.06634607052632203
Adam Grmolensky	0	0.06634607142666274
Adam Grmolensky	0	0.06634606984527726
Adam Grmolensky	0	0.06634606832408933
Adam Grmolensky	0	0.06634606040560541
Adam Grmolensky	0	0.06634605932296145
Adam Grmolensky	0	0.06634605937239167
Adam Grmolensky	0	0.06634606010860013
Adam Grmolensky	0	0.06634605393659379
Adam Grmolensky	0	0.06634605439299482
Adam Grmolensky	0	0.06634605126865845
Adam Grmolensky	0	0.06634604910236663
Adam Grmolensky	0	0.06634604992784543
Adam Grmolensky	0	0.06634605007307473
Adam Grmolensky	0	0.06634605071149985
Adam Grmolensky	0	0.0663460526230569
Adam Grmolensky	0	0.06634605315979908
Adam Grmolensky	0	0.06634605860884754
Adam Grmolensky	0	0.06634605746100032
Adam Grmolensky	0	0.06634605593205278
Adam Grmolensky	0	0.06634605673958914
Adam Grmolensky	0	0.06634605451540125
Adam Grmolensky	0	0.06634605617290137
Adam Grmolensky	0	0.06634605462199837
Adam Grmolensky	0	0.0663460499307806
Adam Grmolensky	0	0.06634604972760663
Adam Grmolensky	0	0.06634604682354976
Adam Grmolensky	0	0.06634604723169281
Adam Grmolensky	0	0.06634604554779583
Adam Grmolensky	0	0.06634604527413886
Adam Grmolensky	0	0.06634604950746989
Adam Grmolensky	0	0.06634604923372252
Adam Grmolensky	0	0.06634604966645703
Adam Grmolensky	0	0.06634604914086831
Adam Grmolensky	0	0.06634604860173599
Adam Grmolensky	0	0.06634605231826533
Adam Grmolensky	0	0.06634605056198863
Adam Grmolensky	0	0.06634605146587798
Adam Grmolensky	0	0.06634605018395323
Adam Grmolensky	0	0.06634604994426578
Adam Grmolensky	0	0.06634605095825306
Adam Grmolensky	0	0.06634605114625582
Adam Grmolensky	0	0.06634605140966796
Adam Grmolensky	0	0.06634604982969791
Adam Grmolensky	0	0.06634605047570673
Adam Grmolensky	0	0.06634605872301505
Adam Grmolensky	0	0.06634605291231169
Adam Grmolensky	0	0.0663460503902696
Adam Grmolensky	0	0.06634605123420224
Adam Grmolensky	0	0.06634605043268836
Adam Grmolensky	0	0.0663460605345795
Adam Grmolensky	0	0.06634606289570812
Adam Grmolensky	0	0.06634606318781726
Adam Grmolensky	0	0.06634605954506013
Adam Grmolensky	0	0.0663460588939717
Adam Grmolensky	0	0.0663460606272351
Adam Grmolensky	0	0.0663460587281245
Adam Grmolensky	0	0.06634605854898376
Adam Grmolensky	0	0.0663460586029387
Adam Grmolensky	0	0.06634605578726938
Adam Grmolensky	0	0.06634605693027971
Adam Grmolensky	0	0.06634605630807314
Adam Grmolensky	0	0.06634605416040307
Adam Grmolensky	0	0.06634605272945027
Adam Grmolensky	0	0.0663460542723823
Adam Grmolensky	0	0.06634605308004425
Adam Grmolensky	0	0.06634604808651928
Adam Grmolensky	0	0.06634605004734309
Adam Grmolensky	0	0.0663460488038717
Adam Grmolensky	0	0.06634605040633833
Adam Grmolensky	0	0.06634604942048282
Adam Grmolensky	0	0.06634604974591404
Adam Grmolensky	0	0.06634605071556121
Adam Grmolensky	0	0.0663460531508911
Adam Grmolensky	0	0.0663460523693617
Adam Grmolensky	0	0.06634605140151142
Adam Grmolensky	0	0.0663460451893221
Adam Grmolensky	0	0.06634604493880308
Adam Grmolensky	0	0.06634604632333113
Adam Grmolensky	0	0.06634604555883655
Adam Grmolensky	0	0.06634604381671307
Adam Grmolensky	0	0.06634604544662143
Adam Grmolensky	0	0.06634604343073446
Adam Grmolensky	0	0.06634604412637153
Adam Grmolensky	0	0.0663460441157787
Adam Grmolensky	0	0.06634604709020957
Adam Grmolensky	0	0.06634604733777817
Adam Grmolensky	0	0.06634604773732733
Adam Grmolensky	0	0.0663460482139045
Adam Grmolensky	0	0.0663460462087926
Adam Grmolensky	0	0.0663460529205534
Adam Grmolensky	0	0.06634605173246615
Adam Grmolensky	0	0.06634605255794875
Adam Grmolensky	0	0.06634605196925109
Adam Grmolensky	0	0.06634605238481084
Adam Grmolensky	0	0.06634605208064752
Adam Grmolensky	0	0.06634605272174951
Adam Grmolensky	0	0.06634605149809734
Adam Grmolensky	0	0.06634605208123082
Adam Grmolensky	0	0.06634605234479168
Adam Grmolensky	0	0.06634605072812182
Adam Grmolensky	0	0.06634605154783753
Adam Grmolensky	0	0.06634605127651011
Adam Grmolensky	0	0.06634605194769999
Adam Grmolensky	0	0.06634605014993415
Adam Grmolensky	0	0.06634605138435022
Adam Grmolensky	0	0.06634605122918524
Adam Grmolensky	0	0.06634604956540997
Adam Grmolensky	0	0.06634605066463735
Adam Grmolensky	0	0.06634605068006132
Adam Grmolensky	0	0.06634605041010709
Adam Grmolensky	0	0.06634605051184854
Adam Grmolensky	0	0.06634605092657735
Adam Grmolensky	0	0.06634605017744823
Adam Grmolensky	0	0.06634605062430793
Adam Grmolensky	0	0.06634605130290608
Adam Grmolensky	0	0.06634605000753219
Adam Grmolensky	0	0.06634604981596103
Adam Grmolensky	0	0.06634604834176461
Adam Grmolensky	0	0.06634604595614332
Adam Grmolensky	0	0.06634604647300486
Adam Grmolensky	0	0.06634604513493422
Adam Grmolensky	0	0.06634604617052053
Adam Grmolensky	0	0.06634604637467129
Adam Grmolensky	0	0.06634604683266496
Adam Grmolensky	0	0.0663460470073792
Adam Grmolensky	0	0.06634605115498285
Adam Grmolensky	0	0.0663460513230105
Adam Grmolensky	0	0.06634605414111909
Adam Grmolensky	0	0.06634605505585049
Adam Grmolensky	0	0.06634605330846871
Adam Grmolensky	0	0.0663460570032356
Adam Grmolensky	0	0.0663460559723808
Adam Grmolensky	0	0.06634605581784772
Adam Grmolensky	0	0.0663460548643064
Adam Grmolensky	0	0.06634605576871325
Adam Grmolensky	0	0.06634605524634442
Adam Grmolensky	0	0.06634605505610103
Adam Grmolensky	0	0.06634605494972576
Adam Grmolensky	0	0.06634605489957211
Adam Grmolensky	0	0.06634605749975298
Adam Grmolensky	0	0.06634605843396112
Adam Grmolensky	0	0.0663460582314458
Adam Grmolensky	0	0.06634605724501397
Adam Grmolensky	0	0.06634605802500063
Adam Grmolensky	0	0.06634605251307148
Adam Grmolensky	0	0.06634605227159278
Adam Grmolensky	0	0.06634605199282477
Adam Grmolensky	0	0.06634605246818123
Adam Grmolensky	0	0.06634605241290047
Adam Grmolensky	0	0.06634605221869469
Adam Grmolensky	0	0.0663460516543549
Adam Grmolensky	0	0.06634605244765775
Adam Grmolensky	0	0.06634605088592233
Adam Grmolensky	0	0.06634605076500293
Adam Grmolensky	0	0.06634605228835162
Adam Grmolensky	0	0.06634605205988964
Adam Grmolensky	0	0.06634605237530478
Adam Grmolensky	0	0.06634605163675322
Adam Grmolensky	0	0.06634605222016979
Adam Grmolensky	0	0.06634605092154258
Adam Grmolensky	0	0.06634605154199506
Adam Grmolensky	0	0.06634605271923857
Adam Grmolensky	0	0.06634605071058919
Adam Grmolensky	0	0.06634604909886287
Adam Grmolensky	0	0.06634604897426542
Adam Grmolensky	0	0.06634604874973156
Adam Grmolensky	0	0.0663460485896886
Adam Grmolensky	0	0.06634604903700386
Adam Grmolensky	0	0.06634604777224593
Adam Grmolensky	0	0.06634604857881907
Adam Grmolensky	0	0.06634604846100298
Adam Grmolensky	0	0.06634604745941841
Adam Grmolensky	0	0.06634604683318296
Adam Grmolensky	0	0.06634604849934776
Adam Grmolensky	0	0.066346048774233
Adam Grmolensky	0	0.06634604857341624
Adam Grmolensky	0	0.06634604906126781
Adam Grmolensky	0	0.06634604748808332
Adam Grmolensky	0	0.06634604541837719
Adam Grmolensky	0	0.06634604491729351
Adam Grmolensky	0	0.06634605041947475
Adam Grmolensky	0	0.06634605053196263
Adam Grmolensky	0	0.06634605031021985
Adam Grmolensky	0	0.0663460494644535
Adam Grmolensky	0	0.06634605056673097
Adam Grmolensky	0	0.06634604995502066
Adam Grmolensky	0	0.06634604972405615
Adam Grmolensky	0	0.06634604966590453
Adam Grmolensky	0	0.06634605052205218
Adam Grmolensky	0	0.0663460508111892
Adam Grmolensky	0	0.0663460503905968
Adam Grmolensky	0	0.06634604921937284
Adam Grmolensky	0	0.06634604851327516
Adam Grmolensky	0	0.06634604938553736
Adam Grmolensky	0	0.06634604849022356
Adam Grmolensky	0	0.06634605341810013
Adam Grmolensky	0	0.0663460534635159
Adam Grmolensky	0	0.06634605336015237
Adam Grmolensky	0	0.06634605291610557
Adam Grmolensky	0	0.06634605299435582
Adam Grmolensky	0	0.06634605340117058
Adam Grmolensky	0	0.06634605294204093
Adam Grmolensky	0	0.06634605228777125
Adam Grmolensky	0	0.06634605238840127
Adam Grmolensky	0	0.06634605336783107
Adam Grmolensky	0	0.06634605247970389
Adam Grmolensky	0	0.06634605221530618
Adam Grmolensky	0	0.06634605210422867
Adam Grmolensky	0	0.06634605028744522
Adam Grmolensky	0	0.06634605021601031
Adam Grmolensky	0	0.06634605038695307
Adam Grmolensky	0	0.06634604956737544
Adam Grmolensky	0	0.06634605038730271
Adam Grmolensky	0	0.06634605055219862
Adam Grmolensky	0	0.06634604986514382
Adam Grmolensky	0	0.06634605450321905
Adam Grmolensky	0	0.0663460547274055
Adam Grmolensky	0	0.06634605426856491
Adam Grmolensky	0	0.06634605323536422
Adam Grmolensky	0	0.06634605584670146
Adam Grmolensky	0	0.06634605418035765
Adam Grmolensky	0	0.06634605203733476
Adam Grmolensky	0	0.06634604753515222
Adam Grmolensky	0	0.06634604805989192
Adam Grmolensky	0	0.06634604788373284
Adam Grmolensky	0	0.06634604703124722
Adam Grmolensky	0	0.06634604734587041
Adam Grmolensky	0	0.06634604694323827
Adam Grmolensky	0	0.0663460479888771
Adam Grmolensky	0	0.06634604893737765
Adam Grmolensky	0	0.0663460451428879
Adam Grmolensky	0	0.06634604517579663
Adam Grmolensky	0	0.06634604499031027
Adam Grmolensky	0	0.06634604459725418
Adam Grmolensky	0	0.06634604585314967
Adam Grmolensky	0	0.06634604075815322
Adam Grmolensky	0	0.06634603981032969
Adam Grmolensky	0	0.06634604323191946
Adam Grmolensky	0	0.06634604565247078
Adam Grmolensky	0	0.0663460437436752
Adam Grmolensky	0	0.06634604603006707
Adam Grmolensky	0	0.06634604577841569
Adam Grmolensky	0	0.06634604004055823
Adam Grmolensky	0	0.06634604252271713
Adam Grmolensky	0	0.06634603742843863
Adam Grmolensky	0	0.06634603757373621
Adam Grmolensky	0	0.06634603931588878
Adam Grmolensky	0	0.06634603781800001
Adam Grmolensky	0	0.06634603974482092
Adam Grmolensky	0	0.06634603881735325
Adam Grmolensky	0	0.0663460360403543
Adam Grmolensky	0	0.06634603514234685
Adam Grmolensky	0	0.06634603549035363
Adam Grmolensky	0	0.06634603530327364
Adam Grmolensky	0	0.06634603583506593
Adam Grmolensky	0	0.06634603604095653
Adam Grmolensky	0	0.06634603588894757
Adam Grmolensky	0	0.06634603706424076
Adam Grmolensky	0	0.06634603624420185
Adam Grmolensky	0	0.06634604029863644
Adam Grmolensky	0	0.06634603899342884
Adam Grmolensky	0	0.06634604020371758
Adam Grmolensky	0	0.066346038886235
Adam Grmolensky	0	0.06634604006796896
Adam Grmolensky	0	0.06634604299121881
Adam Grmolensky	0	0.06634604174900419
Adam Grmolensky	0	0.06634604115594717
Adam Grmolensky	0	0.06634604089514694
Adam Grmolensky	0	0.0663460419065172
Adam Grmolensky	0	0.06634604229884355
Adam Grmolensky	0	0.06634604217772914
Adam Grmolensky	0	0.06634604281131992
Adam Grmolensky	0	0.06634604184856549
Adam Grmolensky	0	0.06634604090115923
Adam Grmolensky	0	0.06634604134408122
Adam Grmolensky	0	0.0663460382531749
Adam Grmolensky	0	0.06634603869359487
Adam Grmolensky	0	0.06634603795719425
Adam Grmolensky	0	0.06634603912413047
Adam Grmolensky	0	0.06634603811864133
Adam Grmolensky	0	0.06634603841287366
Adam Grmolensky	0	0.06634603733861262
Adam Grmolensky	0	0.06634604575395965
Adam Grmolensky	0	0.06634604674715625
Adam Grmolensky	0	0.06634604661518777
Adam Grmolensky	0	0.06634604803988187
Adam Grmolensky	0	0.06634604731985692
Adam Grmolensky	0	0.06634605061734099
Adam Grmolensky	0	0.06634605015158411
Adam Grmolensky	0	0.06634605092513264
Adam Grmolensky	0	0.06634605058234307
Adam Grmolensky	0	0.06634605131241303
Adam Grmolensky	0	0.06634605519067031
Adam Grmolensky	0	0.06634605573328196
Adam Grmolensky	0	0.06634606498985346
Adam Grmolensky	0	0.06634606461166505
Adam Grmolensky	0	0.06634606454244556
Adam Grmolensky	0	0.06634606432738539
Adam Grmolensky	0	0.06634606532301487
Adam Grmolensky	0	0.06634606472985141
Adam Grmolensky	0	0.06634606454029177
Adam Grmolensky	0	0.06634606506485151
Adam Grmolensky	0	0.06634606316211195
Adam Grmolensky	0	0.0663460645535689
Adam Grmolensky	0	0.06634606431406437
Adam Grmolensky	0	0.0663460732397659
Adam Grmolensky	0	0.06634607121290662
Adam Grmolensky	0	0.06634607192109337
Adam Grmolensky	0	0.06634607209295781
Adam Grmolensky	0	0.06634607245770975
Adam Grmolensky	0	0.06634606852877906
Adam Grmolensky	0	0.06634606163905968
Adam Grmolensky	0	0.06634605937372529
Adam Grmolensky	0	0.06634605912787057
Adam Grmolensky	0	0.06634605961577753
Adam Grmolensky	0	0.06634605971405456
Adam Grmolensky	0	0.06634605877960133
Adam Grmolensky	0	0.06634606017258553
Adam Grmolensky	0	0.06634605561301278
Adam Grmolensky	0	0.06634605374124686
Adam Grmolensky	0	0.06634605621787928
Adam Grmolensky	0	0.0663460555922462
Adam Grmolensky	0	0.06634605349347701
Adam Grmolensky	0	0.06634605592512113
Adam Grmolensky	0	0.0663460580076534
Adam Grmolensky	0	0.06634605608447583
Adam Grmolensky	0	0.06634605619455258
Adam Grmolensky	0	0.06634606313552853
Adam Grmolensky	0	0.0663460691110103
Adam Grmolensky	0	0.06634607030998987
Adam Grmolensky	0	0.06634607085934896
Adam Grmolensky	0	0.06634607114141088
Adam Grmolensky	0	0.06634606958461241
Adam Grmolensky	0	0.06634607051170792
Adam Grmolensky	0	0.06634606980433225
Adam Grmolensky	0	0.06634606349434194
Adam Grmolensky	0	0.06634606753209915
Adam Grmolensky	0	0.06634606828857424
Adam Grmolensky	0	0.06634606740471394
Adam Grmolensky	0	0.06634606705680092
Adam Grmolensky	0	0.06634606578417587
Adam Grmolensky	0	0.06634606478427933
Adam Grmolensky	0	0.06634606483183753
Adam Grmolensky	0	0.06634606522851658
Adam Grmolensky	0	0.06634606482516603
Adam Grmolensky	0	0.06634606554338297
Adam Grmolensky	0	0.06634606560797006
Adam Grmolensky	0	0.06634606431719038
Adam Grmolensky	0	0.0663460637729654
Adam Grmolensky	0	0.06634606385341904
Adam Grmolensky	0	0.0663460654684827
Adam Grmolensky	0	0.06634606472600578
Adam Grmolensky	0	0.06634606480928071
Adam Grmolensky	0	0.06634606451350739
Adam Grmolensky	0	0.06634606439502114
Adam Grmolensky	0	0.06634606502652488
Adam Grmolensky	0	0.06634606469274648
Adam Grmolensky	0	0.06634606505912963
Adam Grmolensky	0	0.06634606495247727
Adam Grmolensky	0	0.06634606270254231
Adam Grmolensky	0	0.06634606245952614
Adam Grmolensky	0	0.0663460658017776
Adam Grmolensky	0	0.06634606736133188
Adam Grmolensky	0	0.06634606390403024
Adam Grmolensky	0	0.06634606329327852
Adam Grmolensky	0	0.0663460641704262
Adam Grmolensky	0	0.06634606070183997
Adam Grmolensky	0	0.06634606140921065
Adam Grmolensky	0	0.066346064116891
Adam Grmolensky	0	0.06634606572196805
Adam Grmolensky	0	0.06634607170950152
Adam Grmolensky	0	0.06634607204854465
Adam Grmolensky	0	0.06634608015942388
Adam Grmolensky	0	0.06634608212436634
Adam Grmolensky	0	0.06634608000988651
Adam Grmolensky	0	0.06634609113158972
Adam Grmolensky	0	0.06634608919688563
Adam Grmolensky	0	0.06634609075827803
Adam Grmolensky	0	0.06634608633097129
Adam Grmolensky	0	0.06634608801970451
Adam Grmolensky	0	0.06634608619595707
Adam Grmolensky	0	0.06634608715039861
Adam Grmolensky	0	0.06634608490904283
Adam Grmolensky	0	0.06634608553934122
Adam Grmolensky	0	0.06634608656267353
Adam Grmolensky	0	0.0663460845164582
Adam Grmolensky	0	0.06634608560136701
Adam Grmolensky	0	0.06634608498990521
Adam Grmolensky	0	0.06634608416196591
Adam Grmolensky	0	0.06634608509443161
Adam Grmolensky	0	0.06634608364393842
Adam Grmolensky	0	0.06634608450725066
Adam Grmolensky	0	0.06634608370969056
Adam Grmolensky	0	0.06634608428567897
Adam Grmolensky	0	0.06634608482614478
Adam Grmolensky	0	0.06634608575795807
Adam Grmolensky	0	0.0663460870789007
Adam Grmolensky	0	0.06634608624335459
Adam Grmolensky	0	0.14286806191868623
Adam Grmolensky	0	0.14286806110730413
Adam Grmolensky	0	0.14286806190833162
Adam Grmolensky	0	0.14286806162799426
Adam Grmolensky	0	0.14286806153873055
Adam Grmolensky	0	0.14286806786018702
Adam Grmolensky	0	0.14286806833218446
Adam Grmolensky	0	0.14286806649434192
Adam Grmolensky	0	0.14286806746083175
Adam Grmolensky	0	0.14286806709845695
Adam Grmolensky	0	0.1428680680514205
Adam Grmolensky	0	0.14286806803434632
Adam Grmolensky	0	0.1428680676970716
Adam Grmolensky	0	0.14286806838679098
Adam Grmolensky	0	0.14286806905169916
Adam Grmolensky	0	0.14286806723742448
Adam Grmolensky	0	0.14286806722336154
Adam Grmolensky	0	0.14286806575290745
Adam Grmolensky	0	0.1428680671604195
Adam Grmolensky	0	0.14286806602558166
Adam Grmolensky	0	0.1428680682359972
Adam Grmolensky	0	0.14286807036795804
Adam Grmolensky	0	0.14286806456229634
Adam Grmolensky	0	0.14286806622540585
Adam Grmolensky	0	0.14286806506275257
Adam Grmolensky	0	0.14286806609681796
Adam Grmolensky	0	0.1428680649914422
Adam Grmolensky	0	0.14286806415596007
Adam Grmolensky	0	0.14286806590370021
Adam Grmolensky	0	0.14286806509293923
Adam Grmolensky	0	0.1428680655045147
Adam Grmolensky	0	0.14286806611032146
Adam Grmolensky	0	0.14286806630622068
Adam Grmolensky	0	0.14286805782601047
Adam Grmolensky	0	0.1428680554606711
Adam Grmolensky	0	0.14286804561291727
Adam Grmolensky	0	0.14286804243857743
Adam Grmolensky	0	0.14286804186704216
Adam Grmolensky	0	0.14286804032183464
Adam Grmolensky	0	0.14286804319402346
Adam Grmolensky	0	0.14286804176796022
Adam Grmolensky	0	0.14286805651926082
Adam Grmolensky	0	0.14286805588661655
Adam Grmolensky	0	0.142868054937993
Adam Grmolensky	0	0.14286805545928333
Adam Grmolensky	0	0.14286805978483472
Adam Grmolensky	0	0.14286806328948978
Adam Grmolensky	0	0.14286805837576255
Adam Grmolensky	0	0.14286805936094807
Adam Grmolensky	0	0.1428680558604592
Adam Grmolensky	0	0.1428680553985924
Adam Grmolensky	0	0.14286805607615494
Adam Grmolensky	0	0.14286805640318598
Adam Grmolensky	0	0.14286805990291135
Adam Grmolensky	0	0.14286805359809504
Adam Grmolensky	0	0.14286804942208975
Adam Grmolensky	0	0.14286805034503672
Adam Grmolensky	0	0.14286805218981793
Adam Grmolensky	0	0.14286805492172222
Adam Grmolensky	0	0.14286804593899294
Adam Grmolensky	0	0.14286805431771762
Adam Grmolensky	0	0.14286805593731366
Adam Grmolensky	0	0.14286805551565424
Adam Grmolensky	0	0.14286805156919477
Adam Grmolensky	0	0.14286804895015293
Adam Grmolensky	0	0.14286804883556553
Adam Grmolensky	0	0.14286804864875213
Adam Grmolensky	0	0.14286804854852247
Adam Grmolensky	0	0.14286804847872833
Adam Grmolensky	0	0.14286805333418395
Adam Grmolensky	0	0.1428680629644066
Adam Grmolensky	0	0.14286806487573142
Adam Grmolensky	0	0.14286806569786908
Adam Grmolensky	0	0.1428680667594833
Adam Grmolensky	0	0.14286806299718108
Adam Grmolensky	0	0.14286805636773128
Adam Grmolensky	0	0.1428680454515231
Adam Grmolensky	0	0.14286804952009705
Adam Grmolensky	0	0.14286804797450053
Adam Grmolensky	0	0.14286804891474336
Adam Grmolensky	0	0.1428680451912448
Adam Grmolensky	0	0.14286804518583576
Adam Grmolensky	0	0.14286805225082824
Adam Grmolensky	0	0.14286805468752534
Adam Grmolensky	0	0.1428680542127796
Adam Grmolensky	0	0.14286805418221496
Adam Grmolensky	0	0.14286805322055202
Adam Grmolensky	0	0.14286805297932426
Adam Grmolensky	0	0.14286805150932355
Adam Grmolensky	0	0.1428680514107863
Adam Grmolensky	0	0.14286805165329725
Adam Grmolensky	0	0.14286804846739648
Adam Grmolensky	0	0.14286804736296865
Adam Grmolensky	0	0.14286805208826153
Adam Grmolensky	0	0.14286805876043746
Adam Grmolensky	0	0.14286805955012818
Adam Grmolensky	0	0.14286805975845837
Adam Grmolensky	0	0.14286805974435168
Adam Grmolensky	0	0.1428680579604174
Adam Grmolensky	0	0.14286805318587606
Adam Grmolensky	0	0.14286805316263163
Adam Grmolensky	0	0.14286805412251533
Adam Grmolensky	0	0.1428680556436915
Adam Grmolensky	0	0.1428680580270472
Adam Grmolensky	0	0.1428680543300373
Adam Grmolensky	0	0.1428680556529258
Adam Grmolensky	0	0.14286804714245974
Adam Grmolensky	0	0.14286804980990384
Adam Grmolensky	0	0.14286805134845032
Adam Grmolensky	0	0.1428680525363264
Adam Grmolensky	0	0.14286805716818066
Adam Grmolensky	0	0.14286805668046784
Adam Grmolensky	0	0.14286805482099668
Adam Grmolensky	0	0.14286805773766584
Adam Grmolensky	0	0.14286805626108284
Adam Grmolensky	0	0.14286805455140977
Adam Grmolensky	0	0.14286805356085386
Adam Grmolensky	0	0.14286805129602362
Adam Grmolensky	0	0.14286804827536598
Adam Grmolensky	0	0.14286805070171196
Adam Grmolensky	0	0.14286805005372336
Adam Grmolensky	0	0.1428680458958627
Adam Grmolensky	0	0.14286804334860403
Adam Grmolensky	0	0.1428680472301954
Adam Grmolensky	0	0.14286805165231958
Adam Grmolensky	0	0.1428680526754541
Adam Grmolensky	0	0.14286805561034926
Adam Grmolensky	0	0.1428680555136435
Adam Grmolensky	0	0.14286804988984148
Adam Grmolensky	0	0.14286805744018616
Adam Grmolensky	0	0.14286805926371168
Adam Grmolensky	0	0.14286806179984377
Adam Grmolensky	0	0.14286806093281448
Adam Grmolensky	0	0.1428680591894875
Adam Grmolensky	0	0.14286805712422826
Adam Grmolensky	0	0.14286805723328394
Adam Grmolensky	0	0.1428680559700219
Adam Grmolensky	0	0.14286805566081706
Adam Grmolensky	0	0.14286806156884582
Adam Grmolensky	0	0.14286806442429592
Adam Grmolensky	0	0.14286806181795927
Adam Grmolensky	0	0.14286806277712877
Adam Grmolensky	0	0.1428680645911079
Adam Grmolensky	0	0.14286807024386639
Adam Grmolensky	0	0.14286806992936546
Adam Grmolensky	0	0.14286806931239396
Adam Grmolensky	0	0.14286807011279518
Adam Grmolensky	0	0.14286807455472958
Adam Grmolensky	0	0.1428680745836905
Adam Grmolensky	0	0.14286807430499282
Adam Grmolensky	0	0.14286807195954526
Adam Grmolensky	0	0.14286806961897414
Adam Grmolensky	0	0.14286807015270825
Adam Grmolensky	0	0.14286807082842798
Adam Grmolensky	0	0.1428680703360983
Adam Grmolensky	0	0.14286807356320483
Adam Grmolensky	0	0.14286807277405061
Adam Grmolensky	0	0.1428680725689481
Adam Grmolensky	0	0.14286807298051116
Adam Grmolensky	0	0.14286807358151418
Adam Grmolensky	0	0.14286807373649457
Adam Grmolensky	0	0.1428680822125018
Adam Grmolensky	0	0.14286808884395555
Adam Grmolensky	0	0.1428680894894142
Adam Grmolensky	0	0.14286808980075816
Adam Grmolensky	0	0.14286809499844683
Adam Grmolensky	0	0.14286809417455107
Adam Grmolensky	0	0.1428680922280537
Adam Grmolensky	0	0.14286809230206016
Adam Grmolensky	0	0.1428680919323705
Adam Grmolensky	0	0.142868092200529
Adam Grmolensky	0	0.14286808482226904
Adam Grmolensky	0	0.1428680791422352
Adam Grmolensky	0	0.14286808128729267
Adam Grmolensky	0	0.14286807910448124
Adam Grmolensky	0	0.1428680788010746
Adam Grmolensky	0	0.14286807833045148
Adam Grmolensky	0	0.14286807914410043
Adam Grmolensky	0	0.1428680818126092
Adam Grmolensky	0	0.14286808918081148
Adam Grmolensky	0	0.14286808884906793
Adam Grmolensky	0	0.1428680888732594
Adam Grmolensky	0	0.14286809241195603
Adam Grmolensky	0	0.14286808665664025
Adam Grmolensky	0	0.14286808697355333
Adam Grmolensky	0	0.14286808977220586
Adam Grmolensky	0	0.14286808834183407
Adam Grmolensky	0	0.14286808733349265
Adam Grmolensky	0	0.1428680868542121
Adam Grmolensky	0	0.1428680857957338
Adam Grmolensky	0	0.1428680786691982
Adam Grmolensky	0	0.14286808572768483
Adam Grmolensky	0	0.14286808567142542
Adam Grmolensky	0	0.14286808586505154
Adam Grmolensky	0	0.14286808638678022
Adam Grmolensky	0	0.14286808660133682
Adam Grmolensky	0	0.14286808641757273
Adam Grmolensky	0	0.14286808649656493
Adam Grmolensky	0	0.1428680871794738
Adam Grmolensky	0	0.1428680877629154
Adam Grmolensky	0	0.14286808625697603
Adam Grmolensky	0	0.14286808636534032
Adam Grmolensky	0	0.14286808718545888
Adam Grmolensky	0	0.1428680919037103
Adam Grmolensky	0	0.14286809180051935
Adam Grmolensky	0	0.1428680927872008
Adam Grmolensky	0	0.14286809051559696
Adam Grmolensky	0	0.14286809056831407
Adam Grmolensky	0	0.14286809095806197
Adam Grmolensky	0	0.14286809215102195
Adam Grmolensky	0	0.14286809144790685
Adam Grmolensky	0	0.142868089520614
Adam Grmolensky	0	0.14286808988452085
Adam Grmolensky	0	0.14286809553660948
Adam Grmolensky	0	0.14286809615028795
Adam Grmolensky	0	0.14286809161762976
Adam Grmolensky	0	0.14286809123508176
Adam Grmolensky	0	0.14286809595278183
Adam Grmolensky	0	0.14286809100698075
Adam Grmolensky	0	0.14286808929534905
Adam Grmolensky	0	0.14286808670321632
Adam Grmolensky	0	0.14286809026522557
Adam Grmolensky	0	0.14286809034324088
Adam Grmolensky	0	0.14286808995909894
Adam Grmolensky	0	0.14286808992647246
Adam Grmolensky	0	0.1428680884069709
Adam Grmolensky	0	0.14286809294710145
Adam Grmolensky	0	0.14286808814460844
Adam Grmolensky	0	0.14286808369524945
Adam Grmolensky	0	0.14286807891190687
Adam Grmolensky	0	0.1428680809839809
Adam Grmolensky	0	0.14286808081759816
Adam Grmolensky	0	0.1428680810399378
Adam Grmolensky	0	0.14286807908754345
Adam Grmolensky	0	0.14286808122119823
Adam Grmolensky	0	0.1428680813572003
Adam Grmolensky	0	0.1428680833786317
Adam Grmolensky	0	0.1428680846350271
Adam Grmolensky	0	0.14286808690118522
Adam Grmolensky	0	0.14286808613675056
Adam Grmolensky	0	0.14286808360846132
Adam Grmolensky	0	0.14286807128974444
Adam Grmolensky	0	0.14286807089998807
Adam Grmolensky	0	0.14286807001802926
Adam Grmolensky	0	0.1428680709316249
Adam Grmolensky	0	0.14286806974066782
Adam Grmolensky	0	0.142868071687142
Adam Grmolensky	0	0.14286806834130777
Adam Grmolensky	0	0.14286806620713038
Adam Grmolensky	0	0.14286806632200494
Adam Grmolensky	0	0.14286806539634922
Adam Grmolensky	0	0.14286807013217287
Adam Grmolensky	0	0.1428680701627494
Adam Grmolensky	0	0.14286806161191928
Adam Grmolensky	0	0.14286806282906817
Adam Grmolensky	0	0.14286806561651938
Adam Grmolensky	0	0.1428680662581728
Adam Grmolensky	0	0.14286806226247806
Adam Grmolensky	0	0.14286806656960543
Adam Grmolensky	0	0.14286807127091136
Adam Grmolensky	0	0.1428680706127244
Adam Grmolensky	0	0.1428680696208204
Adam Grmolensky	0	0.14286806934885216
Adam Grmolensky	0	0.14286807634048942
Adam Grmolensky	0	0.14286807798785556
Adam Grmolensky	0	0.14286807797304293
Adam Grmolensky	0	0.14286808029860418
Adam Grmolensky	0	0.14286807181541072
Adam Grmolensky	0	0.14286807255272524
Adam Grmolensky	0	0.14286807419764347
Adam Grmolensky	0	0.14286807324776668
Adam Grmolensky	0	0.14286807557889325
Adam Grmolensky	0	0.14286807344630847
Adam Grmolensky	0	0.14286807428634685
Adam Grmolensky	0	0.14286808544574192
Adam Grmolensky	0	0.14286808523801814
Adam Grmolensky	0	0.14286808371439264
Adam Grmolensky	0	0.14286808038969012
Adam Grmolensky	0	0.14286807822847059
Adam Grmolensky	0	0.1428680843140817
Adam Grmolensky	0	0.1428680829319987
Adam Grmolensky	0	0.14286808347805793
Adam Grmolensky	0	0.14286807738708257
Adam Grmolensky	0	0.14286807466159218
Adam Grmolensky	0	0.14286807554544034
Adam Grmolensky	0	0.14286807670691187
Adam Grmolensky	0	0.14286807302921556
Adam Grmolensky	0	0.14286807170066163
Adam Grmolensky	0	0.14286807233125437
Adam Grmolensky	0	0.14286807286748526
Adam Grmolensky	0	0.1428680709347174
Adam Grmolensky	0	0.14286807032908053
Adam Grmolensky	0	0.14286806819608164
Adam Grmolensky	0	0.14286806639264502
Adam Grmolensky	0	0.14286806479961184
Adam Grmolensky	0	0.14286806247682013
Adam Grmolensky	0	0.14286806276155398
Adam Grmolensky	0	0.14286806251479411
Adam Grmolensky	0	0.14286806276384756
Adam Grmolensky	0	0.14286806219888892
Adam Grmolensky	0	0.14286805977790523
Adam Grmolensky	0	0.14286806094470433
Adam Grmolensky	0	0.1428680598570825
Adam Grmolensky	0	0.1428680599104188
Adam Grmolensky	0	0.1428680599288663
Adam Grmolensky	0	0.1428680612477624
Adam Grmolensky	0	0.14286806319502168
Adam Grmolensky	0	0.1428680576704116
Adam Grmolensky	0	0.14286805801506625
Adam Grmolensky	0	0.14286805625229973
Adam Grmolensky	0	0.1428680552518868
Adam Grmolensky	0	0.14286805537218722
Adam Grmolensky	0	0.1428680528650655
Adam Grmolensky	0	0.14286805380652873
Adam Grmolensky	0	0.1428680545433943
Adam Grmolensky	0	0.14286804149098498
Adam Grmolensky	0	0.14286804625528496
Adam Grmolensky	0	0.142868046992303
Adam Grmolensky	0	0.1428680448712965
Adam Grmolensky	0	0.1428680420092309
Adam Grmolensky	0	0.14286803862084443
Adam Grmolensky	0	0.1428680382531806
Adam Grmolensky	0	0.1428680354088362
Adam Grmolensky	0	0.14286803700856407
Adam Grmolensky	0	0.142868033484467
Adam Grmolensky	0	0.1428680363649862
Adam Grmolensky	0	0.14286803526973918
Adam Grmolensky	0	0.14286803680989166
Adam Grmolensky	0	0.14286803522996389
Adam Grmolensky	0	0.1428680352548108
Adam Grmolensky	0	0.14286803591140942
Adam Grmolensky	0	0.14286803833325057
Adam Grmolensky	0	0.14286803894681313
Adam Grmolensky	0	0.142868039522657
Adam Grmolensky	0	0.14286803970112988
Adam Grmolensky	0	0.14286804069446088
Adam Grmolensky	0	0.14286804466187344
Adam Grmolensky	0	0.1428680431503507
Adam Grmolensky	0	0.14286804389682844
Adam Grmolensky	0	0.14286804506113068
Adam Grmolensky	0	0.14286804632767258
Adam Grmolensky	0	0.14286804633701994
Adam Grmolensky	0	0.14286804142875242
Adam Grmolensky	0	0.14286803638367118
Adam Grmolensky	0	0.1428680376146639
Adam Grmolensky	0	0.14286803793011477
Adam Grmolensky	0	0.14286803803156425
Adam Grmolensky	0	0.14286803850018462
Adam Grmolensky	0	0.14286803845385937
Adam Grmolensky	0	0.142868037623057
Adam Grmolensky	0	0.14286803950028704
Adam Grmolensky	0	0.142868038976089
Adam Grmolensky	0	0.14286803969482792
Adam Grmolensky	0	0.14286803862789216
Adam Grmolensky	0	0.14286803941042506
Adam Grmolensky	0	0.1428680421318247
Adam Grmolensky	0	0.1428680421475284
Adam Grmolensky	0	0.14286804132082126
Adam Grmolensky	0	0.14286803800039366
Adam Grmolensky	0	0.1428680383288208
Adam Grmolensky	0	0.14286803933195721
Adam Grmolensky	0	0.14286804070605952
Adam Grmolensky	0	0.14286804049653992
Adam Grmolensky	0	0.14286803943853535
Adam Grmolensky	0	0.14286803898539394
Adam Grmolensky	0	0.14286803293133213
Adam Grmolensky	0	0.14286803543445795
Adam Grmolensky	0	0.14286803830640754
Adam Grmolensky	0	0.14286803906426593
Adam Grmolensky	0	0.14286803975691675
Adam Grmolensky	0	0.14286804002419695
Adam Grmolensky	0	0.1428680363871477
Adam Grmolensky	0	0.14286803763191414
Adam Grmolensky	0	0.14286803845904034
Adam Grmolensky	0	0.14286803765276385
Adam Grmolensky	0	0.14286803639607454
Adam Grmolensky	0	0.14286803327006198
Adam Grmolensky	0	0.1428680276412989
Adam Grmolensky	0	0.14286802810348873
Adam Grmolensky	0	0.1428680277054516
Adam Grmolensky	0	0.14286802783149122
Adam Grmolensky	0	0.14286802823631
Adam Grmolensky	0	0.14286802809901908
Adam Grmolensky	0	0.14286802678178956
Adam Grmolensky	0	0.1428680290081249
Adam Grmolensky	0	0.14286802630085924
Adam Grmolensky	0	0.14286802348158603
Adam Grmolensky	0	0.14286802237796797
Adam Grmolensky	0	0.14286802612618865
Adam Grmolensky	0	0.1428680255689126
Adam Grmolensky	0	0.14286802617747604
Adam Grmolensky	0	0.14286802746540647
Adam Grmolensky	0	0.14286803140238521
Adam Grmolensky	0	0.14286803522075367
Adam Grmolensky	0	0.1428680305558891
Adam Grmolensky	0	0.14286803223370692
Adam Grmolensky	0	0.14286802866932896
Adam Grmolensky	0	0.14286802939395543
Adam Grmolensky	0	0.14286802893840253
Adam Grmolensky	0	0.14286802881979918
Adam Grmolensky	0	0.142868030503154
Adam Grmolensky	0	0.1428680320528758
Adam Grmolensky	0	0.14286802985754204
Adam Grmolensky	0	0.14286803876978732
Adam Grmolensky	0	0.14286803572649784
Adam Grmolensky	0	0.14286803816646448
Adam Grmolensky	0	0.14286803719023008
Adam Grmolensky	0	0.1428680319325829
Adam Grmolensky	0	0.14286803291350575
Adam Grmolensky	0	0.1428680247656896
Adam Grmolensky	0	0.1428680241215935
Adam Grmolensky	0	0.14286802415249153
Adam Grmolensky	0	0.14286802300357462
Adam Grmolensky	0	0.1428680231056645
Adam Grmolensky	0	0.1428680251088969
Adam Grmolensky	0	0.14286802434307816
Adam Grmolensky	0	0.142868026604936
Adam Grmolensky	0	0.14286802450156472
Adam Grmolensky	0	0.1428680258095465
Adam Grmolensky	0	0.14286802638836207
Adam Grmolensky	0	0.14286802541236943
Adam Grmolensky	0	0.14286802555206674
Adam Grmolensky	0	0.1428680296004757
Adam Grmolensky	0	0.14286803170634066
Adam Grmolensky	0	0.14286802815744304
Adam Grmolensky	0	0.14286803005931992
Adam Grmolensky	0	0.14286803191956501
Adam Grmolensky	0	0.14286803173292184
Adam Grmolensky	0	0.1428680253804978
Adam Grmolensky	0	0.14286802766245355
Adam Grmolensky	0	0.14286802733405463
Adam Grmolensky	0	0.14286802839406046
Adam Grmolensky	0	0.1428680281790817
Adam Grmolensky	0	0.14286802804447563
Adam Grmolensky	0	0.14286802796562578
Adam Grmolensky	0	0.1428680249049968
Adam Grmolensky	0	0.14286802750446212
Adam Grmolensky	0	0.1428680279563372
Adam Grmolensky	0	0.14286802725807185
Adam Grmolensky	0	0.14286802866722692
Adam Grmolensky	0	0.1428680281699257
Adam Grmolensky	0	0.14286802794531395
Adam Grmolensky	0	0.1428680267216881
Adam Grmolensky	0	0.14286802669549983
Adam Grmolensky	0	0.14286802933789508
Adam Grmolensky	0	0.1428680312798811
Adam Grmolensky	0	0.14286803393617245
Adam Grmolensky	0	0.1428680350229048
Adam Grmolensky	0	0.14286803218293367
Adam Grmolensky	0	0.14286803167699297
Adam Grmolensky	0	0.14286802062874654
Adam Grmolensky	0	0.14286801851875783
Adam Grmolensky	0	0.1428680178025435
Adam Grmolensky	0	0.14286801224768855
Adam Grmolensky	0	0.14286801237904234
Adam Grmolensky	0	0.1428680144921779
Adam Grmolensky	0	0.1428680147462711
Adam Grmolensky	0	0.1428680177181718
Adam Grmolensky	0	0.1428680177358304
Adam Grmolensky	0	0.1428680242594178
Adam Grmolensky	0	0.14286802569417162
Adam Grmolensky	0	0.14286802576359073
Adam Grmolensky	0	0.14286802431457357
Adam Grmolensky	0	0.1428680235836547
Adam Grmolensky	0	0.14286802370721227
Adam Grmolensky	0	0.1428680252384515
Adam Grmolensky	0	0.14286802301455112
Adam Grmolensky	0	0.14286802471313137
Adam Grmolensky	0	0.14286802380983127
Adam Grmolensky	0	0.14286802410215613
Adam Grmolensky	0	0.14286802875435112
Adam Grmolensky	0	0.14286802812328825
Adam Grmolensky	0	0.14286802811218427
Adam Grmolensky	0	0.14286802416574093
Adam Grmolensky	0	0.1428680158121525
Adam Grmolensky	0	0.14286801624324577
Adam Grmolensky	0	0.14286801749843264
Adam Grmolensky	0	0.14286801603162086
Adam Grmolensky	0	0.1428680167278489
Adam Grmolensky	0	0.14286801632514212
Adam Grmolensky	0	0.1428680217435851
Adam Grmolensky	0	0.14286802193451226
Adam Grmolensky	0	0.14286802223667117
Adam Grmolensky	0	0.14286802120989522
Adam Grmolensky	0	0.14286802126089992
Adam Grmolensky	0	0.14286801966277168
Adam Grmolensky	0	0.14286801795870757
Adam Grmolensky	0	0.14286801906484167
Adam Grmolensky	0	0.14286801734803017
Adam Grmolensky	0	0.14286801833696636
Adam Grmolensky	0	0.1428680179812925
Adam Grmolensky	0	0.14286801797764895
Adam Grmolensky	0	0.1428680174166427
Adam Grmolensky	0	0.14286801866128548
Adam Grmolensky	0	0.14286801829578025
Adam Grmolensky	0	0.14286801868403343
Adam Grmolensky	0	0.14286801177101607
Adam Grmolensky	0	0.14286801439719143
Adam Grmolensky	0	0.14286801332019702
Adam Grmolensky	0	0.14286800901026944
Adam Grmolensky	0	0.14286801058507773
Adam Grmolensky	0	0.1428680093652172
Adam Grmolensky	0	0.1428680069756902
Adam Grmolensky	0	0.14286800695333876
Adam Grmolensky	0	0.14286800750119255
Adam Grmolensky	0	0.14286800882411776
Adam Grmolensky	0	0.1428680110741134
Adam Grmolensky	0	0.14286801499837584
Adam Grmolensky	0	0.14286801379836336
Adam Grmolensky	0	0.14286801469791766
Adam Grmolensky	0	0.1428680151969986
Adam Grmolensky	0	0.14286801100281415
Adam Grmolensky	0	0.14286801330504162
Adam Grmolensky	0	0.14286801364279933
Adam Grmolensky	0	0.14286801294721246
Adam Grmolensky	0	0.14286801799176022
Adam Grmolensky	0	0.1428680186889745
Adam Grmolensky	0	0.1428680169836018
Adam Grmolensky	0	0.14286801939200944
Adam Grmolensky	0	0.1428680198252778
Adam Grmolensky	0	0.1428680265885816
Adam Grmolensky	0	0.14286802701597562
Adam Grmolensky	0	0.14286802597222045
Adam Grmolensky	0	0.14286802619840133
Adam Grmolensky	0	0.14286802627167852
Adam Grmolensky	0	0.14286802583470598
Adam Grmolensky	0	0.14286802584302719
Adam Grmolensky	0	0.14286802604934132
Adam Grmolensky	0	0.14286802729767412
Adam Grmolensky	0	0.14286803160588354
Adam Grmolensky	0	0.1428680290657309
Adam Grmolensky	0	0.14286803220073913
Adam Grmolensky	0	0.1428680296046259
Adam Grmolensky	0	0.14286802928585207
Adam Grmolensky	0	0.14286803581977528
Adam Grmolensky	0	0.1428680354372362
Adam Grmolensky	0	0.14286803599862294
Adam Grmolensky	0	0.14286803541319812
Adam Grmolensky	0	0.14286803566998785
Adam Grmolensky	0	0.1428680354432547
Adam Grmolensky	0	0.142868035283041
Adam Grmolensky	0	0.1428680367781727
Adam Grmolensky	0	0.14286804012779214
Adam Grmolensky	0	0.14286803735816456
Adam Grmolensky	0	0.14286803813721755
Adam Grmolensky	0	0.14286803760106268
Adam Grmolensky	0	0.14286803732421766
Adam Grmolensky	0	0.14286803335913212
Adam Grmolensky	0	0.1428680328672784
Adam Grmolensky	0	0.14286803836784298
Adam Grmolensky	0	0.14286803705262802
Adam Grmolensky	0	0.14286803023189482
Adam Grmolensky	0	0.1428680324152144
Adam Grmolensky	0	0.1428680341110262
Adam Grmolensky	0	0.14286803497308953
Adam Grmolensky	0	0.14286803528375835
Adam Grmolensky	0	0.14286803366738113
Adam Grmolensky	0	0.1428680346955692
Adam Grmolensky	0	0.14286803538373677
Adam Grmolensky	0	0.14286803443599283
Adam Grmolensky	0	0.14286803241783577
Adam Grmolensky	0	0.1428680464884588
Adam Grmolensky	0	0.1428680470426146
Adam Grmolensky	0	0.14286804350060667
Adam Grmolensky	0	0.14286805226935823
Adam Grmolensky	0	0.1428680574777969
Adam Grmolensky	0	0.1428680580881489
Adam Grmolensky	0	0.1428680587577435
Adam Grmolensky	0	0.14286805955383602
Adam Grmolensky	0	0.14286805962772545
Adam Grmolensky	0	0.14286805856293197
Adam Grmolensky	0	0.14286806020850293
Adam Grmolensky	0	0.14286805937931338
Adam Grmolensky	0	0.14286805871415986
Adam Grmolensky	0	0.14286805930556126
Adam Grmolensky	0	0.1428680564461015
Adam Grmolensky	0	0.14286805664268834
Adam Grmolensky	0	0.1428680590740901
Adam Grmolensky	0	0.1428680571435641
Adam Grmolensky	0	0.1428680571650896
Adam Grmolensky	0	0.14286805728905752
Adam Grmolensky	0	0.14286805691582266
Adam Grmolensky	0	0.14286805824215093
Adam Grmolensky	0	0.14286805959844212
Adam Grmolensky	0	0.14286805605834102
Adam Grmolensky	0	0.14286805713374615
Adam Grmolensky	0	0.14286805573011058
Adam Grmolensky	0	0.1428680562475479
Adam Grmolensky	0	0.14286805586478002
Adam Grmolensky	0	0.142868055529395
Adam Grmolensky	0	0.14286805628797636
Adam Grmolensky	0	0.14286805603420502
Adam Grmolensky	0	0.14286805532621286
Adam Grmolensky	0	0.14286805946071318
Adam Grmolensky	0	0.14286805843874734
Adam Grmolensky	0	0.14286805642485506
Adam Grmolensky	0	0.14286805368150726
Adam Grmolensky	0	0.14286805295453187
Adam Grmolensky	0	0.1428680509318327
Adam Grmolensky	0	0.1428680511473808
Adam Grmolensky	0	0.14286804866514577
Adam Grmolensky	0	0.14286804756248023
Adam Grmolensky	0	0.14286804956969357
Adam Grmolensky	0	0.14286804891421134
Adam Grmolensky	0	0.14286804973595676
Adam Grmolensky	0	0.14286804826529903
Adam Grmolensky	0	0.1428680496988024
Adam Grmolensky	0	0.14286804946502385
Adam Grmolensky	0	0.14286804945489215
Adam Grmolensky	0	0.14286804792759694
Adam Grmolensky	0	0.14286805105597555
Adam Grmolensky	0	0.1428680489948037
Adam Grmolensky	0	0.1428680510497885
Adam Grmolensky	0	0.1428680504494989
Adam Grmolensky	0	0.1428680467198627
Adam Grmolensky	0	0.14286805038563138
Adam Grmolensky	0	0.14286805090524676
Adam Grmolensky	0	0.14286804982073206
Adam Grmolensky	0	0.14286804934984898
Adam Grmolensky	0	0.14286804016546767
Adam Grmolensky	0	0.14286804592385013
Adam Grmolensky	0	0.14286804686671756
Adam Grmolensky	0	0.14286804375519807
Adam Grmolensky	0	0.14286804038165452
Adam Grmolensky	0	0.14286803577298435
Adam Grmolensky	0	0.14286803734698414
Adam Grmolensky	0	0.1428680326864947
Adam Grmolensky	0	0.14286803510855736
Adam Grmolensky	0	0.14286803224050298
Adam Grmolensky	0	0.14286803231562245
Adam Grmolensky	0	0.142868028765516
Adam Grmolensky	0	0.14286803040658239
Adam Grmolensky	0	0.1428680317016136
Adam Grmolensky	0	0.14286803526924918
Adam Grmolensky	0	0.14286804140715623
Adam Grmolensky	0	0.14286804435985162
Adam Grmolensky	0	0.14286804999387706
Adam Grmolensky	0	0.14286805828935484
Adam Grmolensky	0	0.14286806133831484
Adam Grmolensky	0	0.1428680607340847
Adam Grmolensky	0	0.1428680596478542
Adam Grmolensky	0	0.14286805815346248
Adam Grmolensky	0	0.1428680596159249
Adam Grmolensky	0	0.14286805877439346
Adam Grmolensky	0	0.14286805903758415
Adam Grmolensky	0	0.14286805696387303
Adam Grmolensky	0	0.14286805631531996
Adam Grmolensky	0	0.1428680522307557
Adam Grmolensky	0	0.14286805118681412
Adam Grmolensky	0	0.1428680508767249
Adam Grmolensky	0	0.14286805491023205
Adam Grmolensky	0	0.1428680572192167
Adam Grmolensky	0	0.14286805546561124
Adam Grmolensky	0	0.14286805266833297
Adam Grmolensky	0	0.1428680556885106
Adam Grmolensky	0	0.14286805326335958
Adam Grmolensky	0	0.14286805637655253
Adam Grmolensky	0	0.14286805657154236
Adam Grmolensky	0	0.14286805566105704
Adam Grmolensky	0	0.14286805580673717
Adam Grmolensky	0	0.14286805454730425
Adam Grmolensky	0	0.14286805806587421
Adam Grmolensky	0	0.14286805826989188
Adam Grmolensky	0	0.14286805584552448
Adam Grmolensky	0	0.14286805513046139
Adam Grmolensky	0	0.142868057180701
Adam Grmolensky	0	0.14286806480450465
Adam Grmolensky	0	0.14286806429764426
Adam Grmolensky	0	0.1428680691968279
Adam Grmolensky	0	0.14286807011741998
Adam Grmolensky	0	0.1428680713681416
Adam Grmolensky	0	0.1428680708447546
Adam Grmolensky	0	0.14286807033669302
Adam Grmolensky	0	0.14286807110674224
Adam Grmolensky	0	0.14286806939881475
Adam Grmolensky	0	0.14286807005352375
Adam Grmolensky	0	0.14286807089011477
Adam Grmolensky	0	0.14286807114602382
Adam Grmolensky	0	0.14286807328817758
Adam Grmolensky	0	0.1428680717406862
Adam Grmolensky	0	0.1428680709252135
Adam Grmolensky	0	0.14286807481325273
Adam Grmolensky	0	0.14286807612738595
Adam Grmolensky	0	0.1428680778704636
Adam Grmolensky	0	0.14286807729821221
Adam Grmolensky	0	0.14286807841493085
Adam Grmolensky	0	0.14286808045082972
Adam Grmolensky	0	0.14286807982518784
Adam Grmolensky	0	0.1428680784403401
Adam Grmolensky	0	0.1428680785474945
Adam Grmolensky	0	0.14286807700056933
Adam Grmolensky	0	0.1428680771171232
Adam Grmolensky	0	0.14286807560696385
Adam Grmolensky	0	0.14286807608458457
Adam Grmolensky	0	0.14286807646162838
Adam Grmolensky	0	0.14286807561067505
Adam Grmolensky	0	0.14286807358200349
Adam Grmolensky	0	0.14286807407818497
Adam Grmolensky	0	0.14286807397126144
Adam Grmolensky	0	0.1428680755742592
Adam Grmolensky	0	0.14286807630191006
Adam Grmolensky	0	0.14286807667102502
Adam Grmolensky	0	0.14286808206420404
Adam Grmolensky	0	0.14286808088397104
Adam Grmolensky	0	0.14286808001684134
Adam Grmolensky	0	0.14286807923476563
Adam Grmolensky	0	0.14286807768100088
Adam Grmolensky	0	0.14286807816363561
Adam Grmolensky	0	0.1428680799510752
Adam Grmolensky	0	0.14286807949500951
Adam Grmolensky	0	0.14286808017608923
Adam Grmolensky	0	0.1428680779211946
Adam Grmolensky	0	0.1428680748053109
Adam Grmolensky	0	0.1428680776845269
Adam Grmolensky	0	0.14286807815494418
Adam Grmolensky	0	0.1428680782106835
Adam Grmolensky	0	0.14286807709795654
Adam Grmolensky	0	0.14286807682448885
Adam Grmolensky	0	0.14286806612815564
Adam Grmolensky	0	0.1428680670100193
Adam Grmolensky	0	0.1428680650188532
Adam Grmolensky	0	0.14286806718283673
Adam Grmolensky	0	0.1428680684608801
Adam Grmolensky	0	0.1428680678122724
Adam Grmolensky	0	0.14286806777267752
Adam Grmolensky	0	0.14286806003245867
Adam Grmolensky	0	0.14286806752444553
Adam Grmolensky	0	0.1428680670123429
Adam Grmolensky	0	0.1428680707253003
Adam Grmolensky	0	0.1428680699940392
Adam Grmolensky	0	0.14286806995464948
Adam Grmolensky	0	0.14286806706722627
Adam Grmolensky	0	0.14286806858913467
Adam Grmolensky	0	0.14286806694508825
Adam Grmolensky	0	0.14286806445078534
Adam Grmolensky	0	0.1428680672601423
Adam Grmolensky	0	0.14286806685925219
Adam Grmolensky	0	0.14286806641960817
Adam Grmolensky	0	0.14286806587991077
Adam Grmolensky	0	0.14286806645577602
Adam Grmolensky	0	0.1428680613651806
Adam Grmolensky	0	0.14286805789773746
Adam Grmolensky	0	0.14286805843312653
Adam Grmolensky	0	0.14286806140754763
Adam Grmolensky	0	0.14286806133928998
Adam Grmolensky	0	0.14286806097696786
Adam Grmolensky	0	0.1428680622618152
Adam Grmolensky	0	0.1428680629660017
Adam Grmolensky	0	0.14286806128933355
Adam Grmolensky	0	0.14286805643155212
Adam Grmolensky	0	0.142868057908829
Adam Grmolensky	0	0.14286805827153903
Adam Grmolensky	0	0.1428680576618543
Adam Grmolensky	0	0.14286805833425875
Adam Grmolensky	0	0.14286805865130658
Adam Grmolensky	0	0.14286805165375854
Adam Grmolensky	0	0.14286805290701998
Adam Grmolensky	0	0.1428680537279488
Adam Grmolensky	0	0.14286805344842055
Adam Grmolensky	0	0.14286805433721128
Adam Grmolensky	0	0.14286805287798718
Adam Grmolensky	0	0.14286805402444266
Adam Grmolensky	0	0.14286805470379463
Adam Grmolensky	0	0.14286805573763764
Adam Grmolensky	0	0.14286805367772604
Adam Grmolensky	0	0.1428680539761861
Adam Grmolensky	0	0.14286806148599185
Adam Grmolensky	0	0.14286806228122917
Adam Grmolensky	0	0.14286806249058415
Adam Grmolensky	0	0.14286806204839034
Adam Grmolensky	0	0.1428680560751488
Adam Grmolensky	0	0.14286805538814898
Adam Grmolensky	0	0.14286805179843876
Adam Grmolensky	0	0.14286805151242146
Adam Grmolensky	0	0.14286805163861468
Adam Grmolensky	0	0.14286805081117182
Adam Grmolensky	0	0.1428680508142573
Adam Grmolensky	0	0.1428680515193852
Adam Grmolensky	0	0.14286805168010183
Adam Grmolensky	0	0.14286805067904348
Adam Grmolensky	0	0.1428680442334644
Adam Grmolensky	0	0.14286804312325224
Adam Grmolensky	0	0.14286804564210276
Adam Grmolensky	0	0.14286803949977486
Adam Grmolensky	0	0.14286804148144294
Adam Grmolensky	0	0.1428680387243526
Adam Grmolensky	0	0.14286804083171653
Adam Grmolensky	0	0.1428680401070644
Adam Grmolensky	0	0.14286804168944953
Adam Grmolensky	0	0.14286804244799023
Adam Grmolensky	0	0.14286804182979085
Adam Grmolensky	0	0.1428680471756488
Adam Grmolensky	0	0.14286804523213248
Adam Grmolensky	0	0.14286804573117712
Adam Grmolensky	0	0.14286804383252039
Adam Grmolensky	0	0.14286804363000916
Adam Grmolensky	0	0.14286804266072767
Adam Grmolensky	0	0.14286804329519232
Adam Grmolensky	0	0.1428680424568691
Adam Grmolensky	0	0.14286804356429555
Adam Grmolensky	0	0.14286804310943219
Adam Grmolensky	0	0.1428680442196145
Adam Grmolensky	0	0.14286803849238855
Adam Grmolensky	0	0.14286803828715752
Adam Grmolensky	0	0.14286804116849572
Adam Grmolensky	0	0.14286804172744458
Adam Grmolensky	0	0.14286804397840427
Adam Grmolensky	0	0.14286804329654396
Adam Grmolensky	0	0.14286803931129394
Adam Grmolensky	0	0.1428680406788282
Adam Grmolensky	0	0.1428680402324075
Adam Grmolensky	0	0.14286803967588732
Adam Grmolensky	0	0.14286804017876764
Adam Grmolensky	0	0.1428680405350608
Adam Grmolensky	0	0.14286803931891243
Adam Grmolensky	0	0.1428680386276849
Adam Grmolensky	0	0.14286803891806696
Adam Grmolensky	0	0.14286803940187032
Adam Grmolensky	0	0.14286803872074694
Adam Grmolensky	0	0.1428680393679278
Adam Grmolensky	0	0.1428680393068877
Adam Grmolensky	0	0.1428680409203486
Adam Grmolensky	0	0.14286804112320595
Adam Grmolensky	0	0.1428680413093211
Adam Grmolensky	0	0.14286804124379843
Adam Grmolensky	0	0.1428680411487361
Adam Grmolensky	0	0.1428680431180267
Adam Grmolensky	0	0.14286803752235178
Adam Grmolensky	0	0.14286803692881517
Adam Grmolensky	0	0.14286803782398477
Adam Grmolensky	0	0.1428680384456512
Adam Grmolensky	0	0.14286803981208238
Adam Grmolensky	0	0.14286804055996963
Adam Grmolensky	0	0.1428680398743867
Adam Grmolensky	0	0.14286803986667812
Adam Grmolensky	0	0.1428680426498597
Adam Grmolensky	0	0.14286804209924436
Adam Grmolensky	0	0.14286804283772825
Adam Grmolensky	0	0.14286804154383675
Adam Grmolensky	0	0.14286804318035484
Adam Grmolensky	0	0.14286804234211772
Adam Grmolensky	0	0.14286804416488735
Adam Grmolensky	0	0.14286804495768968
Adam Grmolensky	0	0.14286804522333613
Adam Grmolensky	0	0.14286804561113006
Adam Grmolensky	0	0.14286804509165862
Adam Grmolensky	0	0.14286804436400785
Adam Grmolensky	0	0.14286804575938128
Adam Grmolensky	0	0.14286804755556606
Adam Grmolensky	0	0.14286804808597986
Adam Grmolensky	0	0.14286804726505997
Adam Grmolensky	0	0.14286804621592178
Adam Grmolensky	0	0.1428680493497708
Adam Grmolensky	0	0.14286804997407673
Adam Grmolensky	0	0.1428680500990239
Adam Grmolensky	0	0.14286804966737884
Adam Grmolensky	0	0.14286805407653563
Adam Grmolensky	0	0.1428680538292842
Adam Grmolensky	0	0.14286805481345555
Adam Grmolensky	0	0.14286804679414095
Adam Grmolensky	0	0.14286804474170037
Adam Grmolensky	0	0.1428680440785404
Adam Grmolensky	0	0.14286804313141127
Adam Grmolensky	0	0.14286804244194484
Adam Grmolensky	0	0.14286804366959244
Adam Grmolensky	0	0.14286804189224547
Adam Grmolensky	0	0.14286804159550726
Adam Grmolensky	0	0.1428680425357151
Adam Grmolensky	0	0.14286804475275397
Adam Grmolensky	0	0.1428680459381545
Adam Grmolensky	0	0.14286804549003915
Adam Grmolensky	0	0.14286804682500065
Adam Grmolensky	0	0.1428680433856367
Adam Grmolensky	0	0.14286805263694768
Adam Grmolensky	0	0.14286805790700507
Adam Grmolensky	0	0.14286805667382163
Adam Grmolensky	0	0.14286805565821314
Adam Grmolensky	0	0.14286805665642704
Adam Grmolensky	0	0.14286805616681486
Adam Grmolensky	0	0.14286805629805355
Adam Grmolensky	0	0.1428680568528444
Adam Grmolensky	0	0.14286805754046913
Adam Grmolensky	0	0.1428680571160574
Adam Grmolensky	0	0.14286805838886596
Adam Grmolensky	0	0.14286805847368053
Adam Grmolensky	0	0.1428680584478458
Adam Grmolensky	0	0.14286805651306306
Adam Grmolensky	0	0.14286805368655614
Adam Grmolensky	0	0.14286805553746063
Adam Grmolensky	0	0.14286805805770136
Adam Grmolensky	0	0.14286805891100768
Adam Grmolensky	0	0.1428680587815227
Adam Grmolensky	0	0.14286805024551902
Adam Grmolensky	0	0.14286804972472134
Adam Grmolensky	0	0.14286805064850377
Adam Grmolensky	0	0.14286804972863487
Adam Grmolensky	0	0.14286805461386448
Adam Grmolensky	0	0.14286805726445184
Adam Grmolensky	0	0.1428680558436664
Adam Grmolensky	0	0.14286805636710767
Adam Grmolensky	0	0.1428680555602255
Adam Grmolensky	0	0.14286805543324643
Adam Grmolensky	0	0.14286805599539296
Adam Grmolensky	0	0.1428680553666019
Adam Grmolensky	0	0.14286805510198344
Adam Grmolensky	0	0.14286805670955557
Adam Grmolensky	0	0.14286805411277606
Adam Grmolensky	0	0.14286805371360123
Adam Grmolensky	0	0.14286805534172278
Adam Grmolensky	0	0.14286805625505844
Adam Grmolensky	0	0.14286805127966917
Adam Grmolensky	0	0.14286805081594664
Adam Grmolensky	0	0.14286805355604545
Adam Grmolensky	0	0.14286805259565843
Adam Grmolensky	0	0.1428680560447057
Adam Grmolensky	0	0.14286806233641752
Adam Grmolensky	0	0.1428680618553612
Adam Grmolensky	0	0.14286806031571886
Adam Grmolensky	0	0.14286805999834706
Adam Grmolensky	0	0.14286805997631488
Adam Grmolensky	0	0.142868060962279
Adam Grmolensky	0	0.14286806110356845
Adam Grmolensky	0	0.14286805789856322
Adam Grmolensky	0	0.14286805972739428
Adam Grmolensky	0	0.14286805786625853
Adam Grmolensky	0	0.14286805753325088
Adam Grmolensky	0	0.14286805980068196
Adam Grmolensky	0	0.14286805004727055
Adam Grmolensky	0	0.14286805075468403
Adam Grmolensky	0	0.14286805028482175
Adam Grmolensky	0	0.1428680516549432
Adam Grmolensky	0	0.1428680455209863
Adam Grmolensky	0	0.14286804676603382
Adam Grmolensky	0	0.1428680485565007
Adam Grmolensky	0	0.1428680497617663
Adam Grmolensky	0	0.14286804858796118
Adam Grmolensky	0	0.14286804790228566
Adam Grmolensky	0	0.14286804438148734
Adam Grmolensky	0	0.14286804465622155
Adam Grmolensky	0	0.1428680479716481
Adam Grmolensky	0	0.1428680471900049
Adam Grmolensky	0	0.14286804693681365
Adam Grmolensky	0	0.14286804866829778
Adam Grmolensky	0	0.14286805129245247
Adam Grmolensky	0	0.14286805108209263
Adam Grmolensky	0	0.14286804632010877
Adam Grmolensky	0	0.14286804598668912
Adam Grmolensky	0	0.14286804645895307
Adam Grmolensky	0	0.14286804180731497
Adam Grmolensky	0	0.14286804088056906
Adam Grmolensky	0	0.14286804114774604
Adam Grmolensky	0	0.14286804323605928
Adam Grmolensky	0	0.1428680519818257
Adam Grmolensky	0	0.14286805532444832
Adam Grmolensky	0	0.14286805451454762
Adam Grmolensky	0	0.14286805355427518
Adam Grmolensky	0	0.14286805569268676
Adam Grmolensky	0	0.14286805448368964
Adam Grmolensky	0	0.1428680537021657
Adam Grmolensky	0	0.1428680545246131
Adam Grmolensky	0	0.14286805485171158
Adam Grmolensky	0	0.14286805597216773
Adam Grmolensky	0	0.1428680581327476
Adam Grmolensky	0	0.14286805843537353
Adam Grmolensky	0	0.1428680591671931
Adam Grmolensky	0	0.14286806013285142
Adam Grmolensky	0	0.14286805963567567
Adam Grmolensky	0	0.14286805989509216
Adam Grmolensky	0	0.14286805980933587
Adam Grmolensky	0	0.14286805495643534
Adam Grmolensky	0	0.14286805403790875
Adam Grmolensky	0	0.14286805451981308
Adam Grmolensky	0	0.14286805398327468
Adam Grmolensky	0	0.1428680535076921
Adam Grmolensky	0	0.1428680533908995
Adam Grmolensky	0	0.14286805280461784
Adam Grmolensky	0	0.14286805241864134
Adam Grmolensky	0	0.14286806346178396
Adam Grmolensky	0	0.14286806973956523
Adam Grmolensky	0	0.14286806883003872
Adam Grmolensky	0	0.14286806220055265
Adam Grmolensky	0	0.14286805673986994
Adam Grmolensky	0	0.1428680558141585
Adam Grmolensky	0	0.14286805718078985
Adam Grmolensky	0	0.1428680582823136
Adam Grmolensky	0	0.14286805394384022
Adam Grmolensky	0	0.14286805522689794
Adam Grmolensky	0	0.14286805585061507
Adam Grmolensky	0	0.14286805677561928
Adam Grmolensky	0	0.1428680554255095
Adam Grmolensky	0	0.1428680552649825
Adam Grmolensky	0	0.14286805621741885
Adam Grmolensky	0	0.14286805869144648
Adam Grmolensky	0	0.14286805859649646
Adam Grmolensky	0	0.1428680570856409
Adam Grmolensky	0	0.1428680592833889
Adam Grmolensky	0	0.1428680584579255
Adam Grmolensky	0	0.14286806042280184
Adam Grmolensky	0	0.14286805970052915
[truncated: 200,001 more rows]
