# Supplementary material for: Impact of Nutrition Education on Dietary Intake and Body Composition Among Czech University Students Studying Nutrition and Food
Source: Healthcare (Basel). 2026 May 7;14(10):1258. doi: 10.3390/healthcare14101258 (PMC13206028; doi:10.3390/healthcare14101258)
Supplement: Supplementary file 1 [file healthcare-14-01258-s001.zip › posterior_individual_slopes_Mean_energy_kcal.csv]

Name	participant_idx	posterior_individual_slope_z
Adam Grmolensky	0	-0.06281464874697223
Adam Grmolensky	0	-0.06782777974973311
Adam Grmolensky	0	-0.041000456746488154
Adam Grmolensky	0	-0.014510024307892805
Adam Grmolensky	0	-0.0442532657507925
Adam Grmolensky	0	-0.10165309736645994
Adam Grmolensky	0	-0.10574691394616759
Adam Grmolensky	0	-0.07477346076896071
Adam Grmolensky	0	-0.05550852486308869
Adam Grmolensky	0	-0.07355812972433229
Adam Grmolensky	0	-0.06084684457900426
Adam Grmolensky	0	-0.05979817922839967
Adam Grmolensky	0	-0.05404622911873677
Adam Grmolensky	0	-0.06231114619710939
Adam Grmolensky	0	-0.03814156223281756
Adam Grmolensky	0	-0.05872937389203045
Adam Grmolensky	0	-0.051082067126326125
Adam Grmolensky	0	-0.0579309078921246
Adam Grmolensky	0	-0.06380586007571813
Adam Grmolensky	0	-0.10500420689908424
Adam Grmolensky	0	-0.09038554926075427
Adam Grmolensky	0	-0.0021039105230461486
Adam Grmolensky	0	-0.05843160467176145
Adam Grmolensky	0	-0.029299053919321555
Adam Grmolensky	0	-0.02551099042836691
Adam Grmolensky	0	-0.029231971585814365
Adam Grmolensky	0	0.010163573262782416
Adam Grmolensky	0	-0.0016636806840602258
Adam Grmolensky	0	0.0004064648880138244
Adam Grmolensky	0	0.01655218396270619
Adam Grmolensky	0	-0.01230528312586271
Adam Grmolensky	0	-0.0603419728847196
Adam Grmolensky	0	-0.08992606364189837
Adam Grmolensky	0	-0.08059671638249771
Adam Grmolensky	0	-0.08493987040651957
Adam Grmolensky	0	-0.08310451413695479
Adam Grmolensky	0	-0.09840064330829325
Adam Grmolensky	0	-0.09964265442174712
Adam Grmolensky	0	-0.07304636856482008
Adam Grmolensky	0	-0.072152252481882
Adam Grmolensky	0	-0.07350948479059716
Adam Grmolensky	0	-0.06055155998570472
Adam Grmolensky	0	-0.0922584296887109
Adam Grmolensky	0	-0.09522896360010544
Adam Grmolensky	0	-0.07831568101926828
Adam Grmolensky	0	-0.051420372681184295
Adam Grmolensky	0	-0.08855198609910807
Adam Grmolensky	0	-0.11275660859162702
Adam Grmolensky	0	-0.12595276164360203
Adam Grmolensky	0	-0.13640791509898426
Adam Grmolensky	0	-0.12311680353823905
Adam Grmolensky	0	-0.13669900753641126
Adam Grmolensky	0	-0.11174345662709051
Adam Grmolensky	0	-0.17485497720302623
Adam Grmolensky	0	-0.1329249101689659
Adam Grmolensky	0	-0.1164864215005096
Adam Grmolensky	0	-0.11448143844516412
Adam Grmolensky	0	-0.08307850940658984
Adam Grmolensky	0	-0.01267189694707968
Adam Grmolensky	0	-0.08713394839137602
Adam Grmolensky	0	-0.07454434311445125
Adam Grmolensky	0	-0.0731695083758995
Adam Grmolensky	0	-0.06157619595469718
Adam Grmolensky	0	-0.08333024395093486
Adam Grmolensky	0	-0.11597349146585358
Adam Grmolensky	0	-0.10308368589126637
Adam Grmolensky	0	-0.1088332010244337
Adam Grmolensky	0	-0.10919022893754274
Adam Grmolensky	0	-0.09690440389928606
Adam Grmolensky	0	-0.1783067132906828
Adam Grmolensky	0	-0.1875692900629193
Adam Grmolensky	0	-0.17824501931994832
Adam Grmolensky	0	-0.1615626906096842
Adam Grmolensky	0	-0.15025402857111728
Adam Grmolensky	0	-0.1749010977439687
Adam Grmolensky	0	-0.18950257763383369
Adam Grmolensky	0	-0.17873885308746393
Adam Grmolensky	0	-0.12616808868958973
Adam Grmolensky	0	-0.10731941019483789
Adam Grmolensky	0	-0.15970867352734
Adam Grmolensky	0	-0.17174699341814437
Adam Grmolensky	0	-0.17404546772141705
Adam Grmolensky	0	-0.18036713681781935
Adam Grmolensky	0	-0.19339013504761585
Adam Grmolensky	0	-0.2184956830817512
Adam Grmolensky	0	-0.26745932714622883
Adam Grmolensky	0	-0.26583699544919304
Adam Grmolensky	0	-0.28052437419738796
Adam Grmolensky	0	-0.26093963441286094
Adam Grmolensky	0	-0.260312700646133
Adam Grmolensky	0	-0.25360704599964373
Adam Grmolensky	0	-0.2439107406301825
Adam Grmolensky	0	-0.24569225378431603
Adam Grmolensky	0	-0.2324570600374283
Adam Grmolensky	0	-0.238302454155249
Adam Grmolensky	0	-0.230755925073594
Adam Grmolensky	0	-0.21593499237628302
Adam Grmolensky	0	-0.22436627511047563
Adam Grmolensky	0	-0.18861267819332145
Adam Grmolensky	0	-0.18441507328416235
Adam Grmolensky	0	-0.19710474848821413
Adam Grmolensky	0	-0.174859470946148
Adam Grmolensky	0	-0.22290414152700197
Adam Grmolensky	0	-0.18600021242873171
Adam Grmolensky	0	-0.18309648820890567
Adam Grmolensky	0	-0.18256992765165356
Adam Grmolensky	0	-0.14936712144874426
Adam Grmolensky	0	-0.1441338802706534
Adam Grmolensky	0	-0.13663451556112866
Adam Grmolensky	0	-0.12922868761464384
Adam Grmolensky	0	-0.13080264055273902
Adam Grmolensky	0	-0.12942399852361755
Adam Grmolensky	0	-0.11949361139886774
Adam Grmolensky	0	-0.12126981888371419
Adam Grmolensky	0	-0.02779828367865364
Adam Grmolensky	0	-0.013671572974522733
Adam Grmolensky	0	-0.017818681214234383
Adam Grmolensky	0	-0.05659771358997273
Adam Grmolensky	0	-0.11816264712565236
Adam Grmolensky	0	-0.16408230380569097
Adam Grmolensky	0	-0.2055425959442454
Adam Grmolensky	0	-0.20607472722740588
Adam Grmolensky	0	-0.2109512105078475
Adam Grmolensky	0	-0.26027988565805626
Adam Grmolensky	0	-0.2055419791905892
Adam Grmolensky	0	-0.20536385214140965
Adam Grmolensky	0	-0.2097623338013336
Adam Grmolensky	0	-0.1997611372974067
Adam Grmolensky	0	-0.20272546422766174
Adam Grmolensky	0	-0.21932295871921753
Adam Grmolensky	0	-0.22866880777114132
Adam Grmolensky	0	-0.2213275470156097
Adam Grmolensky	0	-0.21506915199874901
Adam Grmolensky	0	-0.23118602101575556
Adam Grmolensky	0	-0.2296928966077023
Adam Grmolensky	0	-0.17936715566790198
Adam Grmolensky	0	-0.16938611904775344
Adam Grmolensky	0	-0.15762352930419937
Adam Grmolensky	0	-0.14800765708453623
Adam Grmolensky	0	-0.14931930361740128
Adam Grmolensky	0	-0.12001303857892331
Adam Grmolensky	0	-0.10061107344363188
Adam Grmolensky	0	-0.07851022437136906
Adam Grmolensky	0	-0.08826443280830946
Adam Grmolensky	0	-0.08247902650424668
Adam Grmolensky	0	-0.09555633068260774
Adam Grmolensky	0	-0.13170674534725096
Adam Grmolensky	0	-0.12119725415247037
Adam Grmolensky	0	-0.12315356343686268
Adam Grmolensky	0	-0.11310984813127262
Adam Grmolensky	0	-0.14551796224334934
Adam Grmolensky	0	-0.15877921294571468
Adam Grmolensky	0	-0.15741168625731283
Adam Grmolensky	0	-0.09269108489624742
Adam Grmolensky	0	-0.03508729796680868
Adam Grmolensky	0	-0.0021928129206970626
Adam Grmolensky	0	-0.02756970367966799
Adam Grmolensky	0	-0.013278170716124527
Adam Grmolensky	0	-0.020592699195220582
Adam Grmolensky	0	-0.015812840452660654
Adam Grmolensky	0	-0.006576578525903376
Adam Grmolensky	0	-0.014266907828714731
Adam Grmolensky	0	-0.020678898992104983
Adam Grmolensky	0	-0.017922552087441285
Adam Grmolensky	0	-0.029520556892806027
Adam Grmolensky	0	-0.04094893153003751
Adam Grmolensky	0	-0.0598588430444488
Adam Grmolensky	0	-0.07233070265663027
Adam Grmolensky	0	-0.07069087413745348
Adam Grmolensky	0	-0.08967571566350546
Adam Grmolensky	0	-0.08537063266341607
Adam Grmolensky	0	-0.09642794710925541
Adam Grmolensky	0	-0.09200442256897978
Adam Grmolensky	0	-0.14596584743193636
Adam Grmolensky	0	-0.09110614401559874
Adam Grmolensky	0	-0.12172303652027999
Adam Grmolensky	0	-0.1364503058270911
Adam Grmolensky	0	-0.18118734438790204
Adam Grmolensky	0	-0.19008499957120015
Adam Grmolensky	0	-0.17837846513719463
Adam Grmolensky	0	-0.1659884046657823
Adam Grmolensky	0	-0.22335763490496485
Adam Grmolensky	0	-0.19931565860952963
Adam Grmolensky	0	-0.2589464965064426
Adam Grmolensky	0	-0.24962023073186929
Adam Grmolensky	0	-0.26324876432340605
Adam Grmolensky	0	-0.24831358392295436
Adam Grmolensky	0	-0.2300773352499888
Adam Grmolensky	0	-0.2478902948379974
Adam Grmolensky	0	-0.21760705652337714
Adam Grmolensky	0	-0.2385869111135883
Adam Grmolensky	0	-0.19141684247618324
Adam Grmolensky	0	-0.21414185191072532
Adam Grmolensky	0	-0.11340931550269827
Adam Grmolensky	0	-0.05803965291260549
Adam Grmolensky	0	-0.04175696879631205
Adam Grmolensky	0	-0.060305992382587714
Adam Grmolensky	0	-0.0696327263919014
Adam Grmolensky	0	-0.06327060421405095
Adam Grmolensky	0	-0.05218448362599387
Adam Grmolensky	0	-0.0555264561336857
Adam Grmolensky	0	-0.005643612506262385
Adam Grmolensky	0	-0.018143839733196027
Adam Grmolensky	0	-0.012250635506072943
Adam Grmolensky	0	0.0037946317655427053
Adam Grmolensky	0	-0.014992564662642094
Adam Grmolensky	0	0.01525587080455934
Adam Grmolensky	0	0.005255598558127128
Adam Grmolensky	0	0.0039912645803503455
Adam Grmolensky	0	-0.0030833785241144718
Adam Grmolensky	0	-0.002612793261010493
Adam Grmolensky	0	0.014431689293993272
Adam Grmolensky	0	-0.00983999592527865
Adam Grmolensky	0	0.010573329844597301
Adam Grmolensky	0	-0.014243309795951647
Adam Grmolensky	0	-0.01901377968819959
Adam Grmolensky	0	-0.016165617486711914
Adam Grmolensky	0	-0.029405303444791836
Adam Grmolensky	0	-0.11323325072130369
Adam Grmolensky	0	-0.11451579844877702
Adam Grmolensky	0	-0.11159593864741146
Adam Grmolensky	0	-0.12306500722845193
Adam Grmolensky	0	-0.12202229762937514
Adam Grmolensky	0	-0.13711937552440914
Adam Grmolensky	0	-0.1391125660322297
Adam Grmolensky	0	-0.15662421252055897
Adam Grmolensky	0	-0.16403913142066742
Adam Grmolensky	0	-0.17673445923388223
Adam Grmolensky	0	-0.19713865768333616
Adam Grmolensky	0	-0.15985000594676785
Adam Grmolensky	0	-0.15993303448392748
Adam Grmolensky	0	-0.14986076152160527
Adam Grmolensky	0	-0.11937244649307897
Adam Grmolensky	0	-0.06525854944339338
Adam Grmolensky	0	-0.05958198662040359
Adam Grmolensky	0	-0.09015858969226935
Adam Grmolensky	0	-0.07389736151399595
Adam Grmolensky	0	-0.05679266043712397
Adam Grmolensky	0	-0.07737773176723833
Adam Grmolensky	0	-0.07767061645408307
Adam Grmolensky	0	-0.11814176764384497
Adam Grmolensky	0	-0.06888855642774083
Adam Grmolensky	0	-0.09882208574573367
Adam Grmolensky	0	-0.08700648115084486
Adam Grmolensky	0	-0.12775264513828327
Adam Grmolensky	0	-0.12681619463897803
Adam Grmolensky	0	-0.1516202394912024
Adam Grmolensky	0	-0.13038282891429503
Adam Grmolensky	0	-0.038063323789381376
Adam Grmolensky	0	-0.05908838802058264
Adam Grmolensky	0	-0.04063375526081303
Adam Grmolensky	0	-0.035290817877043495
Adam Grmolensky	0	-0.019381557645269193
Adam Grmolensky	0	-0.04476984657826108
Adam Grmolensky	0	-0.03277115296760036
Adam Grmolensky	0	-0.06614595901769296
Adam Grmolensky	0	0.0075061749784607334
Adam Grmolensky	0	0.008198717392468413
Adam Grmolensky	0	-0.03307143920329472
Adam Grmolensky	0	-0.01764592602961776
Adam Grmolensky	0	-0.022396249290020265
Adam Grmolensky	0	-0.013561786474455495
Adam Grmolensky	0	-0.10600643458436461
Adam Grmolensky	0	-0.06323911021221067
Adam Grmolensky	0	-0.05293862398475946
Adam Grmolensky	0	-0.0934673616928712
Adam Grmolensky	0	-0.09402507168298314
Adam Grmolensky	0	-0.14121704374621863
Adam Grmolensky	0	-0.1402885214942704
Adam Grmolensky	0	-0.15190711710519186
Adam Grmolensky	0	-0.17143715484533822
Adam Grmolensky	0	-0.1635127842028421
Adam Grmolensky	0	-0.1828637109713797
Adam Grmolensky	0	-0.2037581411523599
Adam Grmolensky	0	-0.22180658768201206
Adam Grmolensky	0	-0.20388088675521263
Adam Grmolensky	0	-0.24334378798275952
Adam Grmolensky	0	-0.2842908017351247
Adam Grmolensky	0	-0.2595631639445438
Adam Grmolensky	0	-0.277043045510041
Adam Grmolensky	0	-0.31899972547685757
Adam Grmolensky	0	-0.37784860215299154
Adam Grmolensky	0	-0.33432432179864935
Adam Grmolensky	0	-0.3415243629268413
Adam Grmolensky	0	-0.32754898434237334
Adam Grmolensky	0	-0.28953021240548305
Adam Grmolensky	0	-0.28047071075039914
Adam Grmolensky	0	-0.29501779395249517
Adam Grmolensky	0	-0.3077559937095317
Adam Grmolensky	0	-0.2911170768550186
Adam Grmolensky	0	-0.20104745430648838
Adam Grmolensky	0	-0.19859832856804918
Adam Grmolensky	0	-0.21517406579458717
Adam Grmolensky	0	-0.1997769516515422
Adam Grmolensky	0	-0.20017835621054605
Adam Grmolensky	0	-0.18407985283084694
Adam Grmolensky	0	-0.2512790548800243
Adam Grmolensky	0	-0.27050072456297586
Adam Grmolensky	0	-0.2615118716789646
Adam Grmolensky	0	-0.263438041097148
Adam Grmolensky	0	-0.2557431080443548
Adam Grmolensky	0	-0.2456594834896184
Adam Grmolensky	0	-0.24507875995788747
Adam Grmolensky	0	-0.29252044261577015
Adam Grmolensky	0	-0.2818739791282005
Adam Grmolensky	0	-0.24900045143463978
Adam Grmolensky	0	-0.2380684280027568
Adam Grmolensky	0	-0.23287791371752245
Adam Grmolensky	0	-0.17745051547581533
Adam Grmolensky	0	-0.11560643392963114
Adam Grmolensky	0	-0.14293624066598318
Adam Grmolensky	0	-0.0958336300699772
Adam Grmolensky	0	-0.1250593148533103
Adam Grmolensky	0	-0.09852176005129136
Adam Grmolensky	0	-0.07470746199905796
Adam Grmolensky	0	-0.1179158614949801
Adam Grmolensky	0	-0.13404074141794833
Adam Grmolensky	0	-0.18761609663733025
Adam Grmolensky	0	-0.15204956996779445
Adam Grmolensky	0	-0.14589077786050855
Adam Grmolensky	0	-0.13088331400209643
Adam Grmolensky	0	-0.1494899473037357
Adam Grmolensky	0	-0.17423821952962773
Adam Grmolensky	0	-0.13255178976088386
Adam Grmolensky	0	-0.10915766583185435
Adam Grmolensky	0	-0.10122319503171762
Adam Grmolensky	0	-0.08309024357107059
Adam Grmolensky	0	-0.06625764425448513
Adam Grmolensky	0	-0.06911121551590191
Adam Grmolensky	0	-0.06848911115429322
Adam Grmolensky	0	-0.08785622850904849
Adam Grmolensky	0	-0.06676239908424429
Adam Grmolensky	0	-0.10917902408711241
Adam Grmolensky	0	-0.06580283942770646
Adam Grmolensky	0	-0.09126813207076487
Adam Grmolensky	0	-0.08641248522071669
Adam Grmolensky	0	-0.06058371258736697
Adam Grmolensky	0	-0.10983729808317552
Adam Grmolensky	0	-0.11418502598943175
Adam Grmolensky	0	-0.10894791809885468
Adam Grmolensky	0	-0.10870536767631489
Adam Grmolensky	0	-0.17194936732775146
Adam Grmolensky	0	-0.1488325447237358
Adam Grmolensky	0	-0.15509371713540238
Adam Grmolensky	0	-0.14150633765772483
Adam Grmolensky	0	-0.1913911622796468
Adam Grmolensky	0	-0.1953024266009322
Adam Grmolensky	0	-0.1853002460180712
Adam Grmolensky	0	-0.16627459876073084
Adam Grmolensky	0	-0.08799979444587183
Adam Grmolensky	0	-0.12127639978607893
Adam Grmolensky	0	-0.12902084815061665
Adam Grmolensky	0	-0.10781772842507391
Adam Grmolensky	0	-0.11126854945187985
Adam Grmolensky	0	-0.011699959490707651
Adam Grmolensky	0	-0.032552804506490784
Adam Grmolensky	0	-0.036333878118737034
Adam Grmolensky	0	-0.033197295658935616
Adam Grmolensky	0	-0.052707850336218026
Adam Grmolensky	0	0.00401000712548627
Adam Grmolensky	0	-0.011512122888008153
Adam Grmolensky	0	-0.01247151046330297
Adam Grmolensky	0	-0.03371159220952541
Adam Grmolensky	0	-0.1750122381021093
Adam Grmolensky	0	-0.15991022958431897
Adam Grmolensky	0	-0.17555935479797596
Adam Grmolensky	0	-0.16619615365896973
Adam Grmolensky	0	-0.16762584599357622
Adam Grmolensky	0	-0.17776546564684287
Adam Grmolensky	0	-0.18208236155680152
Adam Grmolensky	0	-0.15931645365653438
Adam Grmolensky	0	-0.15521860408036708
Adam Grmolensky	0	-0.14887754413902327
Adam Grmolensky	0	-0.14405603115264692
Adam Grmolensky	0	-0.14970739708765496
Adam Grmolensky	0	-0.14397157355383663
Adam Grmolensky	0	-0.1474994027767787
Adam Grmolensky	0	-0.14317549917659242
Adam Grmolensky	0	-0.14965072960460982
Adam Grmolensky	0	-0.1486611519190622
Adam Grmolensky	0	-0.14127268371833612
Adam Grmolensky	0	-0.16797188822628845
Adam Grmolensky	0	-0.1543475589862448
Adam Grmolensky	0	-0.15583370916727804
Adam Grmolensky	0	-0.16348006910760898
Adam Grmolensky	0	-0.13200688364510096
Adam Grmolensky	0	-0.12395581952020701
Adam Grmolensky	0	-0.11614932832707968
Adam Grmolensky	0	-0.13940152041684614
Adam Grmolensky	0	-0.12502939624088372
Adam Grmolensky	0	-0.11606833282014553
Adam Grmolensky	0	-0.1240739309872733
Adam Grmolensky	0	-0.12842324323195176
Adam Grmolensky	0	-0.1292957051499807
Adam Grmolensky	0	-0.1203319759558465
Adam Grmolensky	0	-0.12181158676407418
Adam Grmolensky	0	-0.10178430862867795
Adam Grmolensky	0	-0.092468533660971
Adam Grmolensky	0	-0.08340887440098949
Adam Grmolensky	0	-0.09261504711335443
Adam Grmolensky	0	-0.06963078675978362
Adam Grmolensky	0	-0.07957163854727872
Adam Grmolensky	0	-0.09040259904064075
Adam Grmolensky	0	-0.08119658928121581
Adam Grmolensky	0	-0.08592169488772314
Adam Grmolensky	0	-0.0749849506451227
Adam Grmolensky	0	-0.0762790850090313
Adam Grmolensky	0	-0.09114187085640357
Adam Grmolensky	0	-0.0917886924820006
Adam Grmolensky	0	-0.09006552096111325
Adam Grmolensky	0	-0.08519124431679029
Adam Grmolensky	0	-0.08309526102173781
Adam Grmolensky	0	-0.08131288087979498
Adam Grmolensky	0	-0.06759553656322714
Adam Grmolensky	0	-0.07406789111374543
Adam Grmolensky	0	-0.07103418051080375
Adam Grmolensky	0	-0.061625468166555925
Adam Grmolensky	0	-0.0751877105608759
Adam Grmolensky	0	-0.08591202746660397
Adam Grmolensky	0	-0.08479227710332223
Adam Grmolensky	0	-0.0817371373749075
Adam Grmolensky	0	-0.10230542932780083
Adam Grmolensky	0	-0.10260024228354132
Adam Grmolensky	0	-0.09890167045472019
Adam Grmolensky	0	-0.09933211522851541
Adam Grmolensky	0	-0.09994979362891361
Adam Grmolensky	0	-0.0961052312594994
Adam Grmolensky	0	-0.08811328108782727
Adam Grmolensky	0	-0.08761173608287451
Adam Grmolensky	0	-0.09212237805912243
Adam Grmolensky	0	-0.08110548860869293
Adam Grmolensky	0	-0.0782837667193521
Adam Grmolensky	0	-0.07455449911152323
Adam Grmolensky	0	-0.0939111215432129
Adam Grmolensky	0	-0.0937226464366256
Adam Grmolensky	0	-0.08239082858299182
Adam Grmolensky	0	-0.08501585923338058
Adam Grmolensky	0	-0.06898066963633712
Adam Grmolensky	0	-0.07417352401767
Adam Grmolensky	0	-0.06471579438554664
Adam Grmolensky	0	-0.06051699453143994
Adam Grmolensky	0	-0.05908725394721917
Adam Grmolensky	0	-0.06154078346694433
Adam Grmolensky	0	-0.06832343953200382
Adam Grmolensky	0	-0.07075734579953843
Adam Grmolensky	0	-0.10567730467630478
Adam Grmolensky	0	-0.1008052160669166
Adam Grmolensky	0	-0.07983587235790537
Adam Grmolensky	0	-0.19764998523807586
Adam Grmolensky	0	-0.20076543376065872
Adam Grmolensky	0	-0.2024047774116654
Adam Grmolensky	0	-0.22440805152229779
Adam Grmolensky	0	-0.22867682080268348
Adam Grmolensky	0	-0.1911862809174489
Adam Grmolensky	0	-0.1644527280863724
Adam Grmolensky	0	-0.1744487786759336
Adam Grmolensky	0	-0.20960579039975907
Adam Grmolensky	0	-0.18737236607842878
Adam Grmolensky	0	-0.19485432259890723
Adam Grmolensky	0	-0.19531134911514275
Adam Grmolensky	0	-0.1556640657772137
Adam Grmolensky	0	-0.16886079658654393
Adam Grmolensky	0	-0.17236769006089933
Adam Grmolensky	0	-0.17218529387450351
Adam Grmolensky	0	-0.1877229375179812
Adam Grmolensky	0	-0.1385269489071871
Adam Grmolensky	0	-0.15094074932465856
Adam Grmolensky	0	-0.1557592427685046
Adam Grmolensky	0	-0.14144786237565204
Adam Grmolensky	0	-0.13542096294883635
Adam Grmolensky	0	-0.17027328164281685
Adam Grmolensky	0	-0.13842949633854862
Adam Grmolensky	0	-0.1537573901370342
Adam Grmolensky	0	-0.17222575104303703
Adam Grmolensky	0	-0.21073179968688002
Adam Grmolensky	0	-0.20430260257589483
Adam Grmolensky	0	-0.2084810104275247
Adam Grmolensky	0	-0.2024818944889582
Adam Grmolensky	0	-0.19656973125785213
Adam Grmolensky	0	-0.1943278210860533
Adam Grmolensky	0	-0.1964161772528611
Adam Grmolensky	0	-0.2077036358303208
Adam Grmolensky	0	-0.19952154647473896
Adam Grmolensky	0	-0.20728051068301762
Adam Grmolensky	0	-0.21636815874072227
Adam Grmolensky	0	-0.20542820661782613
Adam Grmolensky	0	-0.20246016663856609
Adam Grmolensky	0	-0.19759360766130024
Adam Grmolensky	0	-0.18756195378262677
Adam Grmolensky	0	-0.18547752145221885
Adam Grmolensky	0	-0.2129919624838729
Adam Grmolensky	0	-0.20808910182250162
Adam Grmolensky	0	-0.2183283730924672
Adam Grmolensky	0	-0.21592078119803584
Adam Grmolensky	0	-0.2162585535221602
Adam Grmolensky	0	-0.2177936196268559
Adam Grmolensky	0	-0.21593061637838568
Adam Grmolensky	0	-0.22859354009384572
Adam Grmolensky	0	-0.22463946904227555
Adam Grmolensky	0	-0.220039867189922
Adam Grmolensky	0	-0.2466319426783179
Adam Grmolensky	0	-0.24392552466581807
Adam Grmolensky	0	-0.23812083399144596
Adam Grmolensky	0	-0.24299458533437615
Adam Grmolensky	0	-0.23865861006475214
Adam Grmolensky	0	-0.23338628273500753
Adam Grmolensky	0	-0.21657500418057427
Adam Grmolensky	0	-0.22011379828112027
Adam Grmolensky	0	-0.2209078970199186
Adam Grmolensky	0	-0.21787339080068022
Adam Grmolensky	0	-0.20670522153600485
Adam Grmolensky	0	-0.21159643084987567
Adam Grmolensky	0	-0.21142954061783226
Adam Grmolensky	0	-0.21674119454427682
Adam Grmolensky	0	-0.21405680147628592
Adam Grmolensky	0	-0.2476890083366517
Adam Grmolensky	0	-0.2224099963791395
Adam Grmolensky	0	-0.23306265265290765
Adam Grmolensky	0	-0.2478954114263671
Adam Grmolensky	0	-0.2339366322923166
Adam Grmolensky	0	-0.2284114170286762
Adam Grmolensky	0	-0.23651725510009605
Adam Grmolensky	0	-0.23456259555631265
Adam Grmolensky	0	-0.22333618309039255
Adam Grmolensky	0	-0.2235232043816122
Adam Grmolensky	0	-0.15766247572839454
Adam Grmolensky	0	-0.14456274969197694
Adam Grmolensky	0	-0.11071464317333513
Adam Grmolensky	0	-0.12057586116600916
Adam Grmolensky	0	-0.11920537074632413
Adam Grmolensky	0	-0.12521633551029515
Adam Grmolensky	0	-0.14019660783719481
Adam Grmolensky	0	-0.13931259371786298
Adam Grmolensky	0	-0.16180683264529505
Adam Grmolensky	0	-0.1555400783143778
Adam Grmolensky	0	-0.17851421254392472
Adam Grmolensky	0	-0.16926387475006482
Adam Grmolensky	0	-0.17456062436938766
Adam Grmolensky	0	-0.17937450158010407
Adam Grmolensky	0	-0.17693708024784216
Adam Grmolensky	0	-0.16528797243470186
Adam Grmolensky	0	-0.1739581497956813
Adam Grmolensky	0	-0.15572010924817187
Adam Grmolensky	0	-0.1655650260136187
Adam Grmolensky	0	-0.18797649653013987
Adam Grmolensky	0	-0.18498069949833326
Adam Grmolensky	0	-0.2279693989333998
Adam Grmolensky	0	-0.20054924005854155
Adam Grmolensky	0	-0.22145649542419527
Adam Grmolensky	0	-0.21784077806197777
Adam Grmolensky	0	-0.23142013493411814
Adam Grmolensky	0	-0.21201143033831377
Adam Grmolensky	0	-0.21937752229860422
Adam Grmolensky	0	-0.209055544513616
Adam Grmolensky	0	-0.1897525586897864
Adam Grmolensky	0	-0.150295269858861
Adam Grmolensky	0	-0.14674659567331538
Adam Grmolensky	0	-0.15162511405817747
Adam Grmolensky	0	-0.15688467570914183
Adam Grmolensky	0	-0.10976763691293892
Adam Grmolensky	0	-0.12037888997996313
Adam Grmolensky	0	-0.12973346588215437
Adam Grmolensky	0	-0.14584950861469895
Adam Grmolensky	0	-0.1514833249015204
Adam Grmolensky	0	-0.15263720832690436
Adam Grmolensky	0	-0.11844253146175349
Adam Grmolensky	0	-0.10277300198680986
Adam Grmolensky	0	-0.11173436916636062
Adam Grmolensky	0	-0.09998318030902001
Adam Grmolensky	0	-0.1012413830729042
Adam Grmolensky	0	-0.1029220174290439
Adam Grmolensky	0	-0.11802100921760808
Adam Grmolensky	0	-0.12501327226120434
Adam Grmolensky	0	-0.12791930624265918
Adam Grmolensky	0	-0.11904499028196752
Adam Grmolensky	0	-0.11289073400948048
Adam Grmolensky	0	-0.08957232626502631
Adam Grmolensky	0	-0.07439703810500842
Adam Grmolensky	0	-0.081470266515139
Adam Grmolensky	0	-0.09416706930473964
Adam Grmolensky	0	-0.11622559015972504
Adam Grmolensky	0	-0.22480801168523035
Adam Grmolensky	0	-0.2661958787921249
Adam Grmolensky	0	-0.28365952764305635
Adam Grmolensky	0	-0.2921105859290347
Adam Grmolensky	0	-0.2890383982928776
Adam Grmolensky	0	-0.2063170799843693
Adam Grmolensky	0	-0.19695645858577288
Adam Grmolensky	0	-0.1833521181846654
Adam Grmolensky	0	-0.1903445172341541
Adam Grmolensky	0	-0.21514854698587602
Adam Grmolensky	0	-0.20112420979894488
Adam Grmolensky	0	-0.19745669090516263
Adam Grmolensky	0	-0.1582209494139756
Adam Grmolensky	0	-0.1633628511899162
Adam Grmolensky	0	-0.15872222169094183
Adam Grmolensky	0	-0.1498607452566714
Adam Grmolensky	0	-0.1384290840645907
Adam Grmolensky	0	-0.14762717223382316
Adam Grmolensky	0	-0.14775432507885689
Adam Grmolensky	0	-0.14434466086813336
Adam Grmolensky	0	-0.14482484509457721
Adam Grmolensky	0	-0.12844285344598988
Adam Grmolensky	0	-0.06423764725984779
Adam Grmolensky	0	-0.11700105231223641
Adam Grmolensky	0	-0.1578522192812576
Adam Grmolensky	0	-0.16561609911143077
Adam Grmolensky	0	-0.15427921795781532
Adam Grmolensky	0	-0.1559503974262401
Adam Grmolensky	0	-0.11467129589948533
Adam Grmolensky	0	-0.10727851526345683
Adam Grmolensky	0	-0.09835470555208621
Adam Grmolensky	0	-0.11083376027585463
Adam Grmolensky	0	-0.10787267407243936
Adam Grmolensky	0	-0.13693083013523266
Adam Grmolensky	0	-0.16801357139620782
Adam Grmolensky	0	-0.15274304919936005
Adam Grmolensky	0	-0.15089835782098127
Adam Grmolensky	0	-0.18591291536076027
Adam Grmolensky	0	-0.14674047379158967
Adam Grmolensky	0	-0.15804657292316437
Adam Grmolensky	0	-0.16716461682547548
Adam Grmolensky	0	-0.09870280692369346
Adam Grmolensky	0	-0.16776738377935446
Adam Grmolensky	0	-0.15105611873001967
Adam Grmolensky	0	-0.14646854003012155
Adam Grmolensky	0	-0.1393660066501937
Adam Grmolensky	0	-0.1615049362420914
Adam Grmolensky	0	-0.17091496841345316
Adam Grmolensky	0	-0.16328995861157783
Adam Grmolensky	0	-0.18238718797112305
Adam Grmolensky	0	-0.1685854073041199
Adam Grmolensky	0	-0.17566131363446394
Adam Grmolensky	0	-0.17034917106261954
Adam Grmolensky	0	-0.17082509920265562
Adam Grmolensky	0	-0.18922674468292017
Adam Grmolensky	0	-0.17598718021955706
Adam Grmolensky	0	-0.1802531429559785
Adam Grmolensky	0	-0.16974108261498905
Adam Grmolensky	0	-0.16182559512345096
Adam Grmolensky	0	-0.1374396057144123
Adam Grmolensky	0	-0.11112760401782207
Adam Grmolensky	0	-0.1426672309286608
Adam Grmolensky	0	-0.1234203808537095
Adam Grmolensky	0	-0.12728325967570342
Adam Grmolensky	0	-0.1177813706552554
Adam Grmolensky	0	-0.1462888750709532
Adam Grmolensky	0	-0.11553572556483435
Adam Grmolensky	0	0.027685477096900918
Adam Grmolensky	0	-0.02545019132850322
Adam Grmolensky	0	-0.02944824962256097
Adam Grmolensky	0	-0.14981481982846875
Adam Grmolensky	0	-0.1787092366413036
Adam Grmolensky	0	-0.18498261463638896
Adam Grmolensky	0	-0.1492587337425907
Adam Grmolensky	0	-0.1261023568993851
Adam Grmolensky	0	-0.11563877968875064
Adam Grmolensky	0	-0.15611759173860446
Adam Grmolensky	0	-0.16277849353480714
Adam Grmolensky	0	-0.19429296779960514
Adam Grmolensky	0	-0.18082072021508483
Adam Grmolensky	0	-0.19755913869303404
Adam Grmolensky	0	-0.24294066457783858
Adam Grmolensky	0	-0.16304791264883775
Adam Grmolensky	0	-0.16482327641770675
Adam Grmolensky	0	-0.15834782129336633
Adam Grmolensky	0	-0.1711056112209199
Adam Grmolensky	0	-0.18856205745376914
Adam Grmolensky	0	-0.16431691294940104
Adam Grmolensky	0	-0.14902243876228316
Adam Grmolensky	0	-0.1316178317469704
Adam Grmolensky	0	-0.17415443882670253
Adam Grmolensky	0	-0.19023816968216867
Adam Grmolensky	0	-0.18158386405966365
Adam Grmolensky	0	-0.16972385855625505
Adam Grmolensky	0	-0.16794225971512466
Adam Grmolensky	0	-0.16516274372714243
Adam Grmolensky	0	-0.2534222363033105
Adam Grmolensky	0	-0.23862447608473691
Adam Grmolensky	0	-0.1751671048383962
Adam Grmolensky	0	-0.15968483855320734
Adam Grmolensky	0	-0.11663781634385706
Adam Grmolensky	0	-0.11522592746455482
Adam Grmolensky	0	-0.12469757063600324
Adam Grmolensky	0	-0.14388569040925434
Adam Grmolensky	0	-0.1406319252584329
Adam Grmolensky	0	-0.16909345942644796
Adam Grmolensky	0	-0.17643188887103556
Adam Grmolensky	0	-0.13828305169905078
Adam Grmolensky	0	-0.13655156957412307
Adam Grmolensky	0	-0.11455265730000473
Adam Grmolensky	0	-0.14455337671084176
Adam Grmolensky	0	-0.1615834163328781
Adam Grmolensky	0	-0.13758928349645516
Adam Grmolensky	0	-0.14812494116344962
Adam Grmolensky	0	-0.16538110042504417
Adam Grmolensky	0	-0.18169332423649068
Adam Grmolensky	0	-0.16471519773979454
Adam Grmolensky	0	-0.1245344692015595
Adam Grmolensky	0	-0.0782080096481787
Adam Grmolensky	0	-0.08911218049488104
Adam Grmolensky	0	-0.08635321896860376
Adam Grmolensky	0	-0.12266138217752073
Adam Grmolensky	0	-0.11127775774088175
Adam Grmolensky	0	-0.16444321295882147
Adam Grmolensky	0	-0.1368191601892143
Adam Grmolensky	0	-0.17237751687459527
Adam Grmolensky	0	-0.18294292465917678
Adam Grmolensky	0	-0.19528703777931575
Adam Grmolensky	0	-0.18849051299881397
Adam Grmolensky	0	-0.171533819940649
Adam Grmolensky	0	-0.07939289760137275
Adam Grmolensky	0	-0.08757454887975061
Adam Grmolensky	0	-0.1189594887964325
Adam Grmolensky	0	-0.08734768541743301
Adam Grmolensky	0	-0.09649534399199522
Adam Grmolensky	0	-0.09121697637189424
Adam Grmolensky	0	-0.09610849528757467
Adam Grmolensky	0	-0.11297490931823063
Adam Grmolensky	0	-0.08482545925082727
Adam Grmolensky	0	-0.10616841723551768
Adam Grmolensky	0	-0.13182327303735736
Adam Grmolensky	0	-0.13789143150838276
Adam Grmolensky	0	-0.11645391171342413
Adam Grmolensky	0	-0.11924521777232389
Adam Grmolensky	0	-0.07792506346284864
Adam Grmolensky	0	-0.1091667268091172
Adam Grmolensky	0	-0.16358179757643737
Adam Grmolensky	0	-0.09256764436849518
Adam Grmolensky	0	-0.12988241417142923
Adam Grmolensky	0	-0.06563585431275867
Adam Grmolensky	0	-0.0778626457071625
Adam Grmolensky	0	-0.02607504234036541
Adam Grmolensky	0	-0.003978021892778183
Adam Grmolensky	0	-0.008160253349296764
Adam Grmolensky	0	-0.0017622584263626284
Adam Grmolensky	0	0.004705001136408454
Adam Grmolensky	0	-0.023996161742465022
Adam Grmolensky	0	-0.03307513570436632
Adam Grmolensky	0	-0.04777304700768986
Adam Grmolensky	0	-0.0472614930771208
Adam Grmolensky	0	-0.08211186883336152
Adam Grmolensky	0	-0.05123691734196012
Adam Grmolensky	0	-0.1376493477322751
Adam Grmolensky	0	-0.12181429661588467
Adam Grmolensky	0	-0.11432544446546108
Adam Grmolensky	0	-0.06275169778049251
Adam Grmolensky	0	-0.0687675923991838
Adam Grmolensky	0	-0.06700938638961768
Adam Grmolensky	0	-0.05697464578314376
Adam Grmolensky	0	-0.044559848822880055
Adam Grmolensky	0	-0.10652792083512959
Adam Grmolensky	0	-0.10516997745562116
Adam Grmolensky	0	-0.11062946347236385
Adam Grmolensky	0	-0.13171801249341908
Adam Grmolensky	0	-0.12273848688840067
Adam Grmolensky	0	-0.12616102398394868
Adam Grmolensky	0	-0.11022095378443982
Adam Grmolensky	0	-0.08788689815050289
Adam Grmolensky	0	-0.10584147844648623
Adam Grmolensky	0	-0.09542285641315172
Adam Grmolensky	0	-0.11684482927924394
Adam Grmolensky	0	-0.11928704063700807
Adam Grmolensky	0	-0.13620057156943374
Adam Grmolensky	0	-0.13985410870988763
Adam Grmolensky	0	-0.12462039527458885
Adam Grmolensky	0	-0.1151767893452884
Adam Grmolensky	0	-0.10323117986129686
Adam Grmolensky	0	-0.1082396582471768
Adam Grmolensky	0	-0.1129725974604013
Adam Grmolensky	0	-0.1136169399786283
Adam Grmolensky	0	-0.12053654717420051
Adam Grmolensky	0	-0.1265309361953146
Adam Grmolensky	0	-0.14557024487884773
Adam Grmolensky	0	-0.14009080233877524
Adam Grmolensky	0	-0.056697813100424696
Adam Grmolensky	0	-0.0494575253691899
Adam Grmolensky	0	-0.03178028915146634
Adam Grmolensky	0	-0.04482426320059116
Adam Grmolensky	0	-0.056391245470674756
Adam Grmolensky	0	-0.0391419068897884
Adam Grmolensky	0	-0.057715796560148774
Adam Grmolensky	0	-0.04145962260152257
Adam Grmolensky	0	-0.024528528822940016
Adam Grmolensky	0	-0.1206213792323092
Adam Grmolensky	0	-0.1209792372283531
Adam Grmolensky	0	-0.10927662300345359
Adam Grmolensky	0	-0.11841512543663882
Adam Grmolensky	0	-0.12162629365196553
Adam Grmolensky	0	-0.12000306278708554
Adam Grmolensky	0	-0.15259280423943686
Adam Grmolensky	0	-0.1627399274068307
Adam Grmolensky	0	-0.15894763085136537
Adam Grmolensky	0	-0.17589026774405642
Adam Grmolensky	0	-0.1806584536473206
Adam Grmolensky	0	-0.17266535818145756
Adam Grmolensky	0	-0.17190310685255822
Adam Grmolensky	0	-0.18541072239761053
Adam Grmolensky	0	-0.16946527927210983
Adam Grmolensky	0	-0.17830070310870666
Adam Grmolensky	0	-0.15702513279753472
Adam Grmolensky	0	-0.19891644746544934
Adam Grmolensky	0	-0.18914996278625995
Adam Grmolensky	0	-0.1979720959799375
Adam Grmolensky	0	-0.19472441035663118
Adam Grmolensky	0	-0.1636624251778382
Adam Grmolensky	0	-0.17494668423941984
Adam Grmolensky	0	-0.1578343642039748
Adam Grmolensky	0	-0.16981214524063762
Adam Grmolensky	0	-0.14505350843487952
Adam Grmolensky	0	-0.20265046551862256
Adam Grmolensky	0	-0.23098387151097494
Adam Grmolensky	0	-0.19306708308736067
Adam Grmolensky	0	-0.19917770537224175
Adam Grmolensky	0	-0.2022865789821985
Adam Grmolensky	0	-0.19481463253252673
Adam Grmolensky	0	-0.17049891428081282
Adam Grmolensky	0	-0.2872173242080427
Adam Grmolensky	0	-0.2748951784775783
Adam Grmolensky	0	-0.2768826613188218
Adam Grmolensky	0	-0.2624642711783837
Adam Grmolensky	0	-0.26474961119351237
Adam Grmolensky	0	-0.24610369149162853
Adam Grmolensky	0	-0.24527470955365882
Adam Grmolensky	0	-0.26859882292055953
Adam Grmolensky	0	-0.2763183767720577
Adam Grmolensky	0	-0.2702010000063823
Adam Grmolensky	0	-0.20674584160788306
Adam Grmolensky	0	-0.21155225785389423
Adam Grmolensky	0	-0.16287023759567043
Adam Grmolensky	0	-0.13154453559734214
Adam Grmolensky	0	-0.11716028860831183
Adam Grmolensky	0	-0.11677953463680463
Adam Grmolensky	0	-0.10838408720672048
Adam Grmolensky	0	-0.08544940881467221
Adam Grmolensky	0	-0.10025596712343736
Adam Grmolensky	0	-0.11630730568040576
Adam Grmolensky	0	-0.11128010252022022
Adam Grmolensky	0	-0.12140429840333575
Adam Grmolensky	0	-0.12857676377425792
Adam Grmolensky	0	-0.15642998114000647
Adam Grmolensky	0	-0.1375730450349653
Adam Grmolensky	0	-0.14146084536482342
Adam Grmolensky	0	-0.14635470282837415
Adam Grmolensky	0	-0.17877011121120473
Adam Grmolensky	0	-0.16157512454790274
Adam Grmolensky	0	-0.15172721232856778
Adam Grmolensky	0	-0.15239570227803606
Adam Grmolensky	0	-0.1518020980197507
Adam Grmolensky	0	-0.15374643194570314
Adam Grmolensky	0	-0.16888841137536448
Adam Grmolensky	0	-0.1601953845144614
Adam Grmolensky	0	-0.18324270321109445
Adam Grmolensky	0	-0.13448786336304314
Adam Grmolensky	0	-0.15134874222990266
Adam Grmolensky	0	-0.17647930684858446
Adam Grmolensky	0	-0.16333788570091473
Adam Grmolensky	0	-0.17588480770110318
Adam Grmolensky	0	-0.05294123462516265
Adam Grmolensky	0	-0.04779323264820837
Adam Grmolensky	0	-0.07336048890395214
Adam Grmolensky	0	-0.09793550202847007
Adam Grmolensky	0	-0.0861466493152221
Adam Grmolensky	0	-0.07412701897929036
Adam Grmolensky	0	-0.07269222296004355
Adam Grmolensky	0	-0.08423227468253647
Adam Grmolensky	0	-0.10700208202040863
Adam Grmolensky	0	-0.11487323446380795
Adam Grmolensky	0	-0.11314691335639426
Adam Grmolensky	0	-0.0723248893580648
Adam Grmolensky	0	-0.0892368574200964
Adam Grmolensky	0	-0.08641045612022892
Adam Grmolensky	0	-0.06726097373618112
Adam Grmolensky	0	-0.059763790996838984
Adam Grmolensky	0	-0.05718541487278295
Adam Grmolensky	0	-0.08789910502654429
Adam Grmolensky	0	-0.082222194464397
Adam Grmolensky	0	-0.13157215212185458
Adam Grmolensky	0	-0.16959841292964567
Adam Grmolensky	0	-0.1500482127670563
Adam Grmolensky	0	-0.18520378490552689
Adam Grmolensky	0	-0.19024769758066382
Adam Grmolensky	0	-0.1911760309366203
Adam Grmolensky	0	-0.18107981704738402
Adam Grmolensky	0	-0.16461525218175255
Adam Grmolensky	0	-0.18743714662663263
Adam Grmolensky	0	-0.17629753934352782
Adam Grmolensky	0	-0.1602425671826965
Adam Grmolensky	0	-0.1698218524043824
Adam Grmolensky	0	-0.17427599313055583
Adam Grmolensky	0	-0.17467873127868888
Adam Grmolensky	0	-0.17577522182299737
Adam Grmolensky	0	-0.1668704175899123
Adam Grmolensky	0	-0.14223031007265582
Adam Grmolensky	0	-0.126730055303107
Adam Grmolensky	0	-0.15475505573113912
Adam Grmolensky	0	-0.1992835331721927
Adam Grmolensky	0	-0.20877167066857705
Adam Grmolensky	0	-0.18064499966364098
Adam Grmolensky	0	-0.17760610374086747
Adam Grmolensky	0	-0.1806631505849339
Adam Grmolensky	0	-0.19083584498614434
Adam Grmolensky	0	-0.1779467565339921
Adam Grmolensky	0	-0.15110719842320086
Adam Grmolensky	0	-0.15679885624304477
Adam Grmolensky	0	-0.1541847295409774
Adam Grmolensky	0	-0.14977577195336203
Adam Grmolensky	0	-0.10516851821472464
Adam Grmolensky	0	-0.11992101702353444
Adam Grmolensky	0	-0.13117114010515146
Adam Grmolensky	0	-0.13143390510728276
Adam Grmolensky	0	-0.13205591962628904
Adam Grmolensky	0	-0.1421879071233993
Adam Grmolensky	0	-0.11333460817149255
Adam Grmolensky	0	-0.12548935884120777
Adam Grmolensky	0	-0.11466956920678088
Adam Grmolensky	0	-0.11449147888911951
Adam Grmolensky	0	-0.11506397641028343
Adam Grmolensky	0	-0.13323242857659176
Adam Grmolensky	0	-0.12394063740934029
Adam Grmolensky	0	-0.15012252767262274
Adam Grmolensky	0	-0.12668688749098173
Adam Grmolensky	0	-0.135318881859693
Adam Grmolensky	0	-0.12245476954068364
Adam Grmolensky	0	-0.10862770598874448
Adam Grmolensky	0	-0.12800933017139007
Adam Grmolensky	0	-0.07416261420963435
Adam Grmolensky	0	-0.08956372008382602
Adam Grmolensky	0	-0.08409102270733204
Adam Grmolensky	0	-0.06562863770907396
Adam Grmolensky	0	-0.07243919841562746
Adam Grmolensky	0	-0.07612284550709925
Adam Grmolensky	0	-0.08432839076483162
Adam Grmolensky	0	-0.07148540383407159
Adam Grmolensky	0	-0.06952968590552114
Adam Grmolensky	0	-0.07948263913806594
Adam Grmolensky	0	-0.07140763262240593
Adam Grmolensky	0	-0.057138441893154174
Adam Grmolensky	0	-0.05523977686718412
Adam Grmolensky	0	-0.031123994134458266
Adam Grmolensky	0	-0.013855877832602365
Adam Grmolensky	0	-0.012755586530659252
Adam Grmolensky	0	-0.012696391238815774
Adam Grmolensky	0	-0.0058871848402561044
Adam Grmolensky	0	-0.00837172002482639
Adam Grmolensky	0	-0.005708293803725756
Adam Grmolensky	0	-0.0026489975927051213
Adam Grmolensky	0	-0.010224203796332931
Adam Grmolensky	0	-0.013754329703255741
Adam Grmolensky	0	-0.009122802045158473
Adam Grmolensky	0	-0.01869145043498857
Adam Grmolensky	0	-0.015886286120525978
Adam Grmolensky	0	-0.007310854710041587
Adam Grmolensky	0	-0.02897609581534677
Adam Grmolensky	0	-0.0370643275230326
Adam Grmolensky	0	-0.06607054353413094
Adam Grmolensky	0	-0.07164374663379255
Adam Grmolensky	0	-0.06247825440206495
Adam Grmolensky	0	-0.045851632905942796
Adam Grmolensky	0	-0.05936776510330191
Adam Grmolensky	0	-0.0630219954141299
Adam Grmolensky	0	-0.05193624001312086
Adam Grmolensky	0	-0.04189542864878354
Adam Grmolensky	0	-0.04570556704923673
Adam Grmolensky	0	-0.04202978936467172
Adam Grmolensky	0	-0.06421115399920102
Adam Grmolensky	0	-0.05403822312424622
Adam Grmolensky	0	-0.04778031659626891
Adam Grmolensky	0	-0.054110574852863524
Adam Grmolensky	0	-0.05998036061510917
Adam Grmolensky	0	-0.05516603473441886
Adam Grmolensky	0	-0.05404871169983502
Adam Grmolensky	0	-0.057667565590489744
Adam Grmolensky	0	-0.057475878887457754
Adam Grmolensky	0	-0.06053686265576613
Adam Grmolensky	0	-0.05721860383866653
Adam Grmolensky	0	-0.06960315775662657
Adam Grmolensky	0	-0.0757085966401716
Adam Grmolensky	0	-0.07408722433651752
Adam Grmolensky	0	-0.07876244932575815
Adam Grmolensky	0	-0.08356177742410725
Adam Grmolensky	0	-0.08197072224505736
Adam Grmolensky	0	-0.07506335346877355
Adam Grmolensky	0	-0.062241397271772914
Adam Grmolensky	0	-0.06317513956074672
Adam Grmolensky	0	-0.06801285857199674
Adam Grmolensky	0	-0.06799446465710082
Adam Grmolensky	0	-0.0591932592646289
Adam Grmolensky	0	-0.07301623814368133
Adam Grmolensky	0	-0.07635357901611575
Adam Grmolensky	0	-0.07889094506905528
Adam Grmolensky	0	-0.028969761932086807
Adam Grmolensky	0	-0.026677479832644402
Adam Grmolensky	0	-0.03895266919381793
Adam Grmolensky	0	-0.04073416676487562
Adam Grmolensky	0	-0.040837282552833726
Adam Grmolensky	0	-0.03698349545179386
Adam Grmolensky	0	-0.04463212379927431
Adam Grmolensky	0	-0.04922522480951519
Adam Grmolensky	0	-0.04979079381155313
Adam Grmolensky	0	-0.1264652185126159
Adam Grmolensky	0	-0.1125332867045274
Adam Grmolensky	0	-0.10448521626817232
Adam Grmolensky	0	-0.10591856010841952
Adam Grmolensky	0	-0.1081166109412395
Adam Grmolensky	0	-0.1208751310048067
Adam Grmolensky	0	-0.12597272969494425
Adam Grmolensky	0	-0.05466867894777783
Adam Grmolensky	0	-0.07464341534310384
Adam Grmolensky	0	-0.08425969585417727
Adam Grmolensky	0	-0.0864108228072594
Adam Grmolensky	0	-0.0929675250673813
Adam Grmolensky	0	-0.11171596685180535
Adam Grmolensky	0	-0.10911348326764032
Adam Grmolensky	0	-0.07822479692677743
Adam Grmolensky	0	-0.05261588125559935
Adam Grmolensky	0	-0.06663522718001404
Adam Grmolensky	0	-0.10138366167458487
Adam Grmolensky	0	-0.10520996289024404
Adam Grmolensky	0	-0.10950733195569173
Adam Grmolensky	0	-0.06250404892454219
Adam Grmolensky	0	-0.04244482884482155
Adam Grmolensky	0	-0.024980211363891697
Adam Grmolensky	0	-0.01998803488167708
Adam Grmolensky	0	-0.02451785655497346
Adam Grmolensky	0	-0.00011947993784353073
Adam Grmolensky	0	-0.03322909302154867
Adam Grmolensky	0	-0.03085305003677169
Adam Grmolensky	0	-0.03364831267074678
Adam Grmolensky	0	-0.03551443766935369
Adam Grmolensky	0	-0.009216237695659546
Adam Grmolensky	0	-0.03182899558547275
Adam Grmolensky	0	-0.14565370728173524
Adam Grmolensky	0	-0.08246633748641065
Adam Grmolensky	0	-0.10745508943665279
Adam Grmolensky	0	-0.048426867450235694
Adam Grmolensky	0	-0.07986311532368613
Adam Grmolensky	0	-0.0689602239549303
Adam Grmolensky	0	-0.07394533162446641
Adam Grmolensky	0	-0.09620731919442484
Adam Grmolensky	0	-0.1209912438622594
Adam Grmolensky	0	-0.02090381514379744
Adam Grmolensky	0	-0.0055817619184205525
Adam Grmolensky	0	-0.014141470429308467
Adam Grmolensky	0	-0.007917948677010539
Adam Grmolensky	0	0.002437887092313823
Adam Grmolensky	0	-0.005696964747947397
Adam Grmolensky	0	0.028098123815293974
Adam Grmolensky	0	0.025249099366287442
Adam Grmolensky	0	0.03179877757374383
Adam Grmolensky	0	0.01753488014738952
Adam Grmolensky	0	0.014060425913470953
Adam Grmolensky	0	0.0042625635802927
Adam Grmolensky	0	-8.649306013550073e-05
Adam Grmolensky	0	0.03556358560831052
Adam Grmolensky	0	0.05524406068088747
Adam Grmolensky	0	0.07171185224243196
Adam Grmolensky	0	0.04615395009229739
Adam Grmolensky	0	0.05327516071070293
Adam Grmolensky	0	-0.008041062968383611
Adam Grmolensky	0	-0.059218490958673015
Adam Grmolensky	0	-0.042732405155959746
Adam Grmolensky	0	-0.030355507686977798
Adam Grmolensky	0	-0.02584192178861365
Adam Grmolensky	0	-0.024842278015307542
Adam Grmolensky	0	-0.03688360096437124
Adam Grmolensky	0	-0.06724588754683611
Adam Grmolensky	0	-0.047182169807474986
Adam Grmolensky	0	-0.022375702393105296
Adam Grmolensky	0	-0.06464442138343841
Adam Grmolensky	0	-0.07699379568981994
Adam Grmolensky	0	-0.0719948529499702
Adam Grmolensky	0	-0.06055838823329472
Adam Grmolensky	0	-0.07616861811660451
Adam Grmolensky	0	-0.07950006855806153
Adam Grmolensky	0	-0.0898267966380401
Adam Grmolensky	0	-0.006942236876372063
Adam Grmolensky	0	-0.024277814978993645
Adam Grmolensky	0	-0.0216630828312816
Adam Grmolensky	0	-0.04097848766516751
Adam Grmolensky	0	-0.04145704111789856
Adam Grmolensky	0	-0.045415958861713145
Adam Grmolensky	0	-0.029695102971941584
Adam Grmolensky	0	-0.04503265429433782
Adam Grmolensky	0	-0.03890445070661892
Adam Grmolensky	0	-0.04000032349954853
Adam Grmolensky	0	-0.0352128476020675
Adam Grmolensky	0	-0.037301369031358736
Adam Grmolensky	0	-0.04348822427545908
Adam Grmolensky	0	-0.050530543897140956
Adam Grmolensky	0	-0.06287610676556865
Adam Grmolensky	0	-0.07426791303563485
Adam Grmolensky	0	-0.0684802063138954
Adam Grmolensky	0	-0.05204937039604385
Adam Grmolensky	0	-0.027852277613174534
Adam Grmolensky	0	-0.045960962808776096
Adam Grmolensky	0	-0.05136010699189221
Adam Grmolensky	0	-0.09138099190545917
Adam Grmolensky	0	-0.053445892444867124
Adam Grmolensky	0	-0.07566440161656726
Adam Grmolensky	0	-0.10650155606038955
Adam Grmolensky	0	-0.11937445262276083
Adam Grmolensky	0	-0.1521175233380747
Adam Grmolensky	0	-0.0907120445392019
Adam Grmolensky	0	-0.18763147190551405
Adam Grmolensky	0	-0.1626227520906216
Adam Grmolensky	0	-0.23984950229352764
Adam Grmolensky	0	-0.16769204940172058
Adam Grmolensky	0	-0.17276552682303437
Adam Grmolensky	0	-0.1447195218804671
Adam Grmolensky	0	-0.21549161105594852
Adam Grmolensky	0	-0.22299641273341309
Adam Grmolensky	0	-0.2135941232279265
Adam Grmolensky	0	-0.18265115353969724
Adam Grmolensky	0	-0.19027063635521407
Adam Grmolensky	0	-0.14657678943542632
Adam Grmolensky	0	-0.14154769467075334
Adam Grmolensky	0	-0.13782662257497905
Adam Grmolensky	0	-0.1337513746026495
Adam Grmolensky	0	-0.07591289002104937
Adam Grmolensky	0	-0.09094489327235859
Adam Grmolensky	0	-0.04315643873010638
Adam Grmolensky	0	-0.11023539052741477
Adam Grmolensky	0	-0.17302470121480484
Adam Grmolensky	0	-0.13574981533361286
Adam Grmolensky	0	-0.14674138692740452
Adam Grmolensky	0	-0.14750302169272925
Adam Grmolensky	0	-0.12338340934615027
Adam Grmolensky	0	-0.13619819021335583
Adam Grmolensky	0	-0.1779499443789798
Adam Grmolensky	0	-0.19754548852602793
Adam Grmolensky	0	-0.1968086409527538
Adam Grmolensky	0	-0.17236375913081237
Adam Grmolensky	0	-0.12367257164280683
Adam Grmolensky	0	-0.10301247483105562
Adam Grmolensky	0	-0.10661208672821419
Adam Grmolensky	0	-0.10452901738976172
Adam Grmolensky	0	-0.08502402908753869
Adam Grmolensky	0	-0.07052449225027255
Adam Grmolensky	0	-0.12734405896587037
Adam Grmolensky	0	-0.08150055345464657
Adam Grmolensky	0	-0.11114381929206729
Adam Grmolensky	0	-0.1259261623293782
Adam Grmolensky	0	-0.10571780059741165
Adam Grmolensky	0	-0.12064991288559249
Adam Grmolensky	0	-0.1286979112111653
Adam Grmolensky	0	-0.130949636364392
Adam Grmolensky	0	-0.11876329653866241
Adam Grmolensky	0	-0.132698173227063
Adam Grmolensky	0	-0.13248531473452185
Adam Grmolensky	0	-0.1463588758481174
Adam Grmolensky	0	-0.10335688107198987
Adam Grmolensky	0	-0.1408463072466657
Adam Grmolensky	0	-0.1304628045603652
Adam Grmolensky	0	-0.13604315446603404
Adam Grmolensky	0	-0.14414078434536684
Adam Grmolensky	0	-0.10617413170304307
Adam Grmolensky	0	-0.11744951270643222
Adam Grmolensky	0	-0.11167599117955762
Adam Grmolensky	0	-0.14613051591894877
Adam Grmolensky	0	-0.15134720071686264
Adam Grmolensky	0	-0.1299228299688071
Adam Grmolensky	0	-0.11550994538633923
Adam Grmolensky	0	-0.1311563073519459
Adam Grmolensky	0	-0.1278102524724733
Adam Grmolensky	0	-0.1681394034625676
Adam Grmolensky	0	-0.16310836494187123
Adam Grmolensky	0	-0.16104767787350147
Adam Grmolensky	0	-0.15770848194858464
Adam Grmolensky	0	-0.1613946203926012
Adam Grmolensky	0	-0.165515895124134
Adam Grmolensky	0	-0.1546759988896861
Adam Grmolensky	0	-0.16563583167005236
Adam Grmolensky	0	-0.1594458180696911
Adam Grmolensky	0	-0.15399508779615761
Adam Grmolensky	0	-0.16914464381979089
Adam Grmolensky	0	-0.15765948541042935
Adam Grmolensky	0	-0.16496640211136998
Adam Grmolensky	0	-0.15700548034170492
Adam Grmolensky	0	-0.175953316933196
Adam Grmolensky	0	-0.1719792159132221
Adam Grmolensky	0	-0.17914273799271677
Adam Grmolensky	0	-0.17270755473698793
Adam Grmolensky	0	-0.15002526381466652
Adam Grmolensky	0	-0.13198269170493052
Adam Grmolensky	0	-0.13081972082166893
Adam Grmolensky	0	-0.12263482471626588
Adam Grmolensky	0	-0.11623879763271965
Adam Grmolensky	0	-0.12121495880725541
Adam Grmolensky	0	-0.12218060396774558
Adam Grmolensky	0	-0.12708797046634077
Adam Grmolensky	0	-0.1395327802379586
Adam Grmolensky	0	-0.1414430237638272
Adam Grmolensky	0	-0.14203402271886345
Adam Grmolensky	0	-0.11940339039139385
Adam Grmolensky	0	-0.11614785415696281
Adam Grmolensky	0	-0.12544958507483417
Adam Grmolensky	0	-0.13494458705708245
Adam Grmolensky	0	-0.1318329577796076
Adam Grmolensky	0	-0.1370098002717729
Adam Grmolensky	0	-0.11338375217790947
Adam Grmolensky	0	-0.10885824781274399
Adam Grmolensky	0	-0.11113729534643652
Adam Grmolensky	0	-0.10823733429362829
Adam Grmolensky	0	-0.10547551108723995
Adam Grmolensky	0	-0.10687990094456044
Adam Grmolensky	0	-0.10592404052146583
Adam Grmolensky	0	-0.10957925060929484
Adam Grmolensky	0	-0.10906966023798595
Adam Grmolensky	0	-0.09751255626142989
Adam Grmolensky	0	-0.103790793386894
Adam Grmolensky	0	-0.11876309458615415
Adam Grmolensky	0	-0.10111674630551734
Adam Grmolensky	0	-0.14287016498459704
Adam Grmolensky	0	-0.13196105673465253
Adam Grmolensky	0	-0.1370803304167042
Adam Grmolensky	0	-0.14562471973917696
Adam Grmolensky	0	-0.1362211576931529
Adam Grmolensky	0	-0.11861094008399267
Adam Grmolensky	0	-0.08524964326667357
Adam Grmolensky	0	-0.0708539639319003
Adam Grmolensky	0	-0.0692616628841109
Adam Grmolensky	0	-0.05148610025691755
Adam Grmolensky	0	-0.07449245717290227
Adam Grmolensky	0	-0.07299817836983542
Adam Grmolensky	0	-0.08202543188893528
Adam Grmolensky	0	-0.08790191468127337
Adam Grmolensky	0	-0.09794632991599557
Adam Grmolensky	0	-0.08663193519657834
Adam Grmolensky	0	-0.06496343050733158
Adam Grmolensky	0	-0.032494462249631484
Adam Grmolensky	0	-0.05302081313523119
Adam Grmolensky	0	-0.03551683969354283
Adam Grmolensky	0	-0.03730181610513844
Adam Grmolensky	0	-0.03854475927179496
Adam Grmolensky	0	-0.0500802340189094
Adam Grmolensky	0	-0.030489949645428838
Adam Grmolensky	0	-0.024842775131814626
Adam Grmolensky	0	-0.0401685322087319
Adam Grmolensky	0	-0.030457774986745373
Adam Grmolensky	0	-0.02802006316139055
Adam Grmolensky	0	-0.022386346095486342
Adam Grmolensky	0	-0.020079117530041546
Adam Grmolensky	0	-0.022828239971017877
Adam Grmolensky	0	-0.01778886978942676
Adam Grmolensky	0	-0.010472547220928136
Adam Grmolensky	0	-0.01676209394219008
Adam Grmolensky	0	-0.01320653797020896
Adam Grmolensky	0	0.0024006736554280372
Adam Grmolensky	0	0.001591330735181501
Adam Grmolensky	0	-0.012718033133077317
Adam Grmolensky	0	-0.015235126210152217
Adam Grmolensky	0	-0.018706325746183944
Adam Grmolensky	0	-0.021647994561634742
Adam Grmolensky	0	-0.024776076700938315
Adam Grmolensky	0	-0.02145900650139973
Adam Grmolensky	0	-0.023309672836511752
Adam Grmolensky	0	-0.010406172198246327
Adam Grmolensky	0	-0.011734796013475574
Adam Grmolensky	0	-0.014354612648180165
Adam Grmolensky	0	-0.0056494227956594145
Adam Grmolensky	0	-0.013601795442756637
Adam Grmolensky	0	-0.008007494853809666
Adam Grmolensky	0	0.041968069293390725
Adam Grmolensky	0	0.03687706941964633
Adam Grmolensky	0	0.004298563371539721
Adam Grmolensky	0	-0.07545071344070237
Adam Grmolensky	0	-0.07445994153883789
Adam Grmolensky	0	-0.07627604695617343
Adam Grmolensky	0	-0.07767295782541106
Adam Grmolensky	0	-0.08707869919947908
Adam Grmolensky	0	-0.08635813760581901
Adam Grmolensky	0	-0.0823126069462275
Adam Grmolensky	0	-0.09075271308064164
Adam Grmolensky	0	-0.16446083672768846
Adam Grmolensky	0	-0.1709809831023546
Adam Grmolensky	0	-0.1657523011920644
Adam Grmolensky	0	-0.16150272882294714
Adam Grmolensky	0	-0.164957798334193
Adam Grmolensky	0	-0.16726511955747156
Adam Grmolensky	0	-0.16181430325828183
Adam Grmolensky	0	-0.16149143147513123
Adam Grmolensky	0	-0.16924761402891325
Adam Grmolensky	0	-0.16801707686464692
Adam Grmolensky	0	-0.15924651801501655
Adam Grmolensky	0	-0.1745562617116646
Adam Grmolensky	0	-0.16333574694325412
Adam Grmolensky	0	-0.16123723427346504
Adam Grmolensky	0	-0.15955935062368473
Adam Grmolensky	0	-0.15947139536918853
Adam Grmolensky	0	-0.1636926318044992
Adam Grmolensky	0	-0.15922488625204267
Adam Grmolensky	0	-0.17685515352797287
Adam Grmolensky	0	-0.1850233724733573
Adam Grmolensky	0	-0.17156608709129967
Adam Grmolensky	0	-0.1855479781993035
Adam Grmolensky	0	-0.16775520493366256
Adam Grmolensky	0	-0.17499274045156307
Adam Grmolensky	0	-0.1766513218573564
Adam Grmolensky	0	-0.1756921827770205
Adam Grmolensky	0	-0.17849293558863574
Adam Grmolensky	0	-0.171917290159624
Adam Grmolensky	0	-0.17197267073487604
Adam Grmolensky	0	-0.17239087701547867
Adam Grmolensky	0	-0.17356182236997675
Adam Grmolensky	0	-0.16380481480791598
Adam Grmolensky	0	-0.1710362682162038
Adam Grmolensky	0	-0.18309787248497159
Adam Grmolensky	0	-0.1791713301426755
Adam Grmolensky	0	-0.1806887537594016
Adam Grmolensky	0	-0.1735708626213503
Adam Grmolensky	0	-0.18096086022611724
Adam Grmolensky	0	-0.17666242949570718
Adam Grmolensky	0	-0.17572693557829722
Adam Grmolensky	0	-0.17086023499913158
Adam Grmolensky	0	-0.16191381758878856
Adam Grmolensky	0	-0.15454038501974146
Adam Grmolensky	0	-0.1397973784671165
Adam Grmolensky	0	-0.14562805186897482
Adam Grmolensky	0	-0.1443429366253407
Adam Grmolensky	0	-0.1408035825026886
Adam Grmolensky	0	-0.14122100090738074
Adam Grmolensky	0	-0.13439451420392315
Adam Grmolensky	0	-0.1398124454125385
Adam Grmolensky	0	-0.13642691477066773
Adam Grmolensky	0	-0.140807129632018
Adam Grmolensky	0	-0.13309120010957845
Adam Grmolensky	0	-0.1283735436083396
Adam Grmolensky	0	-0.13592061469893554
Adam Grmolensky	0	-0.13974180563163102
Adam Grmolensky	0	-0.13413438251140383
Adam Grmolensky	0	-0.14553235621453636
Adam Grmolensky	0	-0.13899070812384326
Adam Grmolensky	0	-0.1406969224506444
Adam Grmolensky	0	-0.13435665801434485
Adam Grmolensky	0	-0.12792729541421557
Adam Grmolensky	0	-0.12604227857490385
Adam Grmolensky	0	-0.11747484734351857
Adam Grmolensky	0	-0.10874422295986122
Adam Grmolensky	0	-0.0991305234459874
Adam Grmolensky	0	-0.10119171443189509
Adam Grmolensky	0	-0.10263535027314989
Adam Grmolensky	0	-0.11097012121920354
Adam Grmolensky	0	-0.12046626368192374
Adam Grmolensky	0	-0.11770505833482414
Adam Grmolensky	0	-0.12059800080123799
Adam Grmolensky	0	-0.1142359776886985
Adam Grmolensky	0	-0.1105355856018383
Adam Grmolensky	0	-0.11220615855565927
Adam Grmolensky	0	-0.11839566624724364
Adam Grmolensky	0	-0.11746020555872219
Adam Grmolensky	0	-0.12032826748128606
Adam Grmolensky	0	-0.12460025680936894
Adam Grmolensky	0	-0.12231132486185382
Adam Grmolensky	0	-0.11825977431683589
Adam Grmolensky	0	-0.11151057369072565
Adam Grmolensky	0	-0.1216685869878065
Adam Grmolensky	0	-0.11609979177697252
Adam Grmolensky	0	-0.11228253485095396
Adam Grmolensky	0	-0.10170438196081909
Adam Grmolensky	0	-0.10674330308500365
Adam Grmolensky	0	-0.1083085844944333
Adam Grmolensky	0	-0.10221700739400105
Adam Grmolensky	0	-0.10240356339923688
Adam Grmolensky	0	-0.10263790650794916
Adam Grmolensky	0	-0.09810803531151627
Adam Grmolensky	0	-0.08455741760022434
Adam Grmolensky	0	-0.07732057313377175
Adam Grmolensky	0	-0.06960545585805887
Adam Grmolensky	0	-0.06631910163187472
Adam Grmolensky	0	-0.06549881483626177
Adam Grmolensky	0	-0.0722869321663912
Adam Grmolensky	0	-0.07876048463978302
Adam Grmolensky	0	-0.06386986099839218
Adam Grmolensky	0	-0.06592355725387693
Adam Grmolensky	0	-0.0619130060244141
Adam Grmolensky	0	-0.07173699950071932
Adam Grmolensky	0	-0.0697227084458362
Adam Grmolensky	0	-0.07402032844021016
Adam Grmolensky	0	-0.0754499402247781
Adam Grmolensky	0	-0.08138375430885203
Adam Grmolensky	0	-0.08177676735400619
Adam Grmolensky	0	-0.08157971756139933
Adam Grmolensky	0	-0.12637149690223776
Adam Grmolensky	0	-0.07142717936311466
Adam Grmolensky	0	-0.06843857420855567
Adam Grmolensky	0	-0.0779468613940115
Adam Grmolensky	0	-0.06767653708434182
Adam Grmolensky	0	-0.07219836908914122
Adam Grmolensky	0	-0.07478432671330713
Adam Grmolensky	0	-0.06633600476568226
Adam Grmolensky	0	-0.060699942310789
Adam Grmolensky	0	-0.07323205714950924
Adam Grmolensky	0	-0.06381708532634414
Adam Grmolensky	0	-0.06785455532367342
Adam Grmolensky	0	-0.05282789558054052
Adam Grmolensky	0	-0.06253933048179831
Adam Grmolensky	0	-0.057141895917001
Adam Grmolensky	0	-0.061862285170588324
Adam Grmolensky	0	-0.051249214338796756
Adam Grmolensky	0	-0.050328532438167456
Adam Grmolensky	0	-0.06568215988037725
Adam Grmolensky	0	-0.054112353694005855
Adam Grmolensky	0	-0.06403784289090532
Adam Grmolensky	0	-0.07630421661595159
Adam Grmolensky	0	-0.06875851249893299
Adam Grmolensky	0	-0.06142014554965451
Adam Grmolensky	0	-0.060775116371004884
Adam Grmolensky	0	-0.05250230762885319
Adam Grmolensky	0	-0.06648032579944688
Adam Grmolensky	0	-0.05872101223371726
Adam Grmolensky	0	-0.05448827068320303
Adam Grmolensky	0	-0.06089511566337277
Adam Grmolensky	0	-0.061783701805862457
Adam Grmolensky	0	-0.06255137209314206
Adam Grmolensky	0	-0.05886871311376682
Adam Grmolensky	0	-0.06607804195181141
Adam Grmolensky	0	-0.06753858735428862
Adam Grmolensky	0	-0.09618644318774842
Adam Grmolensky	0	-0.08252136654050464
Adam Grmolensky	0	-0.08258188748679626
Adam Grmolensky	0	-0.05406884988030576
Adam Grmolensky	0	-0.05224591470860063
Adam Grmolensky	0	-0.06270314391673783
Adam Grmolensky	0	-0.0540176127328216
Adam Grmolensky	0	-0.06504625650178175
Adam Grmolensky	0	-0.0664639098956953
Adam Grmolensky	0	-0.06195783755840606
Adam Grmolensky	0	-0.07523867620820858
Adam Grmolensky	0	-0.07688001289767762
Adam Grmolensky	0	-0.0781612737387301
Adam Grmolensky	0	-0.06882368248701184
Adam Grmolensky	0	-0.0705249515460207
Adam Grmolensky	0	-0.08625273784923318
Adam Grmolensky	0	-0.08007247471797027
Adam Grmolensky	0	-0.08043108137511411
Adam Grmolensky	0	-0.08237220114108136
Adam Grmolensky	0	-0.08460822644643198
Adam Grmolensky	0	-0.07227516787408109
Adam Grmolensky	0	-0.07591324830211811
Adam Grmolensky	0	-0.15249831633816374
Adam Grmolensky	0	-0.1083860486229146
Adam Grmolensky	0	-0.10382275621543954
Adam Grmolensky	0	-0.10924102810271585
Adam Grmolensky	0	-0.1224938329438428
Adam Grmolensky	0	-0.06405750542955141
Adam Grmolensky	0	-0.04505875640996099
Adam Grmolensky	0	-0.03066928533793778
Adam Grmolensky	0	-0.03158428957511726
Adam Grmolensky	0	-0.07620578786654238
Adam Grmolensky	0	-0.2000782549524942
Adam Grmolensky	0	-0.20211115745020147
Adam Grmolensky	0	-0.18466326089157303
Adam Grmolensky	0	-0.1735784216038121
Adam Grmolensky	0	-0.14892946464397122
Adam Grmolensky	0	-0.13795575444137442
Adam Grmolensky	0	-0.12366595433147078
Adam Grmolensky	0	-0.09616085142070233
Adam Grmolensky	0	-0.0921087286534763
Adam Grmolensky	0	-0.1291934173150893
Adam Grmolensky	0	-0.11889703899870144
Adam Grmolensky	0	-0.11800655377070673
Adam Grmolensky	0	-0.1668310293199345
Adam Grmolensky	0	-0.15651827414096534
Adam Grmolensky	0	-0.14748188700916323
Adam Grmolensky	0	-0.10892977076483412
Adam Grmolensky	0	-0.09431118702802066
Adam Grmolensky	0	-0.10052548004202673
Adam Grmolensky	0	-0.11480305316568627
Adam Grmolensky	0	-0.03172025363048295
Adam Grmolensky	0	-0.07184962967631023
Adam Grmolensky	0	-0.08684616317773926
Adam Grmolensky	0	-0.10715928258897825
Adam Grmolensky	0	-0.17052944494040015
Adam Grmolensky	0	-0.09334868052902208
Adam Grmolensky	0	-0.1023703826034469
Adam Grmolensky	0	-0.13970245792531272
Adam Grmolensky	0	-0.12077705884052034
Adam Grmolensky	0	-0.023105600009802052
Adam Grmolensky	0	-0.10525386081187074
Adam Grmolensky	0	-0.07901625638856953
Adam Grmolensky	0	-0.07922752576050505
Adam Grmolensky	0	-0.07693464016629326
Adam Grmolensky	0	-0.2911156473065074
Adam Grmolensky	0	-0.20872646982214005
Adam Grmolensky	0	-0.15226294110154395
Adam Grmolensky	0	-0.11239240886202333
Adam Grmolensky	0	-0.10969939192520775
Adam Grmolensky	0	-0.12684530044704345
Adam Grmolensky	0	-0.1394804331745033
Adam Grmolensky	0	-0.07878207710632693
Adam Grmolensky	0	-0.08011664532604003
Adam Grmolensky	0	-0.157287728808495
Adam Grmolensky	0	-0.19175812092989947
Adam Grmolensky	0	-0.1861366650345969
Adam Grmolensky	0	-0.2244449379391607
Adam Grmolensky	0	-0.20847183142919706
Adam Grmolensky	0	-0.20525963469201888
Adam Grmolensky	0	-0.2054878720836903
Adam Grmolensky	0	-0.1812163597067186
Adam Grmolensky	0	-0.09490708797841524
Adam Grmolensky	0	-0.08673587855372808
Adam Grmolensky	0	-0.05489894021342566
Adam Grmolensky	0	-0.0554900097167219
Adam Grmolensky	0	-0.055215414895500886
Adam Grmolensky	0	-0.04933186430903935
Adam Grmolensky	0	-0.04560847447096503
Adam Grmolensky	0	-0.032387764628053234
Adam Grmolensky	0	-0.03543749309319734
Adam Grmolensky	0	-0.08744247090062039
Adam Grmolensky	0	-0.06520972001842121
Adam Grmolensky	0	-0.05436264222148611
Adam Grmolensky	0	-0.029693912036709194
Adam Grmolensky	0	-0.044289620625047
Adam Grmolensky	0	-0.035128546066983554
Adam Grmolensky	0	0.001789938373538219
Adam Grmolensky	0	-0.002260797528286007
Adam Grmolensky	0	-0.017855529121561103
Adam Grmolensky	0	-0.02231395460965377
Adam Grmolensky	0	-0.046704861112441154
Adam Grmolensky	0	-0.014496236560399556
Adam Grmolensky	0	-0.02245745572420768
Adam Grmolensky	0	-0.04591643835319337
Adam Grmolensky	0	-0.05356726085899517
Adam Grmolensky	0	-0.06335758643774787
Adam Grmolensky	0	-0.06666922927699513
Adam Grmolensky	0	-0.06891982325080978
Adam Grmolensky	0	-0.08533526217975607
Adam Grmolensky	0	-0.09623153671735597
Adam Grmolensky	0	-0.2010300258629547
Adam Grmolensky	0	-0.19634916075025727
Adam Grmolensky	0	-0.17610705078493344
Adam Grmolensky	0	-0.16124711703768294
Adam Grmolensky	0	-0.19028314657910758
Adam Grmolensky	0	-0.11424836093786052
Adam Grmolensky	0	-0.10063862826862123
Adam Grmolensky	0	-0.07420638124326148
Adam Grmolensky	0	-0.021942837349726962
Adam Grmolensky	0	-0.020210827173499216
Adam Grmolensky	0	-0.010141186392132726
Adam Grmolensky	0	-0.04736087744520172
Adam Grmolensky	0	-0.041306115937478405
Adam Grmolensky	0	-0.1098745378619236
Adam Grmolensky	0	-0.10704439094199851
Adam Grmolensky	0	-0.08403758425563095
Adam Grmolensky	0	-0.08550610520133961
Adam Grmolensky	0	-0.07396547793445268
Adam Grmolensky	0	-0.0992710460014618
Adam Grmolensky	0	-0.13869120070932756
Adam Grmolensky	0	-0.07624439886824366
Adam Grmolensky	0	-0.07261329645577763
Adam Grmolensky	0	-0.11646235830219538
Adam Grmolensky	0	-0.12087741565980245
Adam Grmolensky	0	-0.1451892232319012
Adam Grmolensky	0	-0.12170608544897624
Adam Grmolensky	0	-0.12801024236730618
Adam Grmolensky	0	-0.15511562731065573
Adam Grmolensky	0	-0.21470924310787293
Adam Grmolensky	0	-0.18437937900287193
Adam Grmolensky	0	-0.2035436136340926
Adam Grmolensky	0	-0.18290711293022993
Adam Grmolensky	0	-0.27572849394384596
Adam Grmolensky	0	-0.18135653704876376
Adam Grmolensky	0	-0.14664484675412384
Adam Grmolensky	0	-0.25122449145301406
Adam Grmolensky	0	-0.16754213439586352
Adam Grmolensky	0	-0.14846540042692474
Adam Grmolensky	0	-0.0918157940534997
Adam Grmolensky	0	-0.09133268143832739
Adam Grmolensky	0	-0.09945826042177254
Adam Grmolensky	0	-0.11892534185860498
Adam Grmolensky	0	-0.17542389110300433
Adam Grmolensky	0	-0.1553160738846656
Adam Grmolensky	0	-0.13420224911861592
Adam Grmolensky	0	-0.11015302955993617
Adam Grmolensky	0	-0.1289526354481129
Adam Grmolensky	0	-0.13497768513365757
Adam Grmolensky	0	-0.13315649110604283
Adam Grmolensky	0	-0.11096265875297134
Adam Grmolensky	0	-0.08094865836211322
Adam Grmolensky	0	-0.07464944238783272
Adam Grmolensky	0	-0.0897081915341282
Adam Grmolensky	0	-0.08872765571440265
Adam Grmolensky	0	-0.05940356437465466
Adam Grmolensky	0	-0.05513793359605554
Adam Grmolensky	0	-0.06806126602676223
Adam Grmolensky	0	-0.06624318449726374
Adam Grmolensky	0	-0.07253983063753328
Adam Grmolensky	0	-0.10028972055774676
Adam Grmolensky	0	-0.0831233999443369
Adam Grmolensky	0	-0.13794358148896
Adam Grmolensky	0	-0.08247725175965663
Adam Grmolensky	0	-0.11875934765948158
Adam Grmolensky	0	-0.15200000453722468
Adam Grmolensky	0	-0.16068563104646194
Adam Grmolensky	0	-0.07124196762004333
Adam Grmolensky	0	-0.12389656681420222
Adam Grmolensky	0	-0.1449020842416406
Adam Grmolensky	0	0.007810870856207047
Adam Grmolensky	0	0.0070533957778311784
Adam Grmolensky	0	-0.023276989300902773
Adam Grmolensky	0	-0.04323427839410532
Adam Grmolensky	0	0.005117578324033145
Adam Grmolensky	0	-0.08262991665022214
Adam Grmolensky	0	-0.0822808233753267
Adam Grmolensky	0	-0.15366245803107012
Adam Grmolensky	0	-0.06995889385257442
Adam Grmolensky	0	-0.06653895657226774
Adam Grmolensky	0	-0.15857516250595927
Adam Grmolensky	0	-0.12122161698676853
Adam Grmolensky	0	-0.09035998979224005
Adam Grmolensky	0	-0.0934374426837289
Adam Grmolensky	0	-0.13421217786063555
Adam Grmolensky	0	-0.12915531265975977
Adam Grmolensky	0	-0.0937631431960485
Adam Grmolensky	0	-0.15254706366675808
Adam Grmolensky	0	-0.1349080950235096
Adam Grmolensky	0	-0.07609882483169261
Adam Grmolensky	0	-0.0918229247336499
Adam Grmolensky	0	-0.0069911130180203285
Adam Grmolensky	0	0.03640912831081439
Adam Grmolensky	0	0.021000687528773238
Adam Grmolensky	0	-0.0018869650057143639
Adam Grmolensky	0	0.007266542121127123
Adam Grmolensky	0	0.02026182622514716
Adam Grmolensky	0	0.004973301196548152
Adam Grmolensky	0	0.0003605880535864081
Adam Grmolensky	0	-0.02471232097858797
Adam Grmolensky	0	-0.0006577187149327257
Adam Grmolensky	0	-0.0027181665794282217
Adam Grmolensky	0	0.0129970107504708
Adam Grmolensky	0	0.005066345432952535
Adam Grmolensky	0	-0.028831941471066852
Adam Grmolensky	0	-0.018726901128765266
Adam Grmolensky	0	-0.06204179387794613
Adam Grmolensky	0	-0.06676862134657467
Adam Grmolensky	0	-0.09153404337587885
Adam Grmolensky	0	-0.03253682274275223
Adam Grmolensky	0	-0.04513967416095603
Adam Grmolensky	0	-0.100762818102518
Adam Grmolensky	0	-0.08913329795868835
Adam Grmolensky	0	-0.10797888220856114
Adam Grmolensky	0	-0.1300940573708793
Adam Grmolensky	0	-0.10448424633472604
Adam Grmolensky	0	-0.11079787593759209
Adam Grmolensky	0	-0.06482653769202054
Adam Grmolensky	0	-0.05048104595610506
Adam Grmolensky	0	-0.0924724995144044
Adam Grmolensky	0	-0.09153459582638616
Adam Grmolensky	0	-0.09288295406323392
Adam Grmolensky	0	-0.0739061125672376
Adam Grmolensky	0	-0.0723386806413841
Adam Grmolensky	0	-0.05216412710086768
Adam Grmolensky	0	-0.12684223875896353
Adam Grmolensky	0	-0.10783767480054282
Adam Grmolensky	0	-0.09784434729265552
Adam Grmolensky	0	-0.07920784879379562
Adam Grmolensky	0	-0.07731084384555015
Adam Grmolensky	0	-0.05554538834195899
Adam Grmolensky	0	-0.05774820773680668
Adam Grmolensky	0	-0.057899374946381255
Adam Grmolensky	0	-0.06639390819559943
Adam Grmolensky	0	-0.0706075233927253
Adam Grmolensky	0	-0.07836736843411324
Adam Grmolensky	0	-0.09958014039106
Adam Grmolensky	0	-0.09944593000214
Adam Grmolensky	0	-0.12793798862880648
Adam Grmolensky	0	-0.14790530083896092
Adam Grmolensky	0	-0.1516064059027195
Adam Grmolensky	0	-0.15776032065648074
Adam Grmolensky	0	-0.1594650531484872
Adam Grmolensky	0	-0.16928065813101348
Adam Grmolensky	0	-0.1516566682571009
Adam Grmolensky	0	-0.16168631287493823
Adam Grmolensky	0	-0.12512804996636645
Adam Grmolensky	0	-0.13742913929127032
Adam Grmolensky	0	-0.14726118045558217
Adam Grmolensky	0	-0.16391790408129753
Adam Grmolensky	0	-0.13492589403164648
Adam Grmolensky	0	-0.12408038131341519
Adam Grmolensky	0	-0.12589527462202701
Adam Grmolensky	0	-0.09064104205412953
Adam Grmolensky	0	-0.06450286323829649
Adam Grmolensky	0	-0.05287612267692629
Adam Grmolensky	0	-0.11440703953659304
Adam Grmolensky	0	-0.1052139832305293
Adam Grmolensky	0	-0.10271633353761579
Adam Grmolensky	0	-0.09984676956693184
Adam Grmolensky	0	-0.0920110681487853
Adam Grmolensky	0	-0.10647223989269959
Adam Grmolensky	0	-0.10247695541881062
Adam Grmolensky	0	-0.09688690310601851
Adam Grmolensky	0	-0.09781702521134569
Adam Grmolensky	0	-0.09374790099181801
Adam Grmolensky	0	-0.08305353554411274
Adam Grmolensky	0	-0.08925304433889646
Adam Grmolensky	0	-0.06592256758134862
Adam Grmolensky	0	-0.07996588123187015
Adam Grmolensky	0	-0.08645386250128921
Adam Grmolensky	0	-0.08943867703724633
Adam Grmolensky	0	-0.08811627660488655
Adam Grmolensky	0	-0.10666521648854896
Adam Grmolensky	0	-0.11979698722851462
Adam Grmolensky	0	-0.11433696942411013
Adam Grmolensky	0	-0.11140724981211181
Adam Grmolensky	0	-0.11903897732386537
Adam Grmolensky	0	-0.10475211363320178
Adam Grmolensky	0	-0.10541787820268489
Adam Grmolensky	0	-0.13701041176235274
Adam Grmolensky	0	-0.1309641355054239
Adam Grmolensky	0	-0.13917735192343778
Adam Grmolensky	0	-0.1400233229832008
Adam Grmolensky	0	-0.10910698194391609
Adam Grmolensky	0	-0.10873309812706951
Adam Grmolensky	0	-0.10514889079086201
Adam Grmolensky	0	-0.0990182314495099
Adam Grmolensky	0	-0.09674333908793431
Adam Grmolensky	0	-0.09459996168046736
Adam Grmolensky	0	-0.09715427560746016
Adam Grmolensky	0	-0.0916061027424434
Adam Grmolensky	0	-0.07645001069253578
Adam Grmolensky	0	-0.07952436905068629
Adam Grmolensky	0	-0.09856059008922204
Adam Grmolensky	0	-0.10232776863443567
Adam Grmolensky	0	-0.10249361360105472
Adam Grmolensky	0	-0.095396981696563
Adam Grmolensky	0	-0.0927147723313096
Adam Grmolensky	0	-0.10418436834892043
Adam Grmolensky	0	-0.09659581724332636
Adam Grmolensky	0	-0.08660509515044239
Adam Grmolensky	0	-0.07732698885924053
Adam Grmolensky	0	-0.08917837819199106
Adam Grmolensky	0	-0.10002377465553515
Adam Grmolensky	0	-0.10935973861733715
Adam Grmolensky	0	-0.10902496509865955
Adam Grmolensky	0	-0.09926401898667246
Adam Grmolensky	0	-0.10112209951292589
Adam Grmolensky	0	-0.10382784246508556
Adam Grmolensky	0	-0.0968839247036919
Adam Grmolensky	0	-0.09340250956480785
Adam Grmolensky	0	-0.08817945707964113
Adam Grmolensky	0	-0.06664227182199314
Adam Grmolensky	0	-0.05646753162832177
Adam Grmolensky	0	-0.06065696576509466
Adam Grmolensky	0	-0.06790158695276646
Adam Grmolensky	0	-0.06669023728598578
Adam Grmolensky	0	-0.0598410945005112
Adam Grmolensky	0	-0.061255982923202
Adam Grmolensky	0	-0.05789377715362801
Adam Grmolensky	0	-0.0669138557638426
Adam Grmolensky	0	-0.053266956176260455
Adam Grmolensky	0	-0.07329874040997555
Adam Grmolensky	0	-0.08222641309176959
Adam Grmolensky	0	-0.08902742386919038
Adam Grmolensky	0	-0.09423489647000614
Adam Grmolensky	0	-0.1048868959139143
Adam Grmolensky	0	-0.10192963628900287
Adam Grmolensky	0	-0.10775445195504765
Adam Grmolensky	0	-0.11042955590217156
Adam Grmolensky	0	-0.10671341984071454
Adam Grmolensky	0	-0.10448460244766619
Adam Grmolensky	0	-0.08744405804583988
Adam Grmolensky	0	-0.09690479273522992
Adam Grmolensky	0	-0.10264579850144384
Adam Grmolensky	0	-0.10968282825557324
Adam Grmolensky	0	-0.10213344594175257
Adam Grmolensky	0	-0.10616614576259059
Adam Grmolensky	0	-0.09621307225827058
Adam Grmolensky	0	-0.08190006476787612
Adam Grmolensky	0	-0.07325255199398943
Adam Grmolensky	0	-0.07195738677565841
Adam Grmolensky	0	-0.07263054480780366
Adam Grmolensky	0	-0.09166318386160088
Adam Grmolensky	0	-0.10659353160740223
Adam Grmolensky	0	-0.10460644868434868
Adam Grmolensky	0	-0.10091824338925308
Adam Grmolensky	0	-0.10156176749628044
Adam Grmolensky	0	-0.10006411187420704
Adam Grmolensky	0	-0.10257605845455081
Adam Grmolensky	0	-0.10390973791838001
Adam Grmolensky	0	-0.10059826949837082
Adam Grmolensky	0	-0.10676227170674563
Adam Grmolensky	0	-0.11010140567500742
Adam Grmolensky	0	-0.10528911878219124
Adam Grmolensky	0	-0.10392801637150517
Adam Grmolensky	0	-0.11352701976463948
Adam Grmolensky	0	-0.11149431770807167
Adam Grmolensky	0	-0.12180165113341611
Adam Grmolensky	0	-0.11255209577185207
Adam Grmolensky	0	-0.1252839064040663
Adam Grmolensky	0	-0.1309595646727189
Adam Grmolensky	0	-0.12629177286642274
Adam Grmolensky	0	-0.11681001145927168
Adam Grmolensky	0	-0.12229616971763708
Adam Grmolensky	0	-0.1158166597182994
Adam Grmolensky	0	-0.12329977139621642
Adam Grmolensky	0	-0.1217380092889537
Adam Grmolensky	0	-0.12521204776534234
Adam Grmolensky	0	-0.1349753228319098
Adam Grmolensky	0	-0.13100258820942498
Adam Grmolensky	0	-0.12955217151407775
Adam Grmolensky	0	-0.1455480589652108
Adam Grmolensky	0	-0.1504095406486289
Adam Grmolensky	0	-0.1479442419169243
Adam Grmolensky	0	-0.1397099779873256
Adam Grmolensky	0	-0.129778476478213
Adam Grmolensky	0	-0.13211818837563066
Adam Grmolensky	0	-0.13989356680071863
Adam Grmolensky	0	-0.10098313219826209
Adam Grmolensky	0	-0.18757473333448735
Adam Grmolensky	0	-0.16503525034628555
Adam Grmolensky	0	-0.1749656622607436
Adam Grmolensky	0	-0.16686038190651178
Adam Grmolensky	0	-0.16544334002298772
Adam Grmolensky	0	-0.1575314518272745
Adam Grmolensky	0	-0.12929473202899866
Adam Grmolensky	0	-0.11552867655852868
Adam Grmolensky	0	-0.12223524546817088
Adam Grmolensky	0	-0.13142979460022977
Adam Grmolensky	0	-0.1254791566166892
Adam Grmolensky	0	-0.13381404399849506
Adam Grmolensky	0	-0.11977757412055355
Adam Grmolensky	0	-0.11514700970317396
Adam Grmolensky	0	-0.1344009748159798
Adam Grmolensky	0	-0.14580134314623733
Adam Grmolensky	0	-0.12459360245779705
Adam Grmolensky	0	-0.1261757623433684
Adam Grmolensky	0	-0.16839566549904297
Adam Grmolensky	0	-0.12189610039159829
Adam Grmolensky	0	-0.12178264573874927
Adam Grmolensky	0	-0.06434461769892436
Adam Grmolensky	0	-0.08447907713947024
Adam Grmolensky	0	-0.07133078380021324
Adam Grmolensky	0	-0.06668734501207017
Adam Grmolensky	0	-0.0680544533037934
Adam Grmolensky	0	-0.0424045828518696
Adam Grmolensky	0	-0.04781881559646178
Adam Grmolensky	0	-0.08604673706648434
Adam Grmolensky	0	-0.14241753022762932
Adam Grmolensky	0	-0.12303976840944203
Adam Grmolensky	0	-0.11028713856298594
Adam Grmolensky	0	-0.09845315597635027
Adam Grmolensky	0	-0.08133116481458351
Adam Grmolensky	0	-0.09855194201183624
Adam Grmolensky	0	-0.11723039113875677
Adam Grmolensky	0	-0.1264043042351985
Adam Grmolensky	0	-0.1213963723056535
Adam Grmolensky	0	-0.1196375462873092
Adam Grmolensky	0	-0.11550844792980094
Adam Grmolensky	0	-0.1299995098683802
Adam Grmolensky	0	-0.14899358403687768
Adam Grmolensky	0	-0.13679609080761646
Adam Grmolensky	0	-0.0883419670860455
Adam Grmolensky	0	-0.09287305092583806
Adam Grmolensky	0	-0.04965205734690559
Adam Grmolensky	0	-0.09314132671227084
Adam Grmolensky	0	-0.13461185318091806
Adam Grmolensky	0	-0.14221320907474438
Adam Grmolensky	0	-0.1474414141606509
Adam Grmolensky	0	-0.23238684223077852
Adam Grmolensky	0	-0.1717119628955358
Adam Grmolensky	0	-0.16197052388434402
Adam Grmolensky	0	-0.21134902524730967
Adam Grmolensky	0	-0.17141554242259288
Adam Grmolensky	0	-0.18723699225633353
Adam Grmolensky	0	-0.17227365160815994
Adam Grmolensky	0	-0.1379877276023604
Adam Grmolensky	0	-0.17797485126493298
Adam Grmolensky	0	-0.17390694138381638
Adam Grmolensky	0	-0.03342098729746373
Adam Grmolensky	0	-0.048101471132859674
Adam Grmolensky	0	-0.060560255922646106
Adam Grmolensky	0	0.006065666245518242
Adam Grmolensky	0	0.01571662913114527
Adam Grmolensky	0	0.047860586025968294
Adam Grmolensky	0	0.04188208632881307
Adam Grmolensky	0	-0.009617756845281072
Adam Grmolensky	0	-0.005851184783437269
Adam Grmolensky	0	-0.0450207435403136
Adam Grmolensky	0	-0.04095974000366251
Adam Grmolensky	0	-0.0450042469342139
Adam Grmolensky	0	-0.06699814771099957
Adam Grmolensky	0	-0.06592141745675639
Adam Grmolensky	0	-0.045062008713866425
Adam Grmolensky	0	-0.05368143969953949
Adam Grmolensky	0	-0.04968697584974896
Adam Grmolensky	0	-0.0796456556648202
Adam Grmolensky	0	-0.05750176604250799
Adam Grmolensky	0	-0.07761776212924543
Adam Grmolensky	0	-0.09462649960090094
Adam Grmolensky	0	-0.09260307203048782
Adam Grmolensky	0	-0.08435629842416008
Adam Grmolensky	0	-0.04037966312167146
Adam Grmolensky	0	-0.05079893503670582
Adam Grmolensky	0	-0.04646604141452998
Adam Grmolensky	0	-0.04206035182287815
Adam Grmolensky	0	-0.07182955752365064
Adam Grmolensky	0	-0.08111916786764882
Adam Grmolensky	0	-0.09073542146505902
Adam Grmolensky	0	-0.07942009705907847
Adam Grmolensky	0	-0.09016810106802345
Adam Grmolensky	0	-0.08303584929799152
Adam Grmolensky	0	-0.08728966969723294
Adam Grmolensky	0	-0.09690543424907602
Adam Grmolensky	0	-0.08361681040847782
Adam Grmolensky	0	-0.08825948509457536
Adam Grmolensky	0	-0.05702644310093982
Adam Grmolensky	0	-0.039288286368866554
Adam Grmolensky	0	-0.039905503909635515
Adam Grmolensky	0	-0.04617069063333393
Adam Grmolensky	0	-0.04251253485921126
Adam Grmolensky	0	-0.06402172514037541
Adam Grmolensky	0	-0.06695574678006205
Adam Grmolensky	0	-0.09801337411027339
Adam Grmolensky	0	-0.130325231236092
Adam Grmolensky	0	-0.1021077679427839
Adam Grmolensky	0	-0.10431120405474482
Adam Grmolensky	0	-0.1280855047309764
Adam Grmolensky	0	-0.13549430999929454
Adam Grmolensky	0	-0.1116793686087492
Adam Grmolensky	0	-0.11708158105514005
Adam Grmolensky	0	-0.11585603769123036
Adam Grmolensky	0	-0.13271523998911477
Adam Grmolensky	0	-0.1179871640928655
Adam Grmolensky	0	-0.1090300733875022
Adam Grmolensky	0	-0.1062296142231793
Adam Grmolensky	0	-0.1078359017056193
Adam Grmolensky	0	-0.09173630266130481
Adam Grmolensky	0	-0.09278457781818446
Adam Grmolensky	0	-0.08898706548833746
Adam Grmolensky	0	-0.07070543207578112
Adam Grmolensky	0	-0.07951677643011516
Adam Grmolensky	0	-0.07958738265472304
Adam Grmolensky	0	-0.0842545047616376
Adam Grmolensky	0	-0.08776584352584928
Adam Grmolensky	0	-0.07956055843364096
Adam Grmolensky	0	-0.07595772476837301
Adam Grmolensky	0	-0.0827396004016489
Adam Grmolensky	0	-0.08412497961128476
Adam Grmolensky	0	-0.08269577632559558
Adam Grmolensky	0	-0.08834196984948048
Adam Grmolensky	0	-0.08292300407671671
Adam Grmolensky	0	-0.08233044502875778
Adam Grmolensky	0	-0.08802841262799206
Adam Grmolensky	0	-0.08656335745008979
Adam Grmolensky	0	-0.09722545948320013
Adam Grmolensky	0	-0.08862192430539233
Adam Grmolensky	0	-0.09792685498313222
Adam Grmolensky	0	-0.10355221077744986
Adam Grmolensky	0	-0.08925649786582708
Adam Grmolensky	0	-0.09068603304838972
Adam Grmolensky	0	-0.08734029770816698
Adam Grmolensky	0	-0.07593476864644468
Adam Grmolensky	0	-0.07844555228689681
Adam Grmolensky	0	-0.08746979650464777
Adam Grmolensky	0	-0.07811024090024901
Adam Grmolensky	0	-0.07759603460793371
Adam Grmolensky	0	-0.06613919046173956
Adam Grmolensky	0	-0.05473489097295964
Adam Grmolensky	0	-0.058327473325818446
Adam Grmolensky	0	-0.0628252790245463
Adam Grmolensky	0	-0.05612723234745291
Adam Grmolensky	0	-0.0649422527808596
Adam Grmolensky	0	-0.061343266877736474
Adam Grmolensky	0	-0.05672065276900176
Adam Grmolensky	0	-0.05827095341642073
Adam Grmolensky	0	-0.05418312165320047
Adam Grmolensky	0	-0.06214666061821325
Adam Grmolensky	0	-0.05244526095932521
Adam Grmolensky	0	-0.057829802330019275
Adam Grmolensky	0	-0.05667064443531353
Adam Grmolensky	0	-0.0543844258787511
Adam Grmolensky	0	-0.05974295876236374
Adam Grmolensky	0	-0.05552420028212146
Adam Grmolensky	0	-0.0507395672349541
Adam Grmolensky	0	-0.056011689798519795
Adam Grmolensky	0	-0.0473788731146622
Adam Grmolensky	0	-0.022957541442048923
Adam Grmolensky	0	-0.04381111617838526
Adam Grmolensky	0	-0.041236605125639925
Adam Grmolensky	0	-0.006783127233570163
Adam Grmolensky	0	-0.07929917955704334
Adam Grmolensky	0	-0.05884830903406142
Adam Grmolensky	0	-0.029826752451100752
Adam Grmolensky	0	-0.024793454027860956
Adam Grmolensky	0	-0.05481251709556746
Adam Grmolensky	0	-0.09333222583222045
Adam Grmolensky	0	-0.09875424717635087
Adam Grmolensky	0	-0.10747259408509176
Adam Grmolensky	0	-0.03141610214947428
Adam Grmolensky	0	-0.03520060219602687
Adam Grmolensky	0	-0.055868442693175785
Adam Grmolensky	0	-0.1057764209348425
Adam Grmolensky	0	-0.10854028618219043
Adam Grmolensky	0	-0.09765264830278754
Adam Grmolensky	0	-0.06773834271324108
Adam Grmolensky	0	-0.0640867365737358
Adam Grmolensky	0	-0.06640466646030589
Adam Grmolensky	0	-0.1344856413046095
[truncated: 200,001 more rows]
