# Supplementary material for: Impact of Nutrition Education on Dietary Intake and Body Composition Among Czech University Students Studying Nutrition and Food
Source: Healthcare (Basel). 2026 May 7;14(10):1258. doi: 10.3390/healthcare14101258 (PMC13206028; doi:10.3390/healthcare14101258)
Supplement: Supplementary file 1 [file healthcare-14-01258-s001.zip › posterior_individual_slopes_protein_g.csv]

Name	participant_idx	posterior_individual_slope_z
Adam Grmolensky	0	-0.6615685933666235
Adam Grmolensky	0	-0.6557964781612533
Adam Grmolensky	0	-0.6287009772128851
Adam Grmolensky	0	-0.566376655573892
Adam Grmolensky	0	-0.6145689478311571
Adam Grmolensky	0	-0.6028738609901273
Adam Grmolensky	0	-0.5885944253154319
Adam Grmolensky	0	-0.528529817737635
Adam Grmolensky	0	-0.5726429696683757
Adam Grmolensky	0	-0.5876080591549278
Adam Grmolensky	0	-0.5254361521226839
Adam Grmolensky	0	-0.5566955601361148
Adam Grmolensky	0	-0.5371368055018684
Adam Grmolensky	0	-0.5252782545064324
Adam Grmolensky	0	-0.4869288018656114
Adam Grmolensky	0	-0.4971452284514418
Adam Grmolensky	0	-0.5237732124266947
Adam Grmolensky	0	-0.5174070192722842
Adam Grmolensky	0	-0.5104107612893845
Adam Grmolensky	0	-0.3442708091570861
Adam Grmolensky	0	-0.275220216180863
Adam Grmolensky	0	-0.33285287267101477
Adam Grmolensky	0	-0.3126107747440424
Adam Grmolensky	0	-0.2931710001262091
Adam Grmolensky	0	-0.3422043057095937
Adam Grmolensky	0	-0.3423894831792033
Adam Grmolensky	0	-0.34582878276472084
Adam Grmolensky	0	-0.39691276609123316
Adam Grmolensky	0	-0.39989075727488665
Adam Grmolensky	0	-0.631738927154184
Adam Grmolensky	0	-0.6188882760609515
Adam Grmolensky	0	-0.58496341234911
Adam Grmolensky	0	-0.614706156546669
Adam Grmolensky	0	-0.5250736436646045
Adam Grmolensky	0	-0.5283975577858072
Adam Grmolensky	0	-0.49948681736440637
Adam Grmolensky	0	-0.4330546223716957
Adam Grmolensky	0	-0.42482290857741273
Adam Grmolensky	0	-0.4973255238742492
Adam Grmolensky	0	-0.4646829250502701
Adam Grmolensky	0	-0.4980239164989324
Adam Grmolensky	0	-0.47559441687245674
Adam Grmolensky	0	-0.42250138895379263
Adam Grmolensky	0	-0.5300720435981428
Adam Grmolensky	0	-0.41451527640796193
Adam Grmolensky	0	-0.3640683637634643
Adam Grmolensky	0	-0.40128038664319987
Adam Grmolensky	0	-0.4005781497607944
Adam Grmolensky	0	-0.4728576658856334
Adam Grmolensky	0	-0.3778228593353171
Adam Grmolensky	0	-0.4162212436320039
Adam Grmolensky	0	-0.302028553219683
Adam Grmolensky	0	-0.3799106856635003
Adam Grmolensky	0	-0.4392720771396245
Adam Grmolensky	0	-0.38317402194829076
Adam Grmolensky	0	-0.45368996512009696
Adam Grmolensky	0	-0.5384133565076827
Adam Grmolensky	0	-0.5504583745431396
Adam Grmolensky	0	-0.900248406427006
Adam Grmolensky	0	-0.9005901444348716
Adam Grmolensky	0	-0.8707321063161116
Adam Grmolensky	0	-0.6658029691045967
Adam Grmolensky	0	-0.6523586184291712
Adam Grmolensky	0	-0.6167813937082016
Adam Grmolensky	0	-0.6491789252838657
Adam Grmolensky	0	-0.5480293253732511
Adam Grmolensky	0	-0.5329764492197124
Adam Grmolensky	0	-0.5604174023416624
Adam Grmolensky	0	-0.5624385911301176
Adam Grmolensky	0	-0.6280973446472036
Adam Grmolensky	0	-0.666447746595463
Adam Grmolensky	0	-0.7011957214236486
Adam Grmolensky	0	-0.6174289656630355
Adam Grmolensky	0	-0.6245053366193307
Adam Grmolensky	0	-0.565691072933033
Adam Grmolensky	0	-0.5708115754247259
Adam Grmolensky	0	-0.5999731287855627
Adam Grmolensky	0	-0.5905535288189627
Adam Grmolensky	0	-0.8346173644258854
Adam Grmolensky	0	-0.7534721523444532
Adam Grmolensky	0	-0.7611256447988884
Adam Grmolensky	0	-0.7487523555100544
Adam Grmolensky	0	-0.7797488552146824
Adam Grmolensky	0	-0.7539687101722474
Adam Grmolensky	0	-0.7276457281133606
Adam Grmolensky	0	-0.7018776478570212
Adam Grmolensky	0	-0.7007823034088119
Adam Grmolensky	0	-0.7614990196115811
Adam Grmolensky	0	-0.7869829865579183
Adam Grmolensky	0	-0.7963501470284737
Adam Grmolensky	0	-0.7158463414334113
Adam Grmolensky	0	-0.7406944961200175
Adam Grmolensky	0	-0.7685462527606108
Adam Grmolensky	0	-0.8054281728218292
Adam Grmolensky	0	-0.7723470036072275
Adam Grmolensky	0	-0.7637617030172044
Adam Grmolensky	0	-0.7633532112446448
Adam Grmolensky	0	-0.7564590398989548
Adam Grmolensky	0	-0.6888363702095268
Adam Grmolensky	0	-0.7076105001611224
Adam Grmolensky	0	-0.7024998861823556
Adam Grmolensky	0	-0.8065931242979523
Adam Grmolensky	0	-0.7503645002155273
Adam Grmolensky	0	-0.7807525623916259
Adam Grmolensky	0	-0.8116990698614127
Adam Grmolensky	0	-0.8285117462058438
Adam Grmolensky	0	-0.8957932696405746
Adam Grmolensky	0	-0.8801719990726088
Adam Grmolensky	0	-0.8532216460861629
Adam Grmolensky	0	-0.7808153284258721
Adam Grmolensky	0	-0.8063895978839315
Adam Grmolensky	0	-0.7847791274203944
Adam Grmolensky	0	-0.730877831379057
Adam Grmolensky	0	-0.6604734831218654
Adam Grmolensky	0	-0.6211818683909579
Adam Grmolensky	0	-0.6172886753548741
Adam Grmolensky	0	-0.6500255209299425
Adam Grmolensky	0	-0.7154289870590587
Adam Grmolensky	0	-0.6591468325001312
Adam Grmolensky	0	-0.7292618645310628
Adam Grmolensky	0	-0.859643144366537
Adam Grmolensky	0	-0.832134860617869
Adam Grmolensky	0	-0.8023594625967284
Adam Grmolensky	0	-0.8447830198818981
Adam Grmolensky	0	-0.8646364707874795
Adam Grmolensky	0	-0.8626990774078617
Adam Grmolensky	0	-0.8772654190687351
Adam Grmolensky	0	-0.902762335134202
Adam Grmolensky	0	-0.8827854060837304
Adam Grmolensky	0	-0.9168300589402824
Adam Grmolensky	0	-0.8525547209850513
Adam Grmolensky	0	-0.9199277278571795
Adam Grmolensky	0	-0.8694604575025159
Adam Grmolensky	0	-0.8864888893347679
Adam Grmolensky	0	-0.8554403032688109
Adam Grmolensky	0	-0.8736353614618958
Adam Grmolensky	0	-0.8670437787283275
Adam Grmolensky	0	-0.8689115697181957
Adam Grmolensky	0	-0.871010968324043
Adam Grmolensky	0	-0.8907895987197814
Adam Grmolensky	0	-0.8394743383621036
Adam Grmolensky	0	-0.849156220024389
Adam Grmolensky	0	-0.8334803784268487
Adam Grmolensky	0	-0.8200189416340423
Adam Grmolensky	0	-0.8273572703698768
Adam Grmolensky	0	-0.8215731299518441
Adam Grmolensky	0	-1.0138108882391328
Adam Grmolensky	0	-0.17219910481695236
Adam Grmolensky	0	-0.18308696717413644
Adam Grmolensky	0	-0.3202527977138545
Adam Grmolensky	0	-0.4082084648805001
Adam Grmolensky	0	-0.4826847678377205
Adam Grmolensky	0	-0.5486743231475719
Adam Grmolensky	0	-0.4652133963769856
Adam Grmolensky	0	-0.33678549939543123
Adam Grmolensky	0	-0.6577099479408671
Adam Grmolensky	0	-0.5894178282548397
Adam Grmolensky	0	-0.5170116145294102
Adam Grmolensky	0	-0.5518502001980852
Adam Grmolensky	0	-0.5614058070354303
Adam Grmolensky	0	-0.5351944327760234
Adam Grmolensky	0	-0.5049905227673726
Adam Grmolensky	0	-0.5596148399087034
Adam Grmolensky	0	-0.5118431660375712
Adam Grmolensky	0	-0.4969062056229008
Adam Grmolensky	0	-0.5393475974671208
Adam Grmolensky	0	-0.5673609686389258
Adam Grmolensky	0	-0.598106015385462
Adam Grmolensky	0	-0.5379914352764197
Adam Grmolensky	0	-0.5616731583563926
Adam Grmolensky	0	-0.5291848629367775
Adam Grmolensky	0	-0.6929578284893889
Adam Grmolensky	0	-0.6675931625667549
Adam Grmolensky	0	-0.6887844777567845
Adam Grmolensky	0	-0.5789644592054697
Adam Grmolensky	0	-0.6051877527824261
Adam Grmolensky	0	-0.5502525632935452
Adam Grmolensky	0	-0.5586721724372063
Adam Grmolensky	0	-0.47839439586001353
Adam Grmolensky	0	-0.5232028319527224
Adam Grmolensky	0	-0.50015580705183
Adam Grmolensky	0	-0.3732137525209099
Adam Grmolensky	0	-0.3891151428784798
Adam Grmolensky	0	-0.49652277488368046
Adam Grmolensky	0	-0.45338946952270365
Adam Grmolensky	0	-0.5513763767100565
Adam Grmolensky	0	-0.503646693260074
Adam Grmolensky	0	-0.42911278543209286
Adam Grmolensky	0	-0.3772777644380274
Adam Grmolensky	0	-0.4405098515701773
Adam Grmolensky	0	-0.37148254322781027
Adam Grmolensky	0	-0.393814065457455
Adam Grmolensky	0	-0.44972584874700205
Adam Grmolensky	0	-0.44169172678692126
Adam Grmolensky	0	-0.5426840887384995
Adam Grmolensky	0	-0.526497023346076
Adam Grmolensky	0	-0.5341205526327132
Adam Grmolensky	0	-0.48451857676669396
Adam Grmolensky	0	-0.5205920248819889
Adam Grmolensky	0	-0.516361864888517
Adam Grmolensky	0	-0.5214134721014473
Adam Grmolensky	0	-0.5591311063963442
Adam Grmolensky	0	-0.5488487733982903
Adam Grmolensky	0	-0.59436111268719
Adam Grmolensky	0	-0.6437614528889635
Adam Grmolensky	0	-0.6339166946377223
Adam Grmolensky	0	-0.4793734260075692
Adam Grmolensky	0	-0.5343267712595985
Adam Grmolensky	0	-0.5215295016332508
Adam Grmolensky	0	-0.5065964332100072
Adam Grmolensky	0	-0.5123757229812945
Adam Grmolensky	0	-0.5368115051723176
Adam Grmolensky	0	-0.5465885068549652
Adam Grmolensky	0	-0.45852486665307446
Adam Grmolensky	0	-0.5251836078036882
Adam Grmolensky	0	-0.5127101515530985
Adam Grmolensky	0	-0.5682379849691936
Adam Grmolensky	0	-0.5499476653053474
Adam Grmolensky	0	-0.4770808569991286
Adam Grmolensky	0	-0.5174708242078644
Adam Grmolensky	0	-0.47849657930215345
Adam Grmolensky	0	-0.4599725849341697
Adam Grmolensky	0	-0.46458136931502036
Adam Grmolensky	0	-0.460455517943595
Adam Grmolensky	0	-0.4724789839874183
Adam Grmolensky	0	-0.48246166479253283
Adam Grmolensky	0	-0.4465646988512768
Adam Grmolensky	0	-0.4736332020019
Adam Grmolensky	0	-0.4263061814677352
Adam Grmolensky	0	-0.5096120117388592
Adam Grmolensky	0	-0.5501436568466496
Adam Grmolensky	0	-0.5279471148351534
Adam Grmolensky	0	-0.6002536785079706
Adam Grmolensky	0	-0.5875718395202444
Adam Grmolensky	0	-0.5665189753567152
Adam Grmolensky	0	-0.5896327936205846
Adam Grmolensky	0	-0.5557249763498935
Adam Grmolensky	0	-0.4883803344193977
Adam Grmolensky	0	-0.5257727626067008
Adam Grmolensky	0	-0.402375866062585
Adam Grmolensky	0	-0.37215989652071
Adam Grmolensky	0	-0.32336686990357966
Adam Grmolensky	0	-0.447459108802347
Adam Grmolensky	0	-0.4390400757901926
Adam Grmolensky	0	-0.41162420339039507
Adam Grmolensky	0	-0.46897734443146677
Adam Grmolensky	0	-0.464496907909317
Adam Grmolensky	0	-0.39214637086427867
Adam Grmolensky	0	-0.34771191552334035
Adam Grmolensky	0	-0.4491428157724431
Adam Grmolensky	0	-0.6427604414743535
Adam Grmolensky	0	-0.5838121201526507
Adam Grmolensky	0	-0.6758130447471389
Adam Grmolensky	0	-0.649234162432047
Adam Grmolensky	0	-0.6853712893944621
Adam Grmolensky	0	-0.6749809773243094
Adam Grmolensky	0	-0.7388127829445884
Adam Grmolensky	0	-0.7457081648163602
Adam Grmolensky	0	-0.5493552019906232
Adam Grmolensky	0	-0.49534688571883045
Adam Grmolensky	0	-0.5008197811921385
Adam Grmolensky	0	-0.5173606223623048
Adam Grmolensky	0	-0.435149255441755
Adam Grmolensky	0	-0.5297977705233509
Adam Grmolensky	0	-0.5083088561602394
Adam Grmolensky	0	-0.4715077904977897
Adam Grmolensky	0	-0.5036321640624807
Adam Grmolensky	0	-0.5759770482237329
Adam Grmolensky	0	-0.5491400378836506
Adam Grmolensky	0	-0.6413067248456579
Adam Grmolensky	0	-0.6002481580295246
Adam Grmolensky	0	-0.6032030856605916
Adam Grmolensky	0	-0.5801801473893899
Adam Grmolensky	0	-0.6671135316351902
Adam Grmolensky	0	-0.608069687026454
Adam Grmolensky	0	-0.5738714651408418
Adam Grmolensky	0	-0.46845479089388686
Adam Grmolensky	0	-0.38087463990477044
Adam Grmolensky	0	-0.4202880536509863
Adam Grmolensky	0	-0.7534572306145765
Adam Grmolensky	0	-0.6629961595669396
Adam Grmolensky	0	-0.7533335823470869
Adam Grmolensky	0	-0.7306497674225451
Adam Grmolensky	0	-0.7771264491515111
Adam Grmolensky	0	-0.6315397021807554
Adam Grmolensky	0	-0.6543347726070318
Adam Grmolensky	0	-0.618912035307004
Adam Grmolensky	0	-0.73605002918866
Adam Grmolensky	0	-0.5563436058979853
Adam Grmolensky	0	-0.7417379811876327
Adam Grmolensky	0	-0.7110123847253612
Adam Grmolensky	0	-0.7625421356531292
Adam Grmolensky	0	-0.7428106115862485
Adam Grmolensky	0	-0.6477780041372682
Adam Grmolensky	0	-0.7467862119478368
Adam Grmolensky	0	-0.7352738958473551
Adam Grmolensky	0	-0.33064105655798626
Adam Grmolensky	0	-0.3509737051174363
Adam Grmolensky	0	-0.37381958560828665
Adam Grmolensky	0	-0.34308322826504745
Adam Grmolensky	0	-0.3710519051865757
Adam Grmolensky	0	-0.36949905821760487
Adam Grmolensky	0	-0.32622945321963026
Adam Grmolensky	0	-0.3476713400057814
Adam Grmolensky	0	-0.3234749462577708
Adam Grmolensky	0	-0.3185488283420177
Adam Grmolensky	0	-0.29117644062726267
Adam Grmolensky	0	-0.2673872423756901
Adam Grmolensky	0	-0.2580503653911471
Adam Grmolensky	0	-0.3025738325166048
Adam Grmolensky	0	-0.29511186864406636
Adam Grmolensky	0	-0.24084564873703315
Adam Grmolensky	0	-0.22673076382858826
Adam Grmolensky	0	-0.2725565647762067
Adam Grmolensky	0	-0.220933441283684
Adam Grmolensky	0	-0.20190873942851764
Adam Grmolensky	0	-0.2724968820503325
Adam Grmolensky	0	-0.27786084012773726
Adam Grmolensky	0	-0.2734218917832744
Adam Grmolensky	0	-0.25374362424016916
Adam Grmolensky	0	-0.23958019458879354
Adam Grmolensky	0	-0.214673734773453
Adam Grmolensky	0	-0.2322488236645034
Adam Grmolensky	0	-0.2489878315893808
Adam Grmolensky	0	-0.25239328816187495
Adam Grmolensky	0	-0.25253420674084337
Adam Grmolensky	0	-0.23816357598407603
Adam Grmolensky	0	-0.2554785822227166
Adam Grmolensky	0	-0.18011687207199553
Adam Grmolensky	0	-0.21030053540149143
Adam Grmolensky	0	-0.2988909478213484
Adam Grmolensky	0	-0.2875934362821726
Adam Grmolensky	0	-0.2958618294816816
Adam Grmolensky	0	-0.2454531551229953
Adam Grmolensky	0	-0.25955291095779964
Adam Grmolensky	0	-0.20756060475694701
Adam Grmolensky	0	-0.23310226071671064
Adam Grmolensky	0	-0.29106177455788323
Adam Grmolensky	0	-0.357051070271977
Adam Grmolensky	0	-0.37874498762210623
Adam Grmolensky	0	-0.3645208467312161
Adam Grmolensky	0	-0.3928254633980113
Adam Grmolensky	0	-0.40241957411188045
Adam Grmolensky	0	-0.41414874026038256
Adam Grmolensky	0	-0.45603749791794884
Adam Grmolensky	0	-0.3769541655299746
Adam Grmolensky	0	-0.35812672507563026
Adam Grmolensky	0	-0.45336758338062066
Adam Grmolensky	0	-0.4066693695011919
Adam Grmolensky	0	-0.2734650340461774
Adam Grmolensky	0	-0.3032415228119094
Adam Grmolensky	0	-0.3234897522551946
Adam Grmolensky	0	-0.3102121506477796
Adam Grmolensky	0	-0.37223749192270716
Adam Grmolensky	0	-0.5546798903302076
Adam Grmolensky	0	-0.5613254399599511
Adam Grmolensky	0	-0.5798187902423891
Adam Grmolensky	0	-0.5635263355141786
Adam Grmolensky	0	-0.5746336009205822
Adam Grmolensky	0	-0.6538743491469269
Adam Grmolensky	0	-0.597260301916054
Adam Grmolensky	0	-0.521435275102362
Adam Grmolensky	0	-0.6094919752484569
Adam Grmolensky	0	-0.6036159432998394
Adam Grmolensky	0	-0.6214476218137897
Adam Grmolensky	0	-0.6363825998037937
Adam Grmolensky	0	-0.6252783516652297
Adam Grmolensky	0	-0.653003651727214
Adam Grmolensky	0	-0.6304025652238903
Adam Grmolensky	0	-0.6143246062080694
Adam Grmolensky	0	-0.5976485248953414
Adam Grmolensky	0	-0.4448619674550772
Adam Grmolensky	0	-0.3423209253512375
Adam Grmolensky	0	-0.34181545654133183
Adam Grmolensky	0	-0.43270239754773676
Adam Grmolensky	0	-0.6642080829328929
Adam Grmolensky	0	-0.7583231554652883
Adam Grmolensky	0	-0.6587562396623161
Adam Grmolensky	0	-0.7058150604242307
Adam Grmolensky	0	-0.5719877644398685
Adam Grmolensky	0	-0.5671081615739731
Adam Grmolensky	0	-0.31702666390940704
Adam Grmolensky	0	-0.31958190534245057
Adam Grmolensky	0	-0.32317295145858327
Adam Grmolensky	0	-0.852207866264596
Adam Grmolensky	0	-0.825028603654556
Adam Grmolensky	0	-0.38971917737012896
Adam Grmolensky	0	-0.4595645748912681
Adam Grmolensky	0	-0.5636805439146191
Adam Grmolensky	0	-0.6198965632291861
Adam Grmolensky	0	-0.5943109357522086
Adam Grmolensky	0	-0.5616862225043189
Adam Grmolensky	0	-0.43603840904352953
Adam Grmolensky	0	-0.6644079370218962
Adam Grmolensky	0	-0.6679579211172596
Adam Grmolensky	0	-0.6801475194229005
Adam Grmolensky	0	-0.6331975324396489
Adam Grmolensky	0	-0.6513546880299311
Adam Grmolensky	0	-0.6899159256975375
Adam Grmolensky	0	-0.6809679805342117
Adam Grmolensky	0	-0.6537824068461172
Adam Grmolensky	0	-0.6708282154971801
Adam Grmolensky	0	-0.6937377840707651
Adam Grmolensky	0	-0.8185495776228208
Adam Grmolensky	0	-0.7976331390119658
Adam Grmolensky	0	-0.8135464783481553
Adam Grmolensky	0	-0.8217688611721429
Adam Grmolensky	0	-0.8288383374190622
Adam Grmolensky	0	-0.8203480378031555
Adam Grmolensky	0	-0.725978718846515
Adam Grmolensky	0	-0.7910771408983138
Adam Grmolensky	0	-0.8147582396529215
Adam Grmolensky	0	-0.7040861756976013
Adam Grmolensky	0	-0.6748967986299387
Adam Grmolensky	0	-0.6736436971679911
Adam Grmolensky	0	-0.6924460932143076
Adam Grmolensky	0	-0.6935548069389619
Adam Grmolensky	0	-0.6641130507542872
Adam Grmolensky	0	-0.6509494404111374
Adam Grmolensky	0	-0.662357811421385
Adam Grmolensky	0	-0.5303007533061848
Adam Grmolensky	0	-0.4251212253358202
Adam Grmolensky	0	-0.43762802869813394
Adam Grmolensky	0	-0.3949088019131423
Adam Grmolensky	0	-0.42049236050614014
Adam Grmolensky	0	-0.48909078073800083
Adam Grmolensky	0	-0.399276529824932
Adam Grmolensky	0	-0.4624369331939586
Adam Grmolensky	0	-0.8004114751677505
Adam Grmolensky	0	-0.43375587138231164
Adam Grmolensky	0	-0.7837028497110331
Adam Grmolensky	0	-0.7607463521022511
Adam Grmolensky	0	-0.7680204266063168
Adam Grmolensky	0	-0.7378181042463249
Adam Grmolensky	0	-0.7515205758046908
Adam Grmolensky	0	-0.7828966096629866
Adam Grmolensky	0	-0.8222497638224979
Adam Grmolensky	0	-0.7510527759075811
Adam Grmolensky	0	-0.83120237147873
Adam Grmolensky	0	-0.8406596640435868
Adam Grmolensky	0	-0.7392515209626328
Adam Grmolensky	0	-0.786557136093838
Adam Grmolensky	0	-0.7093558198546709
Adam Grmolensky	0	-0.7554975044440039
Adam Grmolensky	0	-0.7043515807898224
Adam Grmolensky	0	-0.7994848548657039
Adam Grmolensky	0	-0.7898286872823934
Adam Grmolensky	0	-0.8116003861864345
Adam Grmolensky	0	-0.8641994501619089
Adam Grmolensky	0	-0.6838839534762363
Adam Grmolensky	0	-0.72842087875802
Adam Grmolensky	0	-0.6150886330277975
Adam Grmolensky	0	-0.6594509619430302
Adam Grmolensky	0	-0.6963787409831508
Adam Grmolensky	0	-0.7013827134749054
Adam Grmolensky	0	-0.6897314606477384
Adam Grmolensky	0	-0.6352462861380674
Adam Grmolensky	0	-0.613913402377835
Adam Grmolensky	0	-0.7059359508504461
Adam Grmolensky	0	-0.6373165121643358
Adam Grmolensky	0	-0.6768366484871642
Adam Grmolensky	0	-0.6542787030730143
Adam Grmolensky	0	-0.622103152625979
Adam Grmolensky	0	-0.5998463700674023
Adam Grmolensky	0	-0.616406092993052
Adam Grmolensky	0	-0.660344507106974
Adam Grmolensky	0	-0.6656370612929061
Adam Grmolensky	0	-0.6937789859203037
Adam Grmolensky	0	-0.6762215113515806
Adam Grmolensky	0	-0.674798308653211
Adam Grmolensky	0	-0.6736736496994683
Adam Grmolensky	0	-0.6948012045672364
Adam Grmolensky	0	-0.6628922754972236
Adam Grmolensky	0	-0.6829910365222538
Adam Grmolensky	0	-0.721660016740018
Adam Grmolensky	0	-0.6853310109159759
Adam Grmolensky	0	-0.6936771085524607
Adam Grmolensky	0	-0.7135606824713625
Adam Grmolensky	0	-0.6628655227146806
Adam Grmolensky	0	-0.676185859425046
Adam Grmolensky	0	-0.7005890031597409
Adam Grmolensky	0	-0.6808670578433624
Adam Grmolensky	0	-0.7202987494815806
Adam Grmolensky	0	-0.6892861417400274
Adam Grmolensky	0	-0.7185203804537309
Adam Grmolensky	0	-0.7920177588215866
Adam Grmolensky	0	-0.7858187525627044
Adam Grmolensky	0	-0.7485272455897038
Adam Grmolensky	0	-0.7215556174095116
Adam Grmolensky	0	-0.7519757712669096
Adam Grmolensky	0	-0.696613965642864
Adam Grmolensky	0	-0.6863944485332911
Adam Grmolensky	0	-0.6816858806241545
Adam Grmolensky	0	-0.6868154619819975
Adam Grmolensky	0	-0.6888614403168887
Adam Grmolensky	0	-0.693315776054184
Adam Grmolensky	0	-0.736220775900124
Adam Grmolensky	0	-0.7202558815391475
Adam Grmolensky	0	-0.7049527435714271
Adam Grmolensky	0	-0.7376500315518432
Adam Grmolensky	0	-0.5061173766351885
Adam Grmolensky	0	-0.6101141286282548
Adam Grmolensky	0	-0.6707158134840374
Adam Grmolensky	0	-0.6028996170015154
Adam Grmolensky	0	-0.6202361332858211
Adam Grmolensky	0	-0.5770494883360993
Adam Grmolensky	0	-0.568224423689284
Adam Grmolensky	0	-0.5454712910276833
Adam Grmolensky	0	-0.5417739209429338
Adam Grmolensky	0	-0.5492788090751205
Adam Grmolensky	0	-0.5167401138969011
Adam Grmolensky	0	-0.5558911244326618
Adam Grmolensky	0	-0.7688982678064546
Adam Grmolensky	0	-0.5697840404526346
Adam Grmolensky	0	-0.5990610270502064
Adam Grmolensky	0	-0.6101773380647002
Adam Grmolensky	0	-0.5262129641762459
Adam Grmolensky	0	-0.48387203961243336
Adam Grmolensky	0	-0.47453935586606155
Adam Grmolensky	0	-0.47234393768091604
Adam Grmolensky	0	-0.47043858476906486
Adam Grmolensky	0	-0.4541425687018729
Adam Grmolensky	0	-0.46031794298227824
Adam Grmolensky	0	-0.4584486596562016
Adam Grmolensky	0	-0.4919296099931207
Adam Grmolensky	0	-0.4837615516117824
Adam Grmolensky	0	-0.4020700806717694
Adam Grmolensky	0	-0.4679823819537712
Adam Grmolensky	0	-0.43527175057999756
Adam Grmolensky	0	-0.3906475437470656
Adam Grmolensky	0	-0.42663898621426766
Adam Grmolensky	0	-0.43377372438118067
Adam Grmolensky	0	-0.46174318093483085
Adam Grmolensky	0	-0.48213304473841856
Adam Grmolensky	0	-0.4777080099155066
Adam Grmolensky	0	-0.4495045826070717
Adam Grmolensky	0	-0.4778734518692348
Adam Grmolensky	0	-0.4511642573406598
Adam Grmolensky	0	-0.5205963333404595
Adam Grmolensky	0	-0.527533959152916
Adam Grmolensky	0	-0.5927289963388533
Adam Grmolensky	0	-0.6280316001976239
Adam Grmolensky	0	-0.559674182563051
Adam Grmolensky	0	-0.6172514355907592
Adam Grmolensky	0	-0.6212096720521927
Adam Grmolensky	0	-0.561919533784549
Adam Grmolensky	0	-0.5959403846369673
Adam Grmolensky	0	-0.6590915450410857
Adam Grmolensky	0	-0.6563343052028117
Adam Grmolensky	0	-0.6605860925606222
Adam Grmolensky	0	-0.6355474042975394
Adam Grmolensky	0	-0.6206624620799223
Adam Grmolensky	0	-0.6218229575811534
Adam Grmolensky	0	-0.6398835424536677
Adam Grmolensky	0	-0.651533738148488
Adam Grmolensky	0	-0.6730478540365472
Adam Grmolensky	0	-0.6380927748438602
Adam Grmolensky	0	-0.6415184979507641
Adam Grmolensky	0	-0.631280795639732
Adam Grmolensky	0	-0.6092356800248465
Adam Grmolensky	0	-0.6377598239911264
Adam Grmolensky	0	-0.6458983359037307
Adam Grmolensky	0	-0.6672271676541283
Adam Grmolensky	0	-0.6818819077717791
Adam Grmolensky	0	-0.6818766518047542
Adam Grmolensky	0	-0.7114215258464957
Adam Grmolensky	0	-0.6664219714959948
Adam Grmolensky	0	-0.6385300291119933
Adam Grmolensky	0	-0.6315793498185901
Adam Grmolensky	0	-0.6078715775980452
Adam Grmolensky	0	-0.6434391867248856
Adam Grmolensky	0	-0.6162220774114885
Adam Grmolensky	0	-0.6260776296288737
Adam Grmolensky	0	-0.6162733019982699
Adam Grmolensky	0	-0.6320079602472362
Adam Grmolensky	0	-0.6096852484463133
Adam Grmolensky	0	-0.5709457786533418
Adam Grmolensky	0	-0.5507467967294132
Adam Grmolensky	0	-0.5334318088257046
Adam Grmolensky	0	-0.579487503266887
Adam Grmolensky	0	-0.5688103541048027
Adam Grmolensky	0	-0.6248838011598815
Adam Grmolensky	0	-0.6432574823943703
Adam Grmolensky	0	-0.6857009446875361
Adam Grmolensky	0	-0.6833885135138047
Adam Grmolensky	0	-0.6939966935221404
Adam Grmolensky	0	-0.6763011775204302
Adam Grmolensky	0	-0.6999778552197738
Adam Grmolensky	0	-0.6847127662408433
Adam Grmolensky	0	-0.6536238652374727
Adam Grmolensky	0	-0.6469178377185403
Adam Grmolensky	0	-0.6652323756784468
Adam Grmolensky	0	-0.6621657383381385
Adam Grmolensky	0	-0.7343431971438408
Adam Grmolensky	0	-0.7374069198283494
Adam Grmolensky	0	-0.7017323674971421
Adam Grmolensky	0	-0.6849372100469875
Adam Grmolensky	0	-0.700324811083237
Adam Grmolensky	0	-0.7108758927390508
Adam Grmolensky	0	-0.7034587745271339
Adam Grmolensky	0	-0.718373445089159
Adam Grmolensky	0	-0.6477283225159354
Adam Grmolensky	0	-0.637726325658117
Adam Grmolensky	0	-0.6479461061270049
Adam Grmolensky	0	-0.6420295193484067
Adam Grmolensky	0	-0.7058020866863894
Adam Grmolensky	0	-0.6825484395445109
Adam Grmolensky	0	-0.6820965357201987
Adam Grmolensky	0	-0.73432448354273
Adam Grmolensky	0	-0.682801296098488
Adam Grmolensky	0	-0.7446918908294318
Adam Grmolensky	0	-0.7559091705819987
Adam Grmolensky	0	-0.7510496695988911
Adam Grmolensky	0	-0.7284158663819582
Adam Grmolensky	0	-0.7393281262193563
Adam Grmolensky	0	-0.7421949665521952
Adam Grmolensky	0	-0.6968850799087689
Adam Grmolensky	0	-0.6934362686671494
Adam Grmolensky	0	-0.7368752565476046
Adam Grmolensky	0	-0.7504121212316085
Adam Grmolensky	0	-0.7418228822818698
Adam Grmolensky	0	-0.7866140420692657
Adam Grmolensky	0	-0.7616147047229684
Adam Grmolensky	0	-0.7207716213652862
Adam Grmolensky	0	-0.7185187312671729
Adam Grmolensky	0	-0.7537512784834097
Adam Grmolensky	0	-0.7527786432754485
Adam Grmolensky	0	-0.7569442125658541
Adam Grmolensky	0	-0.6982282476980981
Adam Grmolensky	0	-0.7329190467994839
Adam Grmolensky	0	-0.7527207614240369
Adam Grmolensky	0	-0.5691834294642274
Adam Grmolensky	0	-0.5838850718071618
Adam Grmolensky	0	-0.5922401514732101
Adam Grmolensky	0	-0.6318839006869811
Adam Grmolensky	0	-0.6457043020119407
Adam Grmolensky	0	-0.5930114778293358
Adam Grmolensky	0	-0.5668931217078856
Adam Grmolensky	0	-0.5812435112277854
Adam Grmolensky	0	-0.6157104763392706
Adam Grmolensky	0	-0.578563406672665
Adam Grmolensky	0	-0.5404136763006592
Adam Grmolensky	0	-0.5852378202555095
Adam Grmolensky	0	-0.5825368191403703
Adam Grmolensky	0	-0.5999271331386256
Adam Grmolensky	0	-0.5355367632974926
Adam Grmolensky	0	-0.5628505204139428
Adam Grmolensky	0	-0.4943892293243142
Adam Grmolensky	0	-0.425797357873247
Adam Grmolensky	0	-0.41192955265958575
Adam Grmolensky	0	-0.386215187210296
Adam Grmolensky	0	-0.30718023212184165
Adam Grmolensky	0	-0.2956613335285291
Adam Grmolensky	0	-0.2721811627926045
Adam Grmolensky	0	-0.28329801451793873
Adam Grmolensky	0	-0.2704822833634295
Adam Grmolensky	0	-0.3540505622918207
Adam Grmolensky	0	-0.29807874311387184
Adam Grmolensky	0	-0.30297859964017804
Adam Grmolensky	0	-0.3240445114638482
Adam Grmolensky	0	-0.3387508207598196
Adam Grmolensky	0	-0.29444557042038977
Adam Grmolensky	0	-0.3110543289692757
Adam Grmolensky	0	-0.29935470358169564
Adam Grmolensky	0	-0.2515210400613512
Adam Grmolensky	0	-0.25424247259085575
Adam Grmolensky	0	-0.26546509808839824
Adam Grmolensky	0	-0.2956665552090816
Adam Grmolensky	0	-0.29238161462185086
Adam Grmolensky	0	-0.34087927880972674
Adam Grmolensky	0	-0.3717056541780631
Adam Grmolensky	0	-0.49865914564094244
Adam Grmolensky	0	-0.45378896915641687
Adam Grmolensky	0	-0.44911711895521106
Adam Grmolensky	0	-0.4280586857347678
Adam Grmolensky	0	-0.42318923681693493
Adam Grmolensky	0	-0.46915957588700746
Adam Grmolensky	0	-0.41189598653876325
Adam Grmolensky	0	-0.425748162140343
Adam Grmolensky	0	-0.48290833803210637
Adam Grmolensky	0	-0.5239742307479675
Adam Grmolensky	0	-0.5496870412179816
Adam Grmolensky	0	-0.5851408811109925
Adam Grmolensky	0	-0.4658583351042825
Adam Grmolensky	0	-0.5165681827179688
Adam Grmolensky	0	-0.5652696564662687
Adam Grmolensky	0	-0.45977539222447317
Adam Grmolensky	0	-0.46637594768789836
Adam Grmolensky	0	-0.44287598979507875
Adam Grmolensky	0	-0.4801080830268356
Adam Grmolensky	0	-0.5079446006276873
Adam Grmolensky	0	-0.572174635804762
Adam Grmolensky	0	-0.6163965193691312
Adam Grmolensky	0	-0.5987559244327963
Adam Grmolensky	0	-0.653892836746128
Adam Grmolensky	0	-0.6027438370869059
Adam Grmolensky	0	-0.5532834236504043
Adam Grmolensky	0	-0.5522845014540545
Adam Grmolensky	0	-0.6143298021605931
Adam Grmolensky	0	-0.6543007957733347
Adam Grmolensky	0	-0.6445567874154947
Adam Grmolensky	0	-0.6104212167992151
Adam Grmolensky	0	-0.6567353803398287
Adam Grmolensky	0	-0.6473692343684883
Adam Grmolensky	0	-0.6110395414015863
Adam Grmolensky	0	-0.6694633076578334
Adam Grmolensky	0	-0.545092779900337
Adam Grmolensky	0	-0.5641736888642991
Adam Grmolensky	0	-0.6088739914846316
Adam Grmolensky	0	-0.5433971277819167
Adam Grmolensky	0	-0.5513006975075344
Adam Grmolensky	0	-0.6157597847964944
Adam Grmolensky	0	-0.6033695282206423
Adam Grmolensky	0	-0.588935174412969
Adam Grmolensky	0	-0.5841306497132662
Adam Grmolensky	0	-0.5648418106577772
Adam Grmolensky	0	-0.5582816091554758
Adam Grmolensky	0	-0.6154392436219488
Adam Grmolensky	0	-0.556702106273983
Adam Grmolensky	0	-0.6412236514137714
Adam Grmolensky	0	-0.7076377204820441
Adam Grmolensky	0	-0.7505396340675741
Adam Grmolensky	0	-0.7450930120166454
Adam Grmolensky	0	-0.7338561451298369
Adam Grmolensky	0	-0.7635650055056665
Adam Grmolensky	0	-0.7197984408549554
Adam Grmolensky	0	-0.6537819289354183
Adam Grmolensky	0	-0.5887747754697958
Adam Grmolensky	0	-0.6180304450845095
Adam Grmolensky	0	-0.5668343861925214
Adam Grmolensky	0	-0.5144031018010646
Adam Grmolensky	0	-0.47471158796350416
Adam Grmolensky	0	-0.4624298633633316
Adam Grmolensky	0	-0.47255229784899144
Adam Grmolensky	0	-0.5501769602270097
Adam Grmolensky	0	-0.5422157517474929
Adam Grmolensky	0	-0.5005388258252365
Adam Grmolensky	0	-0.5030065023655788
Adam Grmolensky	0	-0.4647994442483922
Adam Grmolensky	0	-0.44686652279108585
Adam Grmolensky	0	-0.4959910839772118
Adam Grmolensky	0	-0.4456154076376668
Adam Grmolensky	0	-0.43515656871772906
Adam Grmolensky	0	-0.5098069330412462
Adam Grmolensky	0	-0.5241999846563773
Adam Grmolensky	0	-0.5574108515556779
Adam Grmolensky	0	-0.5066583081121045
Adam Grmolensky	0	-0.6305179885140417
Adam Grmolensky	0	-0.6090007551115595
Adam Grmolensky	0	-0.5880819965024866
Adam Grmolensky	0	-0.5874746549959147
Adam Grmolensky	0	-0.6751401849114913
Adam Grmolensky	0	-0.6925706015650981
Adam Grmolensky	0	-0.7049990378004136
Adam Grmolensky	0	-0.7468295573949317
Adam Grmolensky	0	-0.7350688164251351
Adam Grmolensky	0	-0.700141188548715
Adam Grmolensky	0	-0.6881139766058267
Adam Grmolensky	0	-0.674204405599528
Adam Grmolensky	0	-0.6958013472634681
Adam Grmolensky	0	-0.6618150220042299
Adam Grmolensky	0	-0.5525449721335157
Adam Grmolensky	0	-0.5645961613516182
Adam Grmolensky	0	-0.5624387193378244
Adam Grmolensky	0	-0.6100456482942762
Adam Grmolensky	0	-0.576554969201903
Adam Grmolensky	0	-0.5714616046446588
Adam Grmolensky	0	-0.5570251984593567
Adam Grmolensky	0	-0.5817378356853271
Adam Grmolensky	0	-0.5076411609196543
Adam Grmolensky	0	-0.5573646264404795
Adam Grmolensky	0	-0.5722888763737901
Adam Grmolensky	0	-0.5471715435755813
Adam Grmolensky	0	-0.6010022762792296
Adam Grmolensky	0	-0.5650613209843969
Adam Grmolensky	0	-0.6132582106028294
Adam Grmolensky	0	-0.5824932710684918
Adam Grmolensky	0	-0.5960065371235396
Adam Grmolensky	0	-0.5932550871219799
Adam Grmolensky	0	-0.6069578497466388
Adam Grmolensky	0	-0.6193503195750668
Adam Grmolensky	0	-0.5627652381925917
Adam Grmolensky	0	-0.5408674292758788
Adam Grmolensky	0	-0.53252379448402
Adam Grmolensky	0	-0.5205328627497493
Adam Grmolensky	0	-0.5180475793122494
Adam Grmolensky	0	-0.4695803677300332
Adam Grmolensky	0	-0.5136985994980643
Adam Grmolensky	0	-0.48257858109743257
Adam Grmolensky	0	-0.4867604367719467
Adam Grmolensky	0	-0.5217560739501781
Adam Grmolensky	0	-0.53206241558174
Adam Grmolensky	0	-0.5456631782072929
Adam Grmolensky	0	-0.586706129886203
Adam Grmolensky	0	-0.5272652981699478
Adam Grmolensky	0	-0.5447346175989727
Adam Grmolensky	0	-0.5763736140031511
Adam Grmolensky	0	-0.6291658665942461
Adam Grmolensky	0	-0.6096804726324394
Adam Grmolensky	0	-0.5825094052489659
Adam Grmolensky	0	-0.6252082670779339
Adam Grmolensky	0	-0.7229507065999693
Adam Grmolensky	0	-0.6999774270353999
Adam Grmolensky	0	-0.5898503503805008
Adam Grmolensky	0	-0.6047237321629164
Adam Grmolensky	0	-0.5194333532050693
Adam Grmolensky	0	-0.5339215137046182
Adam Grmolensky	0	-0.524490806279144
Adam Grmolensky	0	-0.5332852417233126
Adam Grmolensky	0	-0.5557063077074169
Adam Grmolensky	0	-0.2883118222112528
Adam Grmolensky	0	-0.3606432527409226
Adam Grmolensky	0	-0.42162727817654694
Adam Grmolensky	0	-0.4264281689061195
Adam Grmolensky	0	-0.46316080432248974
Adam Grmolensky	0	-0.45859183418822025
Adam Grmolensky	0	-0.5036271121109457
Adam Grmolensky	0	-0.21524954830500664
Adam Grmolensky	0	-0.2542107953830119
Adam Grmolensky	0	-0.20627845690845403
Adam Grmolensky	0	-0.22934992521097605
Adam Grmolensky	0	-0.3190174942957071
Adam Grmolensky	0	-0.302582538488412
Adam Grmolensky	0	-0.5166976695443377
Adam Grmolensky	0	-0.5279842859836708
Adam Grmolensky	0	-0.5249837466874155
Adam Grmolensky	0	-0.510384605616451
Adam Grmolensky	0	-0.5613879023031141
Adam Grmolensky	0	-0.5895976262815832
Adam Grmolensky	0	-0.5942872096671352
Adam Grmolensky	0	-0.5447594629191705
Adam Grmolensky	0	-0.5561242743178392
Adam Grmolensky	0	-0.6480707569082924
Adam Grmolensky	0	-0.5504980212019908
Adam Grmolensky	0	-0.5742132529344679
Adam Grmolensky	0	-0.4810254586568432
Adam Grmolensky	0	-0.47337584685904066
Adam Grmolensky	0	-0.5461286864218584
Adam Grmolensky	0	-0.5805288098197801
Adam Grmolensky	0	-0.6013808411550089
Adam Grmolensky	0	-0.5712330260147981
Adam Grmolensky	0	-0.6444796683666185
Adam Grmolensky	0	-0.6101054021177923
Adam Grmolensky	0	-0.6482268277749645
Adam Grmolensky	0	-0.6893873676177753
Adam Grmolensky	0	-0.6870062716978866
Adam Grmolensky	0	-0.6899928833766271
Adam Grmolensky	0	-0.6172901442295504
Adam Grmolensky	0	-0.6447276934012967
Adam Grmolensky	0	-0.5800252539470039
Adam Grmolensky	0	-0.3307633660422393
Adam Grmolensky	0	-0.5379239696805553
Adam Grmolensky	0	-0.5753478317591514
Adam Grmolensky	0	-0.5975810498559753
Adam Grmolensky	0	-0.5523376437333833
Adam Grmolensky	0	-0.5199340342534158
Adam Grmolensky	0	-0.5094992997827469
Adam Grmolensky	0	-0.519632701074795
Adam Grmolensky	0	-0.5893012440533034
Adam Grmolensky	0	-0.5959915683511552
Adam Grmolensky	0	-0.602198248317078
Adam Grmolensky	0	-0.6637617877470631
Adam Grmolensky	0	-0.6390948014238197
Adam Grmolensky	0	-0.7075187098900284
Adam Grmolensky	0	-0.7346902536591038
Adam Grmolensky	0	-0.7060110702530765
Adam Grmolensky	0	-0.7067573038015075
Adam Grmolensky	0	-0.707185158314994
Adam Grmolensky	0	-0.7470903516594705
Adam Grmolensky	0	-0.7943630838211287
Adam Grmolensky	0	-0.7620084772572279
Adam Grmolensky	0	-0.704074406623993
Adam Grmolensky	0	-0.6797061514506145
Adam Grmolensky	0	-0.6217196440497653
Adam Grmolensky	0	-0.6306081199597481
Adam Grmolensky	0	-0.6912341819668786
Adam Grmolensky	0	-0.67966378931814
Adam Grmolensky	0	-0.7114935395279129
Adam Grmolensky	0	-0.6837091235969848
Adam Grmolensky	0	-0.7004794854840852
Adam Grmolensky	0	-0.61777905941601
Adam Grmolensky	0	-0.6782067657300805
Adam Grmolensky	0	-0.654825112207412
Adam Grmolensky	0	-0.6452097234298712
Adam Grmolensky	0	-0.5662602422916785
Adam Grmolensky	0	-0.6572252425188573
Adam Grmolensky	0	-0.5853168691022226
Adam Grmolensky	0	-0.6080080352094703
Adam Grmolensky	0	-0.729726653252347
Adam Grmolensky	0	-0.6166619010610132
Adam Grmolensky	0	-0.6213375322621701
Adam Grmolensky	0	-0.6186027458347815
Adam Grmolensky	0	-0.6225337228494233
Adam Grmolensky	0	-0.6131128134011674
Adam Grmolensky	0	-0.5634172237787911
Adam Grmolensky	0	-0.5456843412199148
Adam Grmolensky	0	-0.46412852170008956
Adam Grmolensky	0	-0.4693197228771029
Adam Grmolensky	0	-0.516290046297917
Adam Grmolensky	0	-0.49559395359798386
Adam Grmolensky	0	-0.5012544192179409
Adam Grmolensky	0	-0.5149094405978077
Adam Grmolensky	0	-0.5458187602354619
Adam Grmolensky	0	-0.5268693722383955
Adam Grmolensky	0	-0.6175437585877674
Adam Grmolensky	0	-0.58906462180403
Adam Grmolensky	0	-0.6151854081436173
Adam Grmolensky	0	-0.6310163469867952
Adam Grmolensky	0	-0.605775364959868
Adam Grmolensky	0	-0.6240211625396646
Adam Grmolensky	0	-0.6104907189544012
Adam Grmolensky	0	-0.601814093571626
Adam Grmolensky	0	-0.6991091138518005
Adam Grmolensky	0	-0.4375911212449013
Adam Grmolensky	0	-0.5577725351671583
Adam Grmolensky	0	-0.5172008969172421
Adam Grmolensky	0	-0.5242076692349618
Adam Grmolensky	0	-0.5489899983571492
Adam Grmolensky	0	-0.532271658118198
Adam Grmolensky	0	-0.5407373647367382
Adam Grmolensky	0	-0.4260318930097776
Adam Grmolensky	0	-0.4214643198444705
Adam Grmolensky	0	-0.37917128078975537
Adam Grmolensky	0	-0.3855523611286179
Adam Grmolensky	0	-0.3912360546627123
Adam Grmolensky	0	-0.49129420226212606
Adam Grmolensky	0	-0.4741003817399082
Adam Grmolensky	0	-0.44890330677100687
Adam Grmolensky	0	-0.5121645666142439
Adam Grmolensky	0	-0.5680594893180064
Adam Grmolensky	0	-0.5390869293532631
Adam Grmolensky	0	-0.596961863630924
Adam Grmolensky	0	-0.6027477528220724
Adam Grmolensky	0	-0.6344131874789027
Adam Grmolensky	0	-0.5580215616025794
Adam Grmolensky	0	-0.5326021485736725
Adam Grmolensky	0	-0.6037193504858053
Adam Grmolensky	0	-0.5856086034631351
Adam Grmolensky	0	-0.6595484071154161
Adam Grmolensky	0	-0.62532548198699
Adam Grmolensky	0	-0.5983324492445999
Adam Grmolensky	0	-0.6329912173669994
Adam Grmolensky	0	-0.6552581005643427
Adam Grmolensky	0	-0.5352774008623782
Adam Grmolensky	0	-0.6263865019875963
Adam Grmolensky	0	-0.6572817881422129
Adam Grmolensky	0	-0.5958415620643713
Adam Grmolensky	0	-0.6361903400240934
Adam Grmolensky	0	-0.6609321896587645
Adam Grmolensky	0	-0.692881305954088
Adam Grmolensky	0	-0.7016228670118791
Adam Grmolensky	0	-0.6986688758783037
Adam Grmolensky	0	-0.6938626566430002
Adam Grmolensky	0	-0.6815549114701387
Adam Grmolensky	0	-0.5818054051774507
Adam Grmolensky	0	-0.5636741238597905
Adam Grmolensky	0	-0.6427473530437464
Adam Grmolensky	0	-0.5994965398338614
Adam Grmolensky	0	-0.5451346732958897
Adam Grmolensky	0	-0.6391286358440986
Adam Grmolensky	0	-0.565262345209765
Adam Grmolensky	0	-0.5992713138106855
Adam Grmolensky	0	-0.6475109512519401
Adam Grmolensky	0	-0.6558822066160794
Adam Grmolensky	0	-0.5529992847423353
Adam Grmolensky	0	-0.5464730084522096
Adam Grmolensky	0	-0.552437634130932
Adam Grmolensky	0	-0.5181343042302354
Adam Grmolensky	0	-0.5155962966332011
Adam Grmolensky	0	-0.5482459425441855
Adam Grmolensky	0	-0.5038904603888725
Adam Grmolensky	0	-0.5163544424782702
Adam Grmolensky	0	-0.5126678816885571
Adam Grmolensky	0	-0.5312324524361699
Adam Grmolensky	0	-0.4916936192902872
Adam Grmolensky	0	-0.42708134173070994
Adam Grmolensky	0	-0.4577628542706166
Adam Grmolensky	0	-0.42754148084952603
Adam Grmolensky	0	-0.481109595230218
Adam Grmolensky	0	-0.6391306249737572
Adam Grmolensky	0	-0.648380496041005
Adam Grmolensky	0	-0.568674633709678
Adam Grmolensky	0	-0.5530082471241291
Adam Grmolensky	0	-0.5441644793462614
Adam Grmolensky	0	-0.5568809773702419
Adam Grmolensky	0	-0.5013257071085673
Adam Grmolensky	0	-0.4648799932171679
Adam Grmolensky	0	-0.43434322520771435
Adam Grmolensky	0	-0.5132774664150437
Adam Grmolensky	0	-0.5364927260620167
Adam Grmolensky	0	-0.5248463846229661
Adam Grmolensky	0	-0.5992318420611579
Adam Grmolensky	0	-0.6283851501683521
Adam Grmolensky	0	-0.5644628335649053
Adam Grmolensky	0	-0.58858758293298
Adam Grmolensky	0	-0.5930640511778114
Adam Grmolensky	0	-0.5926820413029427
Adam Grmolensky	0	-0.5886276592846251
Adam Grmolensky	0	-0.5811317837623322
Adam Grmolensky	0	-0.5866832126934146
Adam Grmolensky	0	-0.40973636547979053
Adam Grmolensky	0	-0.4238488149027044
Adam Grmolensky	0	-0.4813573577687619
Adam Grmolensky	0	-0.47012349436098405
Adam Grmolensky	0	-0.42253745401961784
Adam Grmolensky	0	-0.4422848092911017
Adam Grmolensky	0	-0.395275815032108
Adam Grmolensky	0	-0.405744869121048
Adam Grmolensky	0	-0.42246916437078985
Adam Grmolensky	0	-0.41253311633335343
Adam Grmolensky	0	-0.4206211271368897
Adam Grmolensky	0	-0.4039742552497816
Adam Grmolensky	0	-0.4011758160205971
Adam Grmolensky	0	-0.44131541966506577
Adam Grmolensky	0	-0.479217091413111
Adam Grmolensky	0	-0.39858799063585676
Adam Grmolensky	0	-0.45311418215280913
Adam Grmolensky	0	-0.4583943697849905
Adam Grmolensky	0	-0.4788961893937059
Adam Grmolensky	0	-0.4722351561547505
Adam Grmolensky	0	-0.39477737951178543
Adam Grmolensky	0	-0.39153180317823866
Adam Grmolensky	0	-0.4049015295002042
Adam Grmolensky	0	-0.37733978416369224
Adam Grmolensky	0	-0.35869447424734235
Adam Grmolensky	0	-0.45682969330826956
Adam Grmolensky	0	-0.4388811543102407
Adam Grmolensky	0	-0.42741340370197173
Adam Grmolensky	0	-0.4362648981660658
Adam Grmolensky	0	-0.42119631625973536
Adam Grmolensky	0	-0.49500274806262323
Adam Grmolensky	0	-0.4865446665640868
Adam Grmolensky	0	-0.4316527247556935
Adam Grmolensky	0	-0.4333566436312336
Adam Grmolensky	0	-0.3926041850361263
Adam Grmolensky	0	-0.36945048768070177
Adam Grmolensky	0	-0.3683224327525464
Adam Grmolensky	0	-0.43647844365143773
Adam Grmolensky	0	-0.45842129691656
Adam Grmolensky	0	-0.4459855218933437
Adam Grmolensky	0	-0.48522134108709447
Adam Grmolensky	0	-0.5318344011765537
Adam Grmolensky	0	-0.5136789598448062
Adam Grmolensky	0	-0.527025414621566
Adam Grmolensky	0	-0.4775203783956025
Adam Grmolensky	0	-0.4734276385103988
Adam Grmolensky	0	-0.4990771785894062
Adam Grmolensky	0	-0.47866930067528746
Adam Grmolensky	0	-0.4725753617872457
Adam Grmolensky	0	-0.5035068660580724
Adam Grmolensky	0	-0.47255288393783434
Adam Grmolensky	0	-0.45547233846932633
Adam Grmolensky	0	-0.46107379663562387
Adam Grmolensky	0	-0.4564494580334145
Adam Grmolensky	0	-0.4043845386103492
Adam Grmolensky	0	-0.4626482907541821
Adam Grmolensky	0	-0.45377630536057934
Adam Grmolensky	0	-0.43664790687796673
Adam Grmolensky	0	-0.4298989148253116
Adam Grmolensky	0	-0.4714043089232225
Adam Grmolensky	0	-0.4897041609802915
Adam Grmolensky	0	-0.5100254028886575
Adam Grmolensky	0	-0.5104726700229836
Adam Grmolensky	0	-0.5154909921359454
Adam Grmolensky	0	-0.4899990649651934
Adam Grmolensky	0	-0.4898389399192347
Adam Grmolensky	0	-0.5215141984373084
Adam Grmolensky	0	-0.46093171778700415
Adam Grmolensky	0	-0.4500098981246929
Adam Grmolensky	0	-0.5619371006980646
Adam Grmolensky	0	-0.5644414445963997
Adam Grmolensky	0	-0.5431268602991675
Adam Grmolensky	0	-0.5340087700409548
Adam Grmolensky	0	-0.5017879322724808
Adam Grmolensky	0	-0.4906018216035411
Adam Grmolensky	0	-0.4276848656324991
Adam Grmolensky	0	-0.7497309455824653
Adam Grmolensky	0	-0.7754048974740425
Adam Grmolensky	0	-0.7669265683002375
Adam Grmolensky	0	-0.7451038554545661
Adam Grmolensky	0	-0.7301213310363438
Adam Grmolensky	0	-0.7348495757332123
Adam Grmolensky	0	-0.7506363411360079
Adam Grmolensky	0	-0.7770830976799482
Adam Grmolensky	0	-0.721942003700242
Adam Grmolensky	0	-0.7626295152463856
Adam Grmolensky	0	-0.7589639346343283
Adam Grmolensky	0	-0.7025838362115958
Adam Grmolensky	0	-0.6738890121902502
Adam Grmolensky	0	-0.7260358210851238
Adam Grmolensky	0	-0.735502678150976
Adam Grmolensky	0	-0.7409146956367016
Adam Grmolensky	0	-0.7532911397454672
Adam Grmolensky	0	-0.7890435956311819
Adam Grmolensky	0	-0.7262079914150287
Adam Grmolensky	0	-0.6717843843709507
Adam Grmolensky	0	-0.6111105552072117
Adam Grmolensky	0	-0.5383986147930565
Adam Grmolensky	0	-0.7189024648324569
Adam Grmolensky	0	-0.8196356811986454
Adam Grmolensky	0	-0.7580408752991167
Adam Grmolensky	0	-0.8005606451762417
Adam Grmolensky	0	-0.842465428959432
Adam Grmolensky	0	-0.8046984584181266
Adam Grmolensky	0	-0.6960745076342477
Adam Grmolensky	0	-0.7246467499880046
Adam Grmolensky	0	-0.5920193970131293
Adam Grmolensky	0	-0.641547634108165
Adam Grmolensky	0	-0.5622049715627074
Adam Grmolensky	0	-0.5517730442136757
Adam Grmolensky	0	-0.5663027517305671
Adam Grmolensky	0	-0.56841475366347
Adam Grmolensky	0	-0.5328897094631851
Adam Grmolensky	0	-0.5893479842056999
Adam Grmolensky	0	-0.61780700061116
Adam Grmolensky	0	-0.58151822180482
Adam Grmolensky	0	-0.5575982048111804
Adam Grmolensky	0	-0.5417137125445513
Adam Grmolensky	0	-0.4788366469788834
Adam Grmolensky	0	-0.5402063259467315
Adam Grmolensky	0	-0.5758202504893256
Adam Grmolensky	0	-0.5912358057742867
Adam Grmolensky	0	-0.6102588171079538
Adam Grmolensky	0	-0.6017572202262708
Adam Grmolensky	0	-0.5695450642177453
Adam Grmolensky	0	-0.5903329677282672
Adam Grmolensky	0	-0.5939459041454309
Adam Grmolensky	0	-0.6331755148748677
Adam Grmolensky	0	-0.6543624443285514
Adam Grmolensky	0	-0.6991551372714294
Adam Grmolensky	0	-0.6582021692983824
Adam Grmolensky	0	-0.6989482412972878
Adam Grmolensky	0	-0.6110261071527675
Adam Grmolensky	0	-0.6714480180378043
Adam Grmolensky	0	-0.6972717582231772
Adam Grmolensky	0	-0.7060767522123573
Adam Grmolensky	0	-0.7093253010374214
Adam Grmolensky	0	-0.7614784918014171
Adam Grmolensky	0	-0.7641582201266846
Adam Grmolensky	0	-0.8006844334092209
Adam Grmolensky	0	-0.7593882861283474
Adam Grmolensky	0	-0.7776939558273395
Adam Grmolensky	0	-0.7491074137379696
Adam Grmolensky	0	-0.7557137196195335
Adam Grmolensky	0	-0.7228577927631491
Adam Grmolensky	0	-0.7300778941423568
Adam Grmolensky	0	-0.7262189373250951
Adam Grmolensky	0	-0.7581525766875337
Adam Grmolensky	0	-0.7609099326875202
Adam Grmolensky	0	-0.7650850265199477
Adam Grmolensky	0	-0.7977215887676041
Adam Grmolensky	0	-0.7794805350734919
Adam Grmolensky	0	-0.8139619866479292
Adam Grmolensky	0	-0.7282327905009454
Adam Grmolensky	0	-0.7288880841470259
Adam Grmolensky	0	-0.742496839168935
Adam Grmolensky	0	-0.7380028949454565
Adam Grmolensky	0	-0.731483833430657
Adam Grmolensky	0	-0.7316721873379516
Adam Grmolensky	0	-0.7307678381005714
Adam Grmolensky	0	-0.772741832933571
Adam Grmolensky	0	-0.8106811359753098
Adam Grmolensky	0	-0.8366345524471857
Adam Grmolensky	0	-0.7975050410782515
Adam Grmolensky	0	-0.792316040547522
Adam Grmolensky	0	-0.7978003153133117
Adam Grmolensky	0	-0.7903221384535565
Adam Grmolensky	0	-0.76535539930032
Adam Grmolensky	0	-0.7431239347205394
Adam Grmolensky	0	-0.7677589942257708
Adam Grmolensky	0	-0.7610375055552718
Adam Grmolensky	0	-0.7524402676477623
Adam Grmolensky	0	-0.8080376150472262
Adam Grmolensky	0	-0.8432948597128448
Adam Grmolensky	0	-0.830043472696917
Adam Grmolensky	0	-0.8519240964704566
Adam Grmolensky	0	-0.8388275910612305
Adam Grmolensky	0	-0.853170921935147
Adam Grmolensky	0	-0.8721178206698287
Adam Grmolensky	0	-0.737144006427696
Adam Grmolensky	0	-0.7398344186332853
Adam Grmolensky	0	-0.7555918047880592
Adam Grmolensky	0	-0.5006490214196797
Adam Grmolensky	0	-0.4373962367157701
Adam Grmolensky	0	-0.5590495852787192
Adam Grmolensky	0	-0.5320468018717105
Adam Grmolensky	0	-0.4961879341802513
Adam Grmolensky	0	-0.49378883834305265
Adam Grmolensky	0	-0.46997970042239473
Adam Grmolensky	0	-0.45918713219001955
Adam Grmolensky	0	-0.45025238718724714
Adam Grmolensky	0	-0.4712520226181287
Adam Grmolensky	0	-0.538675277204652
Adam Grmolensky	0	-0.5346013162781075
Adam Grmolensky	0	-0.5273567847257827
Adam Grmolensky	0	-0.5441754332972715
Adam Grmolensky	0	-0.5601383023594326
Adam Grmolensky	0	-0.5728840260647147
Adam Grmolensky	0	-0.5241468967811914
Adam Grmolensky	0	-0.5764534862468574
Adam Grmolensky	0	-0.6126853460793459
Adam Grmolensky	0	-0.5113309585024196
Adam Grmolensky	0	-0.5804552437299134
Adam Grmolensky	0	-0.6969861241308644
Adam Grmolensky	0	-0.7260309364610839
Adam Grmolensky	0	-0.7509369626856356
Adam Grmolensky	0	-0.7154412148415766
Adam Grmolensky	0	-0.7273727994574534
Adam Grmolensky	0	-0.7237621784376791
Adam Grmolensky	0	-0.6539992488694646
Adam Grmolensky	0	-0.732634740634075
Adam Grmolensky	0	-0.6792962645644853
Adam Grmolensky	0	-0.6994076847307147
Adam Grmolensky	0	-0.7170607879697195
Adam Grmolensky	0	-0.7814525398890657
Adam Grmolensky	0	-0.7043029915775815
Adam Grmolensky	0	-0.727799283210297
Adam Grmolensky	0	-0.7829180208240003
Adam Grmolensky	0	-0.7708401534875089
Adam Grmolensky	0	-0.7135494570164025
Adam Grmolensky	0	-0.7059274600374983
Adam Grmolensky	0	-0.6942204863248541
Adam Grmolensky	0	-0.6702480791794934
Adam Grmolensky	0	-0.6436941941404251
Adam Grmolensky	0	-0.6601833971114699
Adam Grmolensky	0	-0.6634674474268023
Adam Grmolensky	0	-0.636495993430561
Adam Grmolensky	0	-0.6026684403371007
Adam Grmolensky	0	-0.52710066101862
Adam Grmolensky	0	-0.5334008278963914
Adam Grmolensky	0	-0.45696837378248684
Adam Grmolensky	0	-0.5550950047585259
Adam Grmolensky	0	-0.44425369133270043
Adam Grmolensky	0	-0.4399974945472721
Adam Grmolensky	0	-0.449568890552303
Adam Grmolensky	0	-0.4617662738156217
Adam Grmolensky	0	-0.46210635799906735
Adam Grmolensky	0	-0.4945112670450658
Adam Grmolensky	0	-0.47811979222309986
Adam Grmolensky	0	-0.4918104401830692
Adam Grmolensky	0	-0.5230267495421382
Adam Grmolensky	0	-0.9701159301243294
Adam Grmolensky	0	-1.0238363828312123
Adam Grmolensky	0	-0.9653586947703614
Adam Grmolensky	0	-0.9427698138432228
Adam Grmolensky	0	-0.965848566470134
Adam Grmolensky	0	-0.9697776111882938
Adam Grmolensky	0	-0.9273464813361492
Adam Grmolensky	0	-0.9709445178208166
Adam Grmolensky	0	-0.9195632056555789
Adam Grmolensky	0	-0.7569004172663578
Adam Grmolensky	0	-0.8161371429834973
Adam Grmolensky	0	-0.7854728927388089
Adam Grmolensky	0	-0.8571082119274003
Adam Grmolensky	0	-0.6676351929609918
Adam Grmolensky	0	-0.6223647961300165
Adam Grmolensky	0	-0.6068546728326928
Adam Grmolensky	0	-0.5711110946000548
Adam Grmolensky	0	-0.49789094380417553
Adam Grmolensky	0	-0.5205037904247594
Adam Grmolensky	0	-0.5743090435371775
Adam Grmolensky	0	-0.6326521681316252
Adam Grmolensky	0	-0.6051528769320855
Adam Grmolensky	0	-0.6232603332602887
Adam Grmolensky	0	-0.5952001507095074
Adam Grmolensky	0	-0.6134505187324968
Adam Grmolensky	0	-0.6911363022451255
Adam Grmolensky	0	-0.5975352501212932
Adam Grmolensky	0	-0.5924179159537158
Adam Grmolensky	0	-0.6344652690570635
Adam Grmolensky	0	-0.5884361301193648
Adam Grmolensky	0	-0.6053153509124632
Adam Grmolensky	0	-0.6053762404527395
Adam Grmolensky	0	-0.5900172690951513
Adam Grmolensky	0	-0.5040012417028313
Adam Grmolensky	0	-0.5080190485781361
Adam Grmolensky	0	-0.5307065417717991
Adam Grmolensky	0	-0.5476375867565092
Adam Grmolensky	0	-0.5408662280394289
Adam Grmolensky	0	-0.45001603846174065
Adam Grmolensky	0	-0.46457626056625123
Adam Grmolensky	0	-0.48161220852812464
Adam Grmolensky	0	-0.4257375518919716
Adam Grmolensky	0	-0.49788983652788543
Adam Grmolensky	0	-0.4683926395001196
Adam Grmolensky	0	-0.5406318766875925
Adam Grmolensky	0	-0.5173949118832573
Adam Grmolensky	0	-0.5450609064433597
Adam Grmolensky	0	-0.5543724334020483
Adam Grmolensky	0	-0.5337083805760011
Adam Grmolensky	0	-0.48336903103821244
Adam Grmolensky	0	-0.49476669535811035
Adam Grmolensky	0	-0.4550996143655197
Adam Grmolensky	0	-0.44458543869701284
Adam Grmolensky	0	-0.483778141053498
Adam Grmolensky	0	-0.49943557521124204
Adam Grmolensky	0	-0.4847427418632797
Adam Grmolensky	0	-0.483216438145762
Adam Grmolensky	0	-0.533312782840217
Adam Grmolensky	0	-0.5040601798204027
Adam Grmolensky	0	-0.5339454684992818
Adam Grmolensky	0	-0.5269653967890252
Adam Grmolensky	0	-0.5620520212279334
Adam Grmolensky	0	-0.5330038206551492
Adam Grmolensky	0	-0.46829605534326463
Adam Grmolensky	0	-0.4185010285469991
Adam Grmolensky	0	-0.47799689604350704
Adam Grmolensky	0	-0.5054190512603083
Adam Grmolensky	0	-0.4891323922329656
Adam Grmolensky	0	-0.5004203803664293
Adam Grmolensky	0	-0.5376049940635208
Adam Grmolensky	0	-0.531243153943592
Adam Grmolensky	0	-0.5875202178300393
Adam Grmolensky	0	-0.6106473726187508
Adam Grmolensky	0	-0.6207388189651374
Adam Grmolensky	0	-0.33301654279995935
Adam Grmolensky	0	-0.44317652911022276
Adam Grmolensky	0	-0.4345140245223144
Adam Grmolensky	0	-0.36314163582081227
Adam Grmolensky	0	-0.4351868205960664
Adam Grmolensky	0	-0.4344637305523932
Adam Grmolensky	0	-0.4269305909961848
Adam Grmolensky	0	-0.3935818287267711
Adam Grmolensky	0	-0.38856842759475246
Adam Grmolensky	0	-0.5935735568210931
Adam Grmolensky	0	-0.5197487959404835
Adam Grmolensky	0	-0.5925541363225686
Adam Grmolensky	0	-0.5834986097222811
Adam Grmolensky	0	-0.6255495519063002
Adam Grmolensky	0	-0.5749034018705539
Adam Grmolensky	0	-0.5599401987342024
Adam Grmolensky	0	-0.5701805534341424
Adam Grmolensky	0	-0.5447155923237008
Adam Grmolensky	0	-0.6161680304182043
Adam Grmolensky	0	-0.603238391146202
Adam Grmolensky	0	-0.5699214765858013
Adam Grmolensky	0	-0.4777033203982861
Adam Grmolensky	0	-0.4922639541452748
Adam Grmolensky	0	-0.4661566194704713
Adam Grmolensky	0	-0.5114976471321004
Adam Grmolensky	0	-0.4850151293466711
Adam Grmolensky	0	-0.48010410731271264
Adam Grmolensky	0	-0.5803030086574061
Adam Grmolensky	0	-0.5685947542215287
Adam Grmolensky	0	-0.5755595910878243
Adam Grmolensky	0	-0.5762167696357166
Adam Grmolensky	0	-0.5783214071385849
Adam Grmolensky	0	-0.5431846895770415
Adam Grmolensky	0	-0.5292501172837084
Adam Grmolensky	0	-0.5220324284655822
Adam Grmolensky	0	-0.5611611061987746
Adam Grmolensky	0	-0.548847600615143
Adam Grmolensky	0	-0.5332700981410061
Adam Grmolensky	0	-0.5256685766513616
Adam Grmolensky	0	-0.5230253097994386
Adam Grmolensky	0	-0.47842372337625916
Adam Grmolensky	0	-0.5565279025540065
Adam Grmolensky	0	-0.5703792510582163
Adam Grmolensky	0	-0.5070604416025298
Adam Grmolensky	0	-0.525011287963743
Adam Grmolensky	0	-0.5551465633363258
Adam Grmolensky	0	-0.5620340295699184
Adam Grmolensky	0	-0.6019308245518223
Adam Grmolensky	0	-0.63280918339262
Adam Grmolensky	0	-0.6162214030555396
Adam Grmolensky	0	-0.6001799831180483
Adam Grmolensky	0	-0.5622446911221843
Adam Grmolensky	0	-0.5322689111147149
Adam Grmolensky	0	-0.5858976718086217
Adam Grmolensky	0	-0.5911990762894352
Adam Grmolensky	0	-0.5545575038034165
Adam Grmolensky	0	-0.6204160476012597
Adam Grmolensky	0	-0.6230611745661672
Adam Grmolensky	0	-0.6245911567707272
Adam Grmolensky	0	-0.657810454046444
Adam Grmolensky	0	-0.6536474718888151
Adam Grmolensky	0	-0.6268661382130469
Adam Grmolensky	0	-0.6131935547842273
Adam Grmolensky	0	-0.6229948238801846
Adam Grmolensky	0	-0.6428010141611711
Adam Grmolensky	0	-0.630871805914502
Adam Grmolensky	0	-0.647742052407959
Adam Grmolensky	0	-0.6338982936548195
Adam Grmolensky	0	-0.6784223821738324
Adam Grmolensky	0	-0.37536067381959737
Adam Grmolensky	0	-0.7534851699858635
Adam Grmolensky	0	-0.6919989954458604
Adam Grmolensky	0	-0.6262108828688944
Adam Grmolensky	0	-0.6065711730158385
Adam Grmolensky	0	-0.6268703771512881
Adam Grmolensky	0	-0.599939808897876
Adam Grmolensky	0	-0.5861594744015122
Adam Grmolensky	0	-0.5321189325409563
Adam Grmolensky	0	-0.47239629265231575
Adam Grmolensky	0	-0.5291066464149434
Adam Grmolensky	0	-0.5602431145657039
Adam Grmolensky	0	-0.46624867612242826
Adam Grmolensky	0	-0.518610729861869
Adam Grmolensky	0	-0.4734375929462994
Adam Grmolensky	0	-0.5406728081079998
Adam Grmolensky	0	-0.5587968752170196
Adam Grmolensky	0	-0.5610410531855812
Adam Grmolensky	0	-0.4154351342910383
Adam Grmolensky	0	-0.45065725646732624
Adam Grmolensky	0	-0.46034217960032403
Adam Grmolensky	0	-0.4701907112676008
Adam Grmolensky	0	-0.5025546011384484
Adam Grmolensky	0	-0.5247341048842994
Adam Grmolensky	0	-0.5443519061677479
Adam Grmolensky	0	-0.4822092476120367
Adam Grmolensky	0	-0.4856685255831613
Adam Grmolensky	0	-0.5433359566211658
Adam Grmolensky	0	-0.5291400400514736
Adam Grmolensky	0	-0.5446262135798988
Adam Grmolensky	0	-0.5380145788715527
Adam Grmolensky	0	-0.5568274408778084
Adam Grmolensky	0	-0.5482438786384476
Adam Grmolensky	0	-0.5631852031253067
Adam Grmolensky	0	-0.6190954171335913
Adam Grmolensky	0	-0.5666142263432355
Adam Grmolensky	0	-0.6045880012564127
Adam Grmolensky	0	-0.4925717467994811
Adam Grmolensky	0	-0.4604422428223597
Adam Grmolensky	0	-0.4922267643572163
Adam Grmolensky	0	-0.4907947225260057
Adam Grmolensky	0	-0.4754826769798857
Adam Grmolensky	0	-0.5132852692543466
Adam Grmolensky	0	-0.5402594253025036
Adam Grmolensky	0	-0.5335490503100488
Adam Grmolensky	0	-0.5611837612373052
Adam Grmolensky	0	-0.5338919315231156
Adam Grmolensky	0	-0.5522137238304444
Adam Grmolensky	0	-0.5766382736677581
Adam Grmolensky	0	-0.5959896495341603
Adam Grmolensky	0	-0.6321833075649562
Adam Grmolensky	0	-0.631611885437718
Adam Grmolensky	0	-0.6329406460106712
Adam Grmolensky	0	-0.6272133378472484
Adam Grmolensky	0	-0.6561086523011085
Adam Grmolensky	0	-0.5850960596795264
Adam Grmolensky	0	-0.5829758488287023
Adam Grmolensky	0	-0.6434133907474944
Adam Grmolensky	0	-0.6498698236571436
Adam Grmolensky	0	-0.6235602783926618
Adam Grmolensky	0	-0.6360260967927387
Adam Grmolensky	0	-0.6216891685254311
Adam Grmolensky	0	-0.7018508386514732
Adam Grmolensky	0	-0.7016848099559775
Adam Grmolensky	0	-0.7750629904610647
Adam Grmolensky	0	-0.7601763567681363
Adam Grmolensky	0	-0.803270116204103
Adam Grmolensky	0	-0.7577484309083247
Adam Grmolensky	0	-0.77025197146395
Adam Grmolensky	0	-0.7155759885226258
Adam Grmolensky	0	-0.712564613722501
Adam Grmolensky	0	-0.700256572460356
Adam Grmolensky	0	-0.6389266990692093
Adam Grmolensky	0	-0.5109889650520758
Adam Grmolensky	0	-0.5555576306001102
Adam Grmolensky	0	-0.5114482857497602
Adam Grmolensky	0	-0.5461572721669649
Adam Grmolensky	0	-0.5627620728180367
Adam Grmolensky	0	-0.6484564710624389
Adam Grmolensky	0	-0.6196830937674715
Adam Grmolensky	0	-0.5900715521166273
Adam Grmolensky	0	-0.5607376064094309
Adam Grmolensky	0	-0.5193945751613296
Adam Grmolensky	0	-0.5494106655915206
Adam Grmolensky	0	-0.5811056678068846
Adam Grmolensky	0	-0.6363891710375724
Adam Grmolensky	0	-0.5579933405470185
Adam Grmolensky	0	-0.6900534161563445
Adam Grmolensky	0	-0.6035865391613654
Adam Grmolensky	0	-0.654569098991419
Adam Grmolensky	0	-0.5972934096083675
Adam Grmolensky	0	-0.5042302550157524
Adam Grmolensky	0	-0.5659099931997997
Adam Grmolensky	0	-0.5809207649816851
Adam Grmolensky	0	-0.5503008713400632
Adam Grmolensky	0	-0.5559640986477946
Adam Grmolensky	0	-0.6634581224906869
Adam Grmolensky	0	-0.6246744672239234
Adam Grmolensky	0	-0.6811078440854383
Adam Grmolensky	0	-0.36271090569174325
Adam Grmolensky	0	-0.4794871636709924
Adam Grmolensky	0	-0.6015618283229175
Adam Grmolensky	0	-0.434664601802212
Adam Grmolensky	0	-0.5565180027162184
Adam Grmolensky	0	-0.5218336633560225
Adam Grmolensky	0	-0.4834271349707677
Adam Grmolensky	0	-0.5530089577083963
Adam Grmolensky	0	-0.576217955424859
Adam Grmolensky	0	-0.5544490725539903
Adam Grmolensky	0	-0.5706998830014898
Adam Grmolensky	0	-0.59885075476554
Adam Grmolensky	0	-0.5798726084842003
Adam Grmolensky	0	-0.488550834058879
Adam Grmolensky	0	-0.46874639909613613
Adam Grmolensky	0	-0.45615058416297005
Adam Grmolensky	0	-0.49039840978780186
Adam Grmolensky	0	-0.4323256216659892
Adam Grmolensky	0	-0.4772220608711747
Adam Grmolensky	0	-0.4526371622580904
Adam Grmolensky	0	-0.5049468310216905
Adam Grmolensky	0	-0.5095436646597742
Adam Grmolensky	0	-0.5806537443646171
Adam Grmolensky	0	-0.6189271292815992
Adam Grmolensky	0	-0.503202318288169
Adam Grmolensky	0	-0.5251239003550868
Adam Grmolensky	0	-0.5549435553191291
Adam Grmolensky	0	-0.4853290377977906
Adam Grmolensky	0	-0.6850638622827352
Adam Grmolensky	0	-0.6297410047354978
Adam Grmolensky	0	-0.4946439533371887
Adam Grmolensky	0	-0.5020180122408417
Adam Grmolensky	0	-0.6860840543464483
Adam Grmolensky	0	-0.6488423296674621
Adam Grmolensky	0	-0.6137900202351341
Adam Grmolensky	0	-0.5670852593129966
Adam Grmolensky	0	-0.6450096336064357
Adam Grmolensky	0	-0.5785177126027294
Adam Grmolensky	0	-0.5985726622194653
Adam Grmolensky	0	-0.603975144148732
Adam Grmolensky	0	-0.599720714370227
Adam Grmolensky	0	-0.5811178020057283
Adam Grmolensky	0	-0.6249528199062636
Adam Grmolensky	0	-0.6099989499660999
Adam Grmolensky	0	-0.6002095726490698
Adam Grmolensky	0	-0.6419778758028589
Adam Grmolensky	0	-0.5870040687550278
Adam Grmolensky	0	-0.6322469583653038
Adam Grmolensky	0	-0.5820551385318241
Adam Grmolensky	0	-0.5950336063924639
Adam Grmolensky	0	-0.6292589834393881
Adam Grmolensky	0	-0.686762308134957
Adam Grmolensky	0	-0.7102553424219632
Adam Grmolensky	0	-0.7295620354952613
Adam Grmolensky	0	-0.6785353216074087
Adam Grmolensky	0	-0.6936887187788022
Adam Grmolensky	0	-0.7006376870140926
Adam Grmolensky	0	-0.6707428821650618
Adam Grmolensky	0	-0.6502882726734277
Adam Grmolensky	0	-0.7175557881230753
Adam Grmolensky	0	-0.7146402013592217
Adam Grmolensky	0	-0.7305416477735625
Adam Grmolensky	0	-0.7186317992329575
Adam Grmolensky	0	-0.6917032315251654
Adam Grmolensky	0	-0.7093809176298715
Adam Grmolensky	0	-0.6786249438603331
Adam Grmolensky	0	-0.4124173186296073
Adam Grmolensky	0	-0.465106010014338
Adam Grmolensky	0	-0.4257599455204778
Adam Grmolensky	0	-0.4689948530150334
Adam Grmolensky	0	-0.4497832843830275
Adam Grmolensky	0	-0.5641393687495692
Adam Grmolensky	0	-0.5071547621064654
Adam Grmolensky	0	-0.4803471088731781
Adam Grmolensky	0	-0.4151719752067077
Adam Grmolensky	0	-0.47566033926827556
Adam Grmolensky	0	-0.5820527333871923
Adam Grmolensky	0	-0.6207442597617384
Adam Grmolensky	0	-0.4540234283844171
Adam Grmolensky	0	-0.49544255243834634
Adam Grmolensky	0	-0.5301196449923069
Adam Grmolensky	0	-0.37799484947629175
Adam Grmolensky	0	-0.3927305476957191
Adam Grmolensky	0	-0.4768964545027208
Adam Grmolensky	0	-0.4564077498482469
Adam Grmolensky	0	-0.4976828954923732
Adam Grmolensky	0	-0.5634617903905265
Adam Grmolensky	0	-0.5628060824737029
Adam Grmolensky	0	-0.5845454285960514
Adam Grmolensky	0	-0.5945605171019022
Adam Grmolensky	0	-0.6223536855905614
Adam Grmolensky	0	-0.5556573313842285
Adam Grmolensky	0	-0.6017275289226087
Adam Grmolensky	0	-0.590468678602644
Adam Grmolensky	0	-0.5909222755234025
Adam Grmolensky	0	-0.6210233029095882
Adam Grmolensky	0	-0.6424717473879955
Adam Grmolensky	0	-0.6237382226828307
Adam Grmolensky	0	-0.6206615864759364
Adam Grmolensky	0	-0.566406112956627
Adam Grmolensky	0	-0.6757664635122869
Adam Grmolensky	0	-0.5272860000329657
Adam Grmolensky	0	-0.4922913070869852
Adam Grmolensky	0	-0.5538672888987188
Adam Grmolensky	0	-0.5649703924535965
Adam Grmolensky	0	-0.550470624001389
Adam Grmolensky	0	-0.491540884309469
Adam Grmolensky	0	-0.6127580294399163
Adam Grmolensky	0	-0.5623360389025984
Adam Grmolensky	0	-0.4849701108843369
Adam Grmolensky	0	-0.4244318911498789
Adam Grmolensky	0	-0.475483972804573
Adam Grmolensky	0	-0.5137945260347141
Adam Grmolensky	0	-0.6591769382390629
Adam Grmolensky	0	-0.6240776108466941
Adam Grmolensky	0	-0.4514282103426531
Adam Grmolensky	0	-0.5316500057807101
Adam Grmolensky	0	-0.5100197323885343
Adam Grmolensky	0	-0.5020935405699813
Adam Grmolensky	0	-0.3620732572784906
Adam Grmolensky	0	-0.37501369522858663
Adam Grmolensky	0	-0.47251297560323613
Adam Grmolensky	0	-0.5221541871365942
Adam Grmolensky	0	-0.4323625685763413
Adam Grmolensky	0	-0.43820151316531497
Adam Grmolensky	0	-0.6449132284193388
Adam Grmolensky	0	-0.569947043778287
Adam Grmolensky	0	-0.4793505857788227
Adam Grmolensky	0	-0.5236529411077069
Adam Grmolensky	0	-0.5749921046156135
Adam Grmolensky	0	-0.5627475952684212
Adam Grmolensky	0	-0.5751648520739018
Adam Grmolensky	0	-0.5828287695470551
Adam Grmolensky	0	-0.6172712336565558
Adam Grmolensky	0	-0.6364531053919178
Adam Grmolensky	0	-0.652419172343965
Adam Grmolensky	0	-0.5193164160159127
Adam Grmolensky	0	-0.5307625076341438
Adam Grmolensky	0	-0.5554541940800086
Adam Grmolensky	0	-0.5139008132207712
Adam Grmolensky	0	-0.5176968114089525
Adam Grmolensky	0	-0.56392526257529
Adam Grmolensky	0	-0.5356332021971218
Adam Grmolensky	0	-0.4883956558430843
Adam Grmolensky	0	-0.47705283845533875
Adam Grmolensky	0	-0.477009419926194
Adam Grmolensky	0	-0.4946052846886162
Adam Grmolensky	0	-0.6072436510961798
Adam Grmolensky	0	-0.5900777511338484
Adam Grmolensky	0	-0.7071716282072262
Adam Grmolensky	0	-0.6698482549164482
Adam Grmolensky	0	-0.7958281698945056
Adam Grmolensky	0	-0.7831114891612987
Adam Grmolensky	0	-0.6734974022269469
Adam Grmolensky	0	-0.5515781171864613
Adam Grmolensky	0	-0.5427357552513091
Adam Grmolensky	0	-0.5539647151919169
Adam Grmolensky	0	-0.6019151928966519
Adam Grmolensky	0	-0.5871931675504745
Adam Grmolensky	0	-0.6408007158286568
Adam Grmolensky	0	-0.5900645096719523
Adam Grmolensky	0	-0.5822387929152855
Adam Grmolensky	0	-0.5377469383659069
Adam Grmolensky	0	-0.5780010380082864
Adam Grmolensky	0	-0.5901579992068021
Adam Grmolensky	0	-0.5714828533865581
Adam Grmolensky	0	-0.5799488676461183
Adam Grmolensky	0	-0.6156303018147935
Adam Grmolensky	0	-0.566070087397248
Adam Grmolensky	0	-0.525700237076308
Adam Grmolensky	0	-0.6973158636781036
Adam Grmolensky	0	-0.662457960172617
Adam Grmolensky	0	-0.7541830488746858
Adam Grmolensky	0	-0.6282717224638041
Adam Grmolensky	0	-0.6641010665487825
Adam Grmolensky	0	-0.6638719357958465
Adam Grmolensky	0	-0.6967719127544406
Adam Grmolensky	0	-0.6474538836051118
Adam Grmolensky	0	-0.6982912175595756
Adam Grmolensky	0	-0.614994133460367
Adam Grmolensky	0	-0.6193303529022687
Adam Grmolensky	0	-0.6473386620313808
Adam Grmolensky	0	-0.5958175378324668
Adam Grmolensky	0	-0.68120345604679
Adam Grmolensky	0	-0.6521088609611909
Adam Grmolensky	0	-0.6413106023641628
Adam Grmolensky	0	-0.6750073761278498
Adam Grmolensky	0	-0.6590595238233405
Adam Grmolensky	0	-0.6660184267345782
Adam Grmolensky	0	-0.6441391160798221
Adam Grmolensky	0	-0.6302006444590074
Adam Grmolensky	0	-0.6786161542517137
Adam Grmolensky	0	-0.6333988446090167
Adam Grmolensky	0	-0.6315342220871637
Adam Grmolensky	0	-0.5978151216459546
Adam Grmolensky	0	-0.6135600814095222
Adam Grmolensky	0	-0.6223624313865749
Adam Grmolensky	0	-0.6237024290146026
Adam Grmolensky	0	-0.534746174199752
Adam Grmolensky	0	-0.5836264844237877
Adam Grmolensky	0	-0.5116820839986979
Adam Grmolensky	0	-0.5770418840157581
Adam Grmolensky	0	-0.6096593472619802
Adam Grmolensky	0	-0.5792921069073587
Adam Grmolensky	0	-0.5295750408470593
Adam Grmolensky	0	-0.5065233418193427
Adam Grmolensky	0	-0.5204549965740165
Adam Grmolensky	0	-0.4746344324336652
Adam Grmolensky	0	-0.48361509070658637
Adam Grmolensky	0	-0.5190647979170299
Adam Grmolensky	0	-0.5140199020946968
Adam Grmolensky	0	-0.5363036174954853
Adam Grmolensky	0	-0.4810389312833735
Adam Grmolensky	0	-0.5421273895901153
Adam Grmolensky	0	-0.5197144630197766
Adam Grmolensky	0	-0.523820785850491
Adam Grmolensky	0	-0.5268396025091621
Adam Grmolensky	0	-0.5799672562236693
Adam Grmolensky	0	-0.581867372959463
Adam Grmolensky	0	-0.6435891430234424
Adam Grmolensky	0	-0.6886461455617341
Adam Grmolensky	0	-0.6272185767305308
Adam Grmolensky	0	-0.610625785682039
Adam Grmolensky	0	-0.6306907869077061
Adam Grmolensky	0	-0.6307487317264093
Adam Grmolensky	0	-0.6262588262354306
Adam Grmolensky	0	-0.6751080181835719
Adam Grmolensky	0	-0.6740065759543625
Adam Grmolensky	0	-0.6780725590594995
Adam Grmolensky	0	-0.7174230029058222
Adam Grmolensky	0	-0.7161620694176318
Adam Grmolensky	0	-0.7403070740614215
Adam Grmolensky	0	-0.7478339595955292
Adam Grmolensky	0	-0.7149407531233976
Adam Grmolensky	0	-0.7243274228672141
Adam Grmolensky	0	-0.6226527245927276
Adam Grmolensky	0	-0.5484506072283767
Adam Grmolensky	0	-0.559203101693458
Adam Grmolensky	0	-0.5515369748868695
Adam Grmolensky	0	-0.539871036822728
Adam Grmolensky	0	-0.5402345374729722
Adam Grmolensky	0	-0.5601791004800327
Adam Grmolensky	0	-0.6240738137081133
Adam Grmolensky	0	-0.563139047818704
Adam Grmolensky	0	-0.5789983313656247
Adam Grmolensky	0	-0.6323457747451446
Adam Grmolensky	0	-0.662116832170344
Adam Grmolensky	0	-0.7095318233065404
Adam Grmolensky	0	-0.44868420351794
Adam Grmolensky	0	-0.40623101032962705
Adam Grmolensky	0	-0.4444021124892577
Adam Grmolensky	0	-0.4383914128578443
Adam Grmolensky	0	-0.3812900580171503
Adam Grmolensky	0	-0.38983441055578083
Adam Grmolensky	0	-0.3486958171464726
Adam Grmolensky	0	-0.3617815002155523
Adam Grmolensky	0	-0.38982227593660246
Adam Grmolensky	0	-0.4280327338851665
Adam Grmolensky	0	-0.3507483140440454
Adam Grmolensky	0	-0.35560812025306265
Adam Grmolensky	0	-0.4364016205002258
Adam Grmolensky	0	-0.4663401952288136
Adam Grmolensky	0	-0.4617986431441311
Adam Grmolensky	0	-0.5472097072369673
Adam Grmolensky	0	-0.5486827504937399
Adam Grmolensky	0	-0.554067509962333
Adam Grmolensky	0	-0.42682863544588756
Adam Grmolensky	0	-0.45906978573081914
Adam Grmolensky	0	-0.5281278357934407
Adam Grmolensky	0	-0.7346645962972911
Adam Grmolensky	0	-0.7066925253742555
Adam Grmolensky	0	-0.6286931509049446
Adam Grmolensky	0	-0.6672863889978442
Adam Grmolensky	0	-0.5876734705781377
Adam Grmolensky	0	-0.5846192106448005
Adam Grmolensky	0	-0.5177208924943532
Adam Grmolensky	0	-0.5831355992964434
Adam Grmolensky	0	-0.48153878315684706
Adam Grmolensky	0	-0.5190069357535303
Adam Grmolensky	0	-0.4089577840332861
Adam Grmolensky	0	-0.3951980742250647
Adam Grmolensky	0	-0.3905782028283921
Adam Grmolensky	0	-0.38889803586917293
Adam Grmolensky	0	-0.5558496921378999
Adam Grmolensky	0	-0.5344315112465885
Adam Grmolensky	0	-0.48358570895530917
Adam Grmolensky	0	-0.49538964092046467
Adam Grmolensky	0	-0.5789986123745846
Adam Grmolensky	0	-0.6087314081803685
Adam Grmolensky	0	-0.6236390275150858
Adam Grmolensky	0	-0.6630686299135652
Adam Grmolensky	0	-0.6279949068785166
Adam Grmolensky	0	-0.6582925775795984
Adam Grmolensky	0	-0.6527276954205325
Adam Grmolensky	0	-0.5975822303674871
Adam Grmolensky	0	-0.5936804489697403
Adam Grmolensky	0	-0.5806619852712686
Adam Grmolensky	0	-0.6440097603656905
Adam Grmolensky	0	-0.7174568288349377
Adam Grmolensky	0	-0.6618986251760793
Adam Grmolensky	0	-0.6227612466784961
Adam Grmolensky	0	-0.6099493229385999
Adam Grmolensky	0	-0.5792516355571874
Adam Grmolensky	0	-0.594791138933739
Adam Grmolensky	0	-0.5719725484182404
Adam Grmolensky	0	-0.4759762843814088
Adam Grmolensky	0	-0.46051908748318865
Adam Grmolensky	0	-0.47332658315582965
Adam Grmolensky	0	-0.46146499068913005
Adam Grmolensky	0	-0.45451951146632386
Adam Grmolensky	0	-0.463493323555377
Adam Grmolensky	0	-0.4688521566955355
Adam Grmolensky	0	-0.5436559827084757
Adam Grmolensky	0	-0.5091125740120496
Adam Grmolensky	0	-0.5348353166849871
Adam Grmolensky	0	-0.5139089957947772
Adam Grmolensky	0	-0.5078339158716512
Adam Grmolensky	0	-0.48533733123631995
Adam Grmolensky	0	-0.5506214535553026
Adam Grmolensky	0	-0.5021611553560401
Adam Grmolensky	0	-0.5084261153624785
Adam Grmolensky	0	-0.541662156521342
Adam Grmolensky	0	-0.5750394217651909
Adam Grmolensky	0	-0.6147347377392852
Adam Grmolensky	0	-0.6155346203133063
Adam Grmolensky	0	-0.6605320283983933
Adam Grmolensky	0	-0.6293566393501757
Adam Grmolensky	0	-0.6007838112762366
Adam Grmolensky	0	-0.5979018381961485
Adam Grmolensky	0	-0.5929976436506487
Adam Grmolensky	0	-0.5811510296859302
Adam Grmolensky	0	-0.5495090186368096
Adam Grmolensky	0	-0.5504156403134955
Adam Grmolensky	0	-0.5377820760551164
Adam Grmolensky	0	-0.5353069792261411
Adam Grmolensky	0	-0.5454106113078233
Adam Grmolensky	0	-0.5270804537537089
Adam Grmolensky	0	-0.5127366652919344
Adam Grmolensky	0	-0.4422953596140079
Adam Grmolensky	0	-0.4941060724075872
Adam Grmolensky	0	-0.5142386617500113
Adam Grmolensky	0	-0.55191984011079
Adam Grmolensky	0	-0.5712462753841977
Adam Grmolensky	0	-0.584263494996516
Adam Grmolensky	0	-0.6238858816359685
Adam Grmolensky	0	-0.6089317237463053
Adam Grmolensky	0	-0.6922544707513701
Adam Grmolensky	0	-0.6109912910076062
Adam Grmolensky	0	-0.6561355541135456
Adam Grmolensky	0	-0.604046781258196
Adam Grmolensky	0	-0.6229649753982909
Adam Grmolensky	0	-0.5596799444194112
Adam Grmolensky	0	-0.4796599563661623
Adam Grmolensky	0	-0.4788047045415912
Adam Grmolensky	0	-0.5379602947147638
Adam Grmolensky	0	-0.4980504811734279
Adam Grmolensky	0	-0.520072771676412
Adam Grmolensky	0	-0.47919122722910246
Adam Grmolensky	0	-0.39334000458429685
Adam Grmolensky	0	-0.4457039983978568
Adam Grmolensky	0	-0.5090799379525979
Adam Grmolensky	0	-0.43815733862795375
Adam Grmolensky	0	-0.4634004205284746
Adam Grmolensky	0	-0.4373322079898785
Adam Grmolensky	0	-0.5242579639332976
Adam Grmolensky	0	-0.5288818695263029
Adam Grmolensky	0	-0.5752736981595439
Adam Grmolensky	0	-0.41843119233099874
Adam Grmolensky	0	-0.4553905237607362
Adam Grmolensky	0	-0.5393367919752043
Adam Grmolensky	0	-0.5134092074203201
Adam Grmolensky	0	-0.4523634849508386
Adam Grmolensky	0	-0.5478041251325771
Adam Grmolensky	0	-0.46255866258867917
Adam Grmolensky	0	-0.45702144802775574
Adam Grmolensky	0	-0.4763075210956598
Adam Grmolensky	0	-0.7422323383267939
Adam Grmolensky	0	-0.7327986957031163
Adam Grmolensky	0	-0.6935446282929543
Adam Grmolensky	0	-0.6561897097627796
Adam Grmolensky	0	-0.6415913627000417
Adam Grmolensky	0	-0.6013665589025097
Adam Grmolensky	0	-0.6902800350945492
Adam Grmolensky	0	-0.6091360152977815
Adam Grmolensky	0	-0.7215155525932623
Adam Grmolensky	0	-0.6494136498804153
Adam Grmolensky	0	-0.8930097754974048
Adam Grmolensky	0	-0.8894769002567664
Adam Grmolensky	0	-0.8126905058511847
Adam Grmolensky	0	-0.8105524776522515
Adam Grmolensky	0	-0.8622136824707995
Adam Grmolensky	0	-0.9302650841231427
Adam Grmolensky	0	-0.8940768728912637
Adam Grmolensky	0	-0.8552557289103472
Adam Grmolensky	0	-0.8430209970754998
Adam Grmolensky	0	-0.8918997082200517
Adam Grmolensky	0	-0.8591869431946518
Adam Grmolensky	0	-0.8062871142180305
Adam Grmolensky	0	-0.733751016705059
Adam Grmolensky	0	-0.7270177653570614
Adam Grmolensky	0	-0.7761918576063551
Adam Grmolensky	0	-0.8560863074461643
Adam Grmolensky	0	-0.8618261014075929
Adam Grmolensky	0	-0.7931162497661358
Adam Grmolensky	0	-0.7980185007021484
Adam Grmolensky	0	-0.7722563251959035
Adam Grmolensky	0	-0.7879768329085266
Adam Grmolensky	0	-0.8157727447853802
Adam Grmolensky	0	-0.7960297278863768
Adam Grmolensky	0	-0.941759483263831
Adam Grmolensky	0	-0.722419997138493
Adam Grmolensky	0	-0.6494675851776546
Adam Grmolensky	0	-0.6749974180633951
Adam Grmolensky	0	-0.7255730202614966
Adam Grmolensky	0	-0.7585909322577711
Adam Grmolensky	0	-0.5969171167631147
Adam Grmolensky	0	-0.6747381215567576
Adam Grmolensky	0	-0.6447459493490562
Adam Grmolensky	0	-0.6435302705616444
Adam Grmolensky	0	-0.6588674431423825
Adam Grmolensky	0	-0.6559960042137668
Adam Grmolensky	0	-0.6027763706936361
Adam Grmolensky	0	-0.5061447547890727
Adam Grmolensky	0	-0.49619892012831196
Adam Grmolensky	0	-0.652279607558679
Adam Grmolensky	0	-0.5581138481337065
Adam Grmolensky	0	-0.5676523879355966
Adam Grmolensky	0	-0.6529238901607979
Adam Grmolensky	0	-0.5344071365220366
Adam Grmolensky	0	-0.5869910548547013
Adam Grmolensky	0	-0.5884391504296869
Adam Grmolensky	0	-0.5506276173354697
Adam Grmolensky	0	-0.6813232156811366
Adam Grmolensky	0	-0.6699173353056309
Adam Grmolensky	0	-0.570316293086694
Adam Grmolensky	0	-0.6951142431693839
Adam Grmolensky	0	-0.6647252951963394
Adam Grmolensky	0	-0.6773561394754706
Adam Grmolensky	0	-0.5826974621280729
Adam Grmolensky	0	-0.5658566060884465
Adam Grmolensky	0	-0.5405672814074723
Adam Grmolensky	0	-0.5510745411328972
Adam Grmolensky	0	-0.53072302493452
Adam Grmolensky	0	-0.5194920699600563
Adam Grmolensky	0	-0.6037751938324631
Adam Grmolensky	0	-0.6131228232480801
Adam Grmolensky	0	-0.6058288348392962
Adam Grmolensky	0	-0.6475242141883818
Adam Grmolensky	0	-0.5680844711878805
Adam Grmolensky	0	-0.5878028944947629
Adam Grmolensky	0	-0.5390787675980695
Adam Grmolensky	0	-0.5367439519903833
Adam Grmolensky	0	-0.6071570865032194
Adam Grmolensky	0	-0.5417537365706492
Adam Grmolensky	0	-0.5729937747568397
Adam Grmolensky	0	-0.5544182561441103
Adam Grmolensky	0	-0.6194717453413345
Adam Grmolensky	0	-0.5790888269818049
Adam Grmolensky	0	-0.588148083805895
Adam Grmolensky	0	-0.5638770115161885
Adam Grmolensky	0	-0.5785717752435507
Adam Grmolensky	0	-0.5474589792013662
Adam Grmolensky	0	-0.5858303043944353
Adam Grmolensky	0	-0.5906164592829493
Adam Grmolensky	0	-0.5924504738699153
Adam Grmolensky	0	-0.609570501018609
Adam Grmolensky	0	-0.6303639810175442
Adam Grmolensky	0	-0.6111141216809648
Adam Grmolensky	0	-0.5657918703209659
Adam Grmolensky	0	-0.4912548298628519
Adam Grmolensky	0	-0.5105106914420312
Adam Grmolensky	0	-0.5602280555037384
Adam Grmolensky	0	-0.5646864433265549
Adam Grmolensky	0	-0.5781167178424786
Adam Grmolensky	0	-0.5215355283375105
Adam Grmolensky	0	-0.5237499929854357
Adam Grmolensky	0	-0.4969415521837429
Adam Grmolensky	0	-0.48738405880000396
Adam Grmolensky	0	-0.4722106730214317
Adam Grmolensky	0	-0.5160010476666099
Adam Grmolensky	0	-0.5161100901218848
Adam Grmolensky	0	-0.5189781299963352
Adam Grmolensky	0	-0.5597370805627969
Adam Grmolensky	0	-0.555272652067601
Adam Grmolensky	0	-0.5516701977959367
Adam Grmolensky	0	-0.5446681852655686
Adam Grmolensky	0	-0.5021954027105329
Adam Grmolensky	0	-0.4772495963358624
Adam Grmolensky	0	-0.4823628944889736
Adam Grmolensky	0	-0.4442905429561535
Adam Grmolensky	0	-0.4763749369390017
Adam Grmolensky	0	-0.42523986635352473
Adam Grmolensky	0	-0.4596856288784269
Adam Grmolensky	0	-0.41214251763736043
Adam Grmolensky	0	-0.46761942497557907
Adam Grmolensky	0	-0.45490521886815427
Adam Grmolensky	0	-0.42334915806081574
Adam Grmolensky	0	-0.32881744220319153
Adam Grmolensky	0	-0.3394819395422719
Adam Grmolensky	0	-0.3920148488053639
Adam Grmolensky	0	-0.4079406678515052
Adam Grmolensky	0	-0.4031247963840602
Adam Grmolensky	0	-0.3643845242311026
Adam Grmolensky	0	-0.37065367762637746
Adam Grmolensky	0	-0.3503153500959335
Adam Grmolensky	0	-0.37357944257726267
Adam Grmolensky	0	-0.3931804765957538
Adam Grmolensky	0	-0.43751272598839763
Adam Grmolensky	0	-0.47689061470250577
Adam Grmolensky	0	-0.4527540540761167
Adam Grmolensky	0	-0.4185247861288906
Adam Grmolensky	0	-0.5032294810461146
Adam Grmolensky	0	-0.40914574992075714
Adam Grmolensky	0	-0.4459444278224215
Adam Grmolensky	0	-0.43014244013353015
Adam Grmolensky	0	-0.46485168620198003
[truncated: 200,001 more rows]
