# Supplementary material for: Impact of Nutrition Education on Dietary Intake and Body Composition Among Czech University Students Studying Nutrition and Food
Source: Healthcare (Basel). 2026 May 7;14(10):1258. doi: 10.3390/healthcare14101258 (PMC13206028; doi:10.3390/healthcare14101258)
Supplement: Supplementary file 1 [file healthcare-14-01258-s001.zip › posterior_individual_slopes_Skeletal Muscle Mass.csv]

Name	participant_idx	posterior_individual_slope_z
Adam Grmolensky	0	0.0839035619163555
Adam Grmolensky	0	0.08390356091136902
Adam Grmolensky	0	0.08390356193245355
Adam Grmolensky	0	0.08390356062961965
Adam Grmolensky	0	0.08390356100310273
Adam Grmolensky	0	0.0839035608959941
Adam Grmolensky	0	0.08390356118170442
Adam Grmolensky	0	0.08390356162428834
Adam Grmolensky	0	0.0839035618369076
Adam Grmolensky	0	0.08390356220577116
Adam Grmolensky	0	0.08390356090550062
Adam Grmolensky	0	0.08390356123309359
Adam Grmolensky	0	0.08390356062934338
Adam Grmolensky	0	0.08390356060176932
Adam Grmolensky	0	0.0839035617611612
Adam Grmolensky	0	0.08390356161367139
Adam Grmolensky	0	0.08390356081286691
Adam Grmolensky	0	0.08390356032707279
Adam Grmolensky	0	0.08390356200827759
Adam Grmolensky	0	0.08390357097934983
Adam Grmolensky	0	0.08390357056847415
Adam Grmolensky	0	0.08390357770009309
Adam Grmolensky	0	0.08390357792218198
Adam Grmolensky	0	0.08390357740314876
Adam Grmolensky	0	0.0839035784850538
Adam Grmolensky	0	0.08390357838323374
Adam Grmolensky	0	0.08390357763072734
Adam Grmolensky	0	0.08390357912984983
Adam Grmolensky	0	0.08390357851134582
Adam Grmolensky	0	0.08390357889799599
Adam Grmolensky	0	0.08390357891975045
Adam Grmolensky	0	0.08390357916580787
Adam Grmolensky	0	0.08390357959992899
Adam Grmolensky	0	0.08390357980146317
Adam Grmolensky	0	0.0839035801027782
Adam Grmolensky	0	0.08390358027904563
Adam Grmolensky	0	0.08390358091182558
Adam Grmolensky	0	0.08390357910200051
Adam Grmolensky	0	0.08390358026103281
Adam Grmolensky	0	0.0839035803487991
Adam Grmolensky	0	0.083903581457039
Adam Grmolensky	0	0.08390358045447138
Adam Grmolensky	0	0.0839035808034741
Adam Grmolensky	0	0.08390357416652929
Adam Grmolensky	0	0.08390357228799204
Adam Grmolensky	0	0.0839035748985923
Adam Grmolensky	0	0.08390357390127048
Adam Grmolensky	0	0.08390357545446163
Adam Grmolensky	0	0.08390357399181558
Adam Grmolensky	0	0.0839035759069145
Adam Grmolensky	0	0.08390357421772948
Adam Grmolensky	0	0.08390357605027572
Adam Grmolensky	0	0.08390357612136776
Adam Grmolensky	0	0.08390357573555189
Adam Grmolensky	0	0.08390357704952667
Adam Grmolensky	0	0.08390357644293203
Adam Grmolensky	0	0.08390357595306236
Adam Grmolensky	0	0.08390357637848456
Adam Grmolensky	0	0.08390357664092152
Adam Grmolensky	0	0.08390357658804132
Adam Grmolensky	0	0.08390357817165994
Adam Grmolensky	0	0.08390357581182678
Adam Grmolensky	0	0.08390357750508304
Adam Grmolensky	0	0.08390357795205373
Adam Grmolensky	0	0.08390357591765751
Adam Grmolensky	0	0.08390357754127507
Adam Grmolensky	0	0.08390357563114743
Adam Grmolensky	0	0.08390357622200738
Adam Grmolensky	0	0.08390357793349196
Adam Grmolensky	0	0.08390357729382356
Adam Grmolensky	0	0.08390357714316826
Adam Grmolensky	0	0.08390357689331177
Adam Grmolensky	0	0.08390357659812972
Adam Grmolensky	0	0.08390357794151725
Adam Grmolensky	0	0.08390357714528943
Adam Grmolensky	0	0.08390357942838365
Adam Grmolensky	0	0.08390357825686795
Adam Grmolensky	0	0.08390357825477426
Adam Grmolensky	0	0.08390357603852286
Adam Grmolensky	0	0.08390356697561036
Adam Grmolensky	0	0.08390356787871733
Adam Grmolensky	0	0.08390356620261424
Adam Grmolensky	0	0.08390356777415184
Adam Grmolensky	0	0.0839035674352468
Adam Grmolensky	0	0.0839035674751158
Adam Grmolensky	0	0.08390356702879007
Adam Grmolensky	0	0.08390356823545414
Adam Grmolensky	0	0.08390356689083908
Adam Grmolensky	0	0.08390356808666508
Adam Grmolensky	0	0.08390356694669956
Adam Grmolensky	0	0.08390356708574921
Adam Grmolensky	0	0.08390356605292207
Adam Grmolensky	0	0.08390356748160235
Adam Grmolensky	0	0.08390356652057485
Adam Grmolensky	0	0.08390356675557704
Adam Grmolensky	0	0.08390356670378829
Adam Grmolensky	0	0.08390356561022219
Adam Grmolensky	0	0.0839035676357319
Adam Grmolensky	0	0.0839035655413051
Adam Grmolensky	0	0.0839035671869206
Adam Grmolensky	0	0.083903565223026
Adam Grmolensky	0	0.08390356828678411
Adam Grmolensky	0	0.08390356912848189
Adam Grmolensky	0	0.08390356607963358
Adam Grmolensky	0	0.083903566783121
Adam Grmolensky	0	0.08390356396676629
Adam Grmolensky	0	0.08390356409416946
Adam Grmolensky	0	0.08390356298078812
Adam Grmolensky	0	0.08390356439570783
Adam Grmolensky	0	0.08390356361829368
Adam Grmolensky	0	0.08390356393325502
Adam Grmolensky	0	0.08390356418487732
Adam Grmolensky	0	0.08390356371648616
Adam Grmolensky	0	0.08390356312481403
Adam Grmolensky	0	0.0839035635940154
Adam Grmolensky	0	0.08390356431142167
Adam Grmolensky	0	0.08390356378238525
Adam Grmolensky	0	0.08390356334379753
Adam Grmolensky	0	0.0839035630441719
Adam Grmolensky	0	0.0839035639249125
Adam Grmolensky	0	0.08390356357354897
Adam Grmolensky	0	0.08390356448804646
Adam Grmolensky	0	0.08390356388075838
Adam Grmolensky	0	0.08390356695325883
Adam Grmolensky	0	0.0839035655008422
Adam Grmolensky	0	0.08390356677326563
Adam Grmolensky	0	0.08390356560731417
Adam Grmolensky	0	0.08390356711191194
Adam Grmolensky	0	0.08390356597305787
Adam Grmolensky	0	0.08390356610949427
Adam Grmolensky	0	0.08390356746914
Adam Grmolensky	0	0.08390356544417436
Adam Grmolensky	0	0.08390356698099433
Adam Grmolensky	0	0.08390356617159336
Adam Grmolensky	0	0.08390356519395871
Adam Grmolensky	0	0.08390356754922171
Adam Grmolensky	0	0.08390356662607712
Adam Grmolensky	0	0.08390356654090653
Adam Grmolensky	0	0.08390356782571384
Adam Grmolensky	0	0.0839035678735649
Adam Grmolensky	0	0.08390356841637212
Adam Grmolensky	0	0.08390356881255995
Adam Grmolensky	0	0.08390356790660883
Adam Grmolensky	0	0.08390356731988793
Adam Grmolensky	0	0.08390357179261125
Adam Grmolensky	0	0.08390356999104365
Adam Grmolensky	0	0.08390357018199193
Adam Grmolensky	0	0.08390356827851414
Adam Grmolensky	0	0.08390356746737743
Adam Grmolensky	0	0.08390356902937443
Adam Grmolensky	0	0.08390356962973386
Adam Grmolensky	0	0.08390356927966029
Adam Grmolensky	0	0.08390356952876254
Adam Grmolensky	0	0.08390355638460974
Adam Grmolensky	0	0.08390355735666466
Adam Grmolensky	0	0.08390355688621354
Adam Grmolensky	0	0.08390355735429994
Adam Grmolensky	0	0.08390355747256825
Adam Grmolensky	0	0.08390355643272823
Adam Grmolensky	0	0.0839035567545477
Adam Grmolensky	0	0.08390355584057443
Adam Grmolensky	0	0.08390355490666512
Adam Grmolensky	0	0.08390355600197677
Adam Grmolensky	0	0.08390355388382156
Adam Grmolensky	0	0.08390355656966683
Adam Grmolensky	0	0.08390355333458614
Adam Grmolensky	0	0.08390355453749955
Adam Grmolensky	0	0.08390355391737656
Adam Grmolensky	0	0.08390355379850727
Adam Grmolensky	0	0.08390355503885108
Adam Grmolensky	0	0.08390355314925872
Adam Grmolensky	0	0.08390355216962896
Adam Grmolensky	0	0.08390355517755341
Adam Grmolensky	0	0.08390355144806379
Adam Grmolensky	0	0.0839035520215749
Adam Grmolensky	0	0.08390355354532743
Adam Grmolensky	0	0.08390355262366476
Adam Grmolensky	0	0.08390355403986158
Adam Grmolensky	0	0.08390355322551388
Adam Grmolensky	0	0.08390355344703272
Adam Grmolensky	0	0.08390355262256932
Adam Grmolensky	0	0.08390355175120336
Adam Grmolensky	0	0.0839035525100472
Adam Grmolensky	0	0.0839035526328934
Adam Grmolensky	0	0.08390355260875029
Adam Grmolensky	0	0.08390355228594532
Adam Grmolensky	0	0.0839035528625762
Adam Grmolensky	0	0.08390355351624366
Adam Grmolensky	0	0.08390355195337694
Adam Grmolensky	0	0.08390355540571551
Adam Grmolensky	0	0.08390355496709524
Adam Grmolensky	0	0.0839035542080081
Adam Grmolensky	0	0.08390355417985457
Adam Grmolensky	0	0.08390355398493313
Adam Grmolensky	0	0.08390355413219004
Adam Grmolensky	0	0.08390355350533783
Adam Grmolensky	0	0.08390355388848031
Adam Grmolensky	0	0.08390355365745181
Adam Grmolensky	0	0.08390355390101539
Adam Grmolensky	0	0.08390355237230074
Adam Grmolensky	0	0.08390355353731471
Adam Grmolensky	0	0.08390355181995357
Adam Grmolensky	0	0.08390355296612896
Adam Grmolensky	0	0.08390355166012457
Adam Grmolensky	0	0.08390355291964557
Adam Grmolensky	0	0.08390355156909363
Adam Grmolensky	0	0.08390355395759277
Adam Grmolensky	0	0.08390355349819305
Adam Grmolensky	0	0.08390355391734396
Adam Grmolensky	0	0.08390355089624656
Adam Grmolensky	0	0.08390355353018306
Adam Grmolensky	0	0.08390355152169156
Adam Grmolensky	0	0.0839035535612241
Adam Grmolensky	0	0.08390355371262057
Adam Grmolensky	0	0.08390355160023201
Adam Grmolensky	0	0.08390355227871173
Adam Grmolensky	0	0.08390355082444688
Adam Grmolensky	0	0.08390355218956347
Adam Grmolensky	0	0.08390355050780185
Adam Grmolensky	0	0.08390354945682749
Adam Grmolensky	0	0.08390355079962898
Adam Grmolensky	0	0.08390355053941247
Adam Grmolensky	0	0.08390355147244385
Adam Grmolensky	0	0.08390355130156348
Adam Grmolensky	0	0.08390355207363576
Adam Grmolensky	0	0.08390355167887378
Adam Grmolensky	0	0.08390355210923273
Adam Grmolensky	0	0.08390355251173132
Adam Grmolensky	0	0.08390355223798932
Adam Grmolensky	0	0.08390354365746569
Adam Grmolensky	0	0.08390354153110413
Adam Grmolensky	0	0.08390354345135978
Adam Grmolensky	0	0.08390354165467868
Adam Grmolensky	0	0.08390354487967248
Adam Grmolensky	0	0.08390354340094644
Adam Grmolensky	0	0.08390354402065447
Adam Grmolensky	0	0.08390354278633393
Adam Grmolensky	0	0.0839035438955348
Adam Grmolensky	0	0.08390354354186448
Adam Grmolensky	0	0.08390354287120524
Adam Grmolensky	0	0.08390354217286472
Adam Grmolensky	0	0.08390354429677443
Adam Grmolensky	0	0.08390354170497481
Adam Grmolensky	0	0.08390354288721813
Adam Grmolensky	0	0.08390354171273122
Adam Grmolensky	0	0.08390354162033625
Adam Grmolensky	0	0.08390354201578532
Adam Grmolensky	0	0.08390354336332496
Adam Grmolensky	0	0.08390354880750475
Adam Grmolensky	0	0.0839035508290085
Adam Grmolensky	0	0.08390354958196546
Adam Grmolensky	0	0.08390354902991863
Adam Grmolensky	0	0.08390355011853169
Adam Grmolensky	0	0.08390354865198883
Adam Grmolensky	0	0.083903548765383
Adam Grmolensky	0	0.08390354842034298
Adam Grmolensky	0	0.08390354998924861
Adam Grmolensky	0	0.08390354914987705
Adam Grmolensky	0	0.08390355090749013
Adam Grmolensky	0	0.08390354985625594
Adam Grmolensky	0	0.0839035500875488
Adam Grmolensky	0	0.08390354918725261
Adam Grmolensky	0	0.08390355124769948
Adam Grmolensky	0	0.08390355069409595
Adam Grmolensky	0	0.08390355275579509
Adam Grmolensky	0	0.08390355247941372
Adam Grmolensky	0	0.08390355106703538
Adam Grmolensky	0	0.08390355201376738
Adam Grmolensky	0	0.08390355145488602
Adam Grmolensky	0	0.0839035515347929
Adam Grmolensky	0	0.08390355162676677
Adam Grmolensky	0	0.0839035518247511
Adam Grmolensky	0	0.08390355217762593
Adam Grmolensky	0	0.08390355186617407
Adam Grmolensky	0	0.08390355153255892
Adam Grmolensky	0	0.08390355272914893
Adam Grmolensky	0	0.08390355257836425
Adam Grmolensky	0	0.08390355189804054
Adam Grmolensky	0	0.0839035515737857
Adam Grmolensky	0	0.08390355327494879
Adam Grmolensky	0	0.08390355075902192
Adam Grmolensky	0	0.08390354892893047
Adam Grmolensky	0	0.08390354747949208
Adam Grmolensky	0	0.08390354815079301
Adam Grmolensky	0	0.08390354833854104
Adam Grmolensky	0	0.08390354798539562
Adam Grmolensky	0	0.08390354956010117
Adam Grmolensky	0	0.08390354614096034
Adam Grmolensky	0	0.08390354915552531
Adam Grmolensky	0	0.08390355961524969
Adam Grmolensky	0	0.08390355994881586
Adam Grmolensky	0	0.08390356088328858
Adam Grmolensky	0	0.08390355758831033
Adam Grmolensky	0	0.08390356014780834
Adam Grmolensky	0	0.08390355921319226
Adam Grmolensky	0	0.08390355971455257
Adam Grmolensky	0	0.08390355953408118
Adam Grmolensky	0	0.08390355976941188
Adam Grmolensky	0	0.08390355955350212
Adam Grmolensky	0	0.0839035577272865
Adam Grmolensky	0	0.08390356101586856
Adam Grmolensky	0	0.08390356032688567
Adam Grmolensky	0	0.08390355915495963
Adam Grmolensky	0	0.08390355907814141
Adam Grmolensky	0	0.08390355965643631
Adam Grmolensky	0	0.08390355959195551
Adam Grmolensky	0	0.08390356024623512
Adam Grmolensky	0	0.08390356017117169
Adam Grmolensky	0	0.08390355991451122
Adam Grmolensky	0	0.08390355973192552
Adam Grmolensky	0	0.08390355914890486
Adam Grmolensky	0	0.08390355917967929
Adam Grmolensky	0	0.08390355965887386
Adam Grmolensky	0	0.08390355918979878
Adam Grmolensky	0	0.08390355805655254
Adam Grmolensky	0	0.08390355848017098
Adam Grmolensky	0	0.08390355897550208
Adam Grmolensky	0	0.08390355898148032
Adam Grmolensky	0	0.08390355896309591
Adam Grmolensky	0	0.08390355868103141
Adam Grmolensky	0	0.08390355856748068
Adam Grmolensky	0	0.08390355704953861
Adam Grmolensky	0	0.08390355930737141
Adam Grmolensky	0	0.08390355750754253
Adam Grmolensky	0	0.08390355799963015
Adam Grmolensky	0	0.08390355981034436
Adam Grmolensky	0	0.08390355854084067
Adam Grmolensky	0	0.08390355958464442
Adam Grmolensky	0	0.08390355747334906
Adam Grmolensky	0	0.08390355877725386
Adam Grmolensky	0	0.08390355751310401
Adam Grmolensky	0	0.08390355953325027
Adam Grmolensky	0	0.08390355849188098
Adam Grmolensky	0	0.08390355899430317
Adam Grmolensky	0	0.08390355870771286
Adam Grmolensky	0	0.08390356015264705
Adam Grmolensky	0	0.08390355660697163
Adam Grmolensky	0	0.08390355985355012
Adam Grmolensky	0	0.08390355692480779
Adam Grmolensky	0	0.08390355977574442
Adam Grmolensky	0	0.08390355716078848
Adam Grmolensky	0	0.08390355819151055
Adam Grmolensky	0	0.0839035568372414
Adam Grmolensky	0	0.08390355780410985
Adam Grmolensky	0	0.08390355778351918
Adam Grmolensky	0	0.08390355677829997
Adam Grmolensky	0	0.08390355661953475
Adam Grmolensky	0	0.08390355602412763
Adam Grmolensky	0	0.08390355838933297
Adam Grmolensky	0	0.08390355721021574
Adam Grmolensky	0	0.0839035563831595
Adam Grmolensky	0	0.083903557896395
Adam Grmolensky	0	0.08390355666339942
Adam Grmolensky	0	0.0839035572153628
Adam Grmolensky	0	0.08390355672013998
Adam Grmolensky	0	0.08390355612747684
Adam Grmolensky	0	0.08390355600737451
Adam Grmolensky	0	0.08390355666723112
Adam Grmolensky	0	0.08390355542478688
Adam Grmolensky	0	0.08390355687251616
Adam Grmolensky	0	0.08390355554236056
Adam Grmolensky	0	0.08390355745796918
Adam Grmolensky	0	0.08390355705187
Adam Grmolensky	0	0.08390354929289885
Adam Grmolensky	0	0.0839035486454914
Adam Grmolensky	0	0.08390354924551907
Adam Grmolensky	0	0.08390354977285261
Adam Grmolensky	0	0.08390354837413469
Adam Grmolensky	0	0.08390355139197553
Adam Grmolensky	0	0.08390355074979865
Adam Grmolensky	0	0.08390354983804116
Adam Grmolensky	0	0.08390354980922565
Adam Grmolensky	0	0.08390354993575849
Adam Grmolensky	0	0.0839035495788298
Adam Grmolensky	0	0.08390355117212678
Adam Grmolensky	0	0.08390354757631385
Adam Grmolensky	0	0.08390355054772518
Adam Grmolensky	0	0.08390354793747717
Adam Grmolensky	0	0.08390354928367358
Adam Grmolensky	0	0.08390355059963565
Adam Grmolensky	0	0.08390355189403238
Adam Grmolensky	0	0.08390354999111663
Adam Grmolensky	0	0.08390355092308391
Adam Grmolensky	0	0.08390355066433688
Adam Grmolensky	0	0.08390354939347064
Adam Grmolensky	0	0.08390354644765581
Adam Grmolensky	0	0.08390354913104706
Adam Grmolensky	0	0.08390354785000527
Adam Grmolensky	0	0.08390354842483466
Adam Grmolensky	0	0.08390354689960647
Adam Grmolensky	0	0.08390354968515683
Adam Grmolensky	0	0.0839035467555114
Adam Grmolensky	0	0.0839035492715682
Adam Grmolensky	0	0.0839035498356563
Adam Grmolensky	0	0.0839035472613941
Adam Grmolensky	0	0.08390354812178982
Adam Grmolensky	0	0.08390354631893754
Adam Grmolensky	0	0.08390354727814085
Adam Grmolensky	0	0.0839035471427646
Adam Grmolensky	0	0.08390354712781246
Adam Grmolensky	0	0.08390354608366977
Adam Grmolensky	0	0.08390354747332869
Adam Grmolensky	0	0.08390354593210811
Adam Grmolensky	0	0.083903548433129
Adam Grmolensky	0	0.0839035483552746
Adam Grmolensky	0	0.08390354971150968
Adam Grmolensky	0	0.0839035484822261
Adam Grmolensky	0	0.08390354844823265
Adam Grmolensky	0	0.08390354842992429
Adam Grmolensky	0	0.08390354815596421
Adam Grmolensky	0	0.08390354869227155
Adam Grmolensky	0	0.08390354880106246
Adam Grmolensky	0	0.08390354928933891
Adam Grmolensky	0	0.0839035484593186
Adam Grmolensky	0	0.08390354945971704
Adam Grmolensky	0	0.08390354868387546
Adam Grmolensky	0	0.08390354895225718
Adam Grmolensky	0	0.08390354896115164
Adam Grmolensky	0	0.08390354864276944
Adam Grmolensky	0	0.08390354883310848
Adam Grmolensky	0	0.08390354960847088
Adam Grmolensky	0	0.08390354867535574
Adam Grmolensky	0	0.08390354795226154
Adam Grmolensky	0	0.08390354943287373
Adam Grmolensky	0	0.08390354853557719
Adam Grmolensky	0	0.08390354912916134
Adam Grmolensky	0	0.08390355017494457
Adam Grmolensky	0	0.08390354873131797
Adam Grmolensky	0	0.08390354530581652
Adam Grmolensky	0	0.08390354547218096
Adam Grmolensky	0	0.08390355222687955
Adam Grmolensky	0	0.08390355084563762
Adam Grmolensky	0	0.08390355244485234
Adam Grmolensky	0	0.08390355131429549
Adam Grmolensky	0	0.08390355178451349
Adam Grmolensky	0	0.08390355206052647
Adam Grmolensky	0	0.08390355042393627
Adam Grmolensky	0	0.08390355160000995
Adam Grmolensky	0	0.08390354957732332
Adam Grmolensky	0	0.08390354918617067
Adam Grmolensky	0	0.08390355166127575
Adam Grmolensky	0	0.08390355044452796
Adam Grmolensky	0	0.08390355077074009
Adam Grmolensky	0	0.08390355003514514
Adam Grmolensky	0	0.0839035499673599
Adam Grmolensky	0	0.0839035496981301
Adam Grmolensky	0	0.08390354886187232
Adam Grmolensky	0	0.08390354862953522
Adam Grmolensky	0	0.08390355025198318
Adam Grmolensky	0	0.08390354908350013
Adam Grmolensky	0	0.08390355026416249
Adam Grmolensky	0	0.08390354997755314
Adam Grmolensky	0	0.08390355175669897
Adam Grmolensky	0	0.08390354747449523
Adam Grmolensky	0	0.08390355170346325
Adam Grmolensky	0	0.08390355096172383
Adam Grmolensky	0	0.08390354903689594
Adam Grmolensky	0	0.08390355004226813
Adam Grmolensky	0	0.08390354943225281
Adam Grmolensky	0	0.08390355052317283
Adam Grmolensky	0	0.08390354933804309
Adam Grmolensky	0	0.0839035496013654
Adam Grmolensky	0	0.08390354906615313
Adam Grmolensky	0	0.08390354909198244
Adam Grmolensky	0	0.08390354931299365
Adam Grmolensky	0	0.08390355848243433
Adam Grmolensky	0	0.08390355739730147
Adam Grmolensky	0	0.08390355711098305
Adam Grmolensky	0	0.08390355804313887
Adam Grmolensky	0	0.08390355909334671
Adam Grmolensky	0	0.08390355660328297
Adam Grmolensky	0	0.08390355790367675
Adam Grmolensky	0	0.08390355680116553
Adam Grmolensky	0	0.08390355841509786
Adam Grmolensky	0	0.08390355645779493
Adam Grmolensky	0	0.08390355874580938
Adam Grmolensky	0	0.08390355633930482
Adam Grmolensky	0	0.08390355764696757
Adam Grmolensky	0	0.08390355548804942
Adam Grmolensky	0	0.08390355582800452
Adam Grmolensky	0	0.08390355759851922
Adam Grmolensky	0	0.08390355531341025
Adam Grmolensky	0	0.08390355656126855
Adam Grmolensky	0	0.0839035552724072
Adam Grmolensky	0	0.0839035546758096
Adam Grmolensky	0	0.08390355636750801
Adam Grmolensky	0	0.08390355555224359
Adam Grmolensky	0	0.08390355548672475
Adam Grmolensky	0	0.08390355587429454
Adam Grmolensky	0	0.08390355539722001
Adam Grmolensky	0	0.08390355750912157
Adam Grmolensky	0	0.08390355929488466
Adam Grmolensky	0	0.08390355931639795
Adam Grmolensky	0	0.0839035584621082
Adam Grmolensky	0	0.08390355886448589
Adam Grmolensky	0	0.08390355874472646
Adam Grmolensky	0	0.08390355936414343
Adam Grmolensky	0	0.08390355852000544
Adam Grmolensky	0	0.08390355750572306
Adam Grmolensky	0	0.08390355575532693
Adam Grmolensky	0	0.08390355680265392
Adam Grmolensky	0	0.08390355648038514
Adam Grmolensky	0	0.08390355629665065
Adam Grmolensky	0	0.08390355615086861
Adam Grmolensky	0	0.08390355629447971
Adam Grmolensky	0	0.08390355643889764
Adam Grmolensky	0	0.08390355597397214
Adam Grmolensky	0	0.0839035564923056
Adam Grmolensky	0	0.08390355700655547
Adam Grmolensky	0	0.08390355669099825
Adam Grmolensky	0	0.08390355732302045
Adam Grmolensky	0	0.08390355720992664
Adam Grmolensky	0	0.08390355698438963
Adam Grmolensky	0	0.08390355680420258
Adam Grmolensky	0	0.0839035564545843
Adam Grmolensky	0	0.08390355682988905
Adam Grmolensky	0	0.08390355701560445
Adam Grmolensky	0	0.08390355719239175
Adam Grmolensky	0	0.0839035572298302
Adam Grmolensky	0	0.08390355783023334
Adam Grmolensky	0	0.0839035561028904
Adam Grmolensky	0	0.08390355838497897
Adam Grmolensky	0	0.08390355696646841
Adam Grmolensky	0	0.08390355830351057
Adam Grmolensky	0	0.0839035564310586
Adam Grmolensky	0	0.0839035592645584
Adam Grmolensky	0	0.08390355937705106
Adam Grmolensky	0	0.08390355669209258
Adam Grmolensky	0	0.08390355861799281
Adam Grmolensky	0	0.08390355653998612
Adam Grmolensky	0	0.08390355699337967
Adam Grmolensky	0	0.08390355613582476
Adam Grmolensky	0	0.08390355556801138
Adam Grmolensky	0	0.08390355584238199
Adam Grmolensky	0	0.08390355645997709
Adam Grmolensky	0	0.08390355573060373
Adam Grmolensky	0	0.0839035560223463
Adam Grmolensky	0	0.08390355767080351
Adam Grmolensky	0	0.08390355606028689
Adam Grmolensky	0	0.0839035569137756
Adam Grmolensky	0	0.08390355643893438
Adam Grmolensky	0	0.08390355738130979
Adam Grmolensky	0	0.08390355712062134
Adam Grmolensky	0	0.08390355690778081
Adam Grmolensky	0	0.0839035580684031
Adam Grmolensky	0	0.08390355652055144
Adam Grmolensky	0	0.08390355631665283
Adam Grmolensky	0	0.08390355672555735
Adam Grmolensky	0	0.08390355573888894
Adam Grmolensky	0	0.08390355667694215
Adam Grmolensky	0	0.08390355623077658
Adam Grmolensky	0	0.08390355665914749
Adam Grmolensky	0	0.0839035565298703
Adam Grmolensky	0	0.08390355612991826
Adam Grmolensky	0	0.08390355736757457
Adam Grmolensky	0	0.0839035567581486
Adam Grmolensky	0	0.08390355781466702
Adam Grmolensky	0	0.08390355640926589
Adam Grmolensky	0	0.08390355770839328
Adam Grmolensky	0	0.08390355426141073
Adam Grmolensky	0	0.08390355481093867
Adam Grmolensky	0	0.08390355543883504
Adam Grmolensky	0	0.08390355606552444
Adam Grmolensky	0	0.08390356299872279
Adam Grmolensky	0	0.08390356247579421
Adam Grmolensky	0	0.08390356251977521
Adam Grmolensky	0	0.08390356347837996
Adam Grmolensky	0	0.08390356631022836
Adam Grmolensky	0	0.08390356485159707
Adam Grmolensky	0	0.0839035666428119
Adam Grmolensky	0	0.08390356717754575
Adam Grmolensky	0	0.08390356403661689
Adam Grmolensky	0	0.08390356546046744
Adam Grmolensky	0	0.08390356412474381
Adam Grmolensky	0	0.08390356544690976
Adam Grmolensky	0	0.08390356488534256
Adam Grmolensky	0	0.0839035640765968
Adam Grmolensky	0	0.08390356527181056
Adam Grmolensky	0	0.08390356530215826
Adam Grmolensky	0	0.08390356480464531
Adam Grmolensky	0	0.08390356454919576
Adam Grmolensky	0	0.08390356557464998
Adam Grmolensky	0	0.08390356691574402
Adam Grmolensky	0	0.08390356486718008
Adam Grmolensky	0	0.08390356657991846
Adam Grmolensky	0	0.0839035660561617
Adam Grmolensky	0	0.08390356771303746
Adam Grmolensky	0	0.08390356644316156
Adam Grmolensky	0	0.08390356734559218
Adam Grmolensky	0	0.083903566534181
Adam Grmolensky	0	0.08390356789977818
Adam Grmolensky	0	0.08390356697137917
Adam Grmolensky	0	0.08390356744739307
Adam Grmolensky	0	0.08390356706461934
Adam Grmolensky	0	0.08390356659601911
Adam Grmolensky	0	0.08390356740308362
Adam Grmolensky	0	0.08390356735221384
Adam Grmolensky	0	0.08390356729125684
Adam Grmolensky	0	0.08390356780809491
Adam Grmolensky	0	0.08390356771586661
Adam Grmolensky	0	0.08390356787514655
Adam Grmolensky	0	0.08390356817093625
Adam Grmolensky	0	0.08390356723993353
Adam Grmolensky	0	0.08390356895216848
Adam Grmolensky	0	0.08390356671238736
Adam Grmolensky	0	0.08390356888349584
Adam Grmolensky	0	0.08390356667658876
Adam Grmolensky	0	0.08390356762636902
Adam Grmolensky	0	0.08390356669206522
Adam Grmolensky	0	0.08390356890731206
Adam Grmolensky	0	0.08390356881354281
Adam Grmolensky	0	0.08390356652157221
Adam Grmolensky	0	0.08390356603544123
Adam Grmolensky	0	0.083903566552565
Adam Grmolensky	0	0.08390356665991457
Adam Grmolensky	0	0.08390356354495603
Adam Grmolensky	0	0.08390356512881415
Adam Grmolensky	0	0.08390356608702705
Adam Grmolensky	0	0.08390356568171714
Adam Grmolensky	0	0.0839035675030263
Adam Grmolensky	0	0.08390356547162678
Adam Grmolensky	0	0.08390356802875773
Adam Grmolensky	0	0.08390356796002854
Adam Grmolensky	0	0.08390356530736262
Adam Grmolensky	0	0.08390356559290368
Adam Grmolensky	0	0.08390356804774567
Adam Grmolensky	0	0.08390356647098762
Adam Grmolensky	0	0.08390356641977717
Adam Grmolensky	0	0.08390356717959604
Adam Grmolensky	0	0.08390355641461986
Adam Grmolensky	0	0.08390355591752309
Adam Grmolensky	0	0.08390355703835292
Adam Grmolensky	0	0.08390355673722656
Adam Grmolensky	0	0.08390355657397935
Adam Grmolensky	0	0.08390355598959164
Adam Grmolensky	0	0.08390355533908607
Adam Grmolensky	0	0.0839035567627896
Adam Grmolensky	0	0.08390355507791189
Adam Grmolensky	0	0.08390355467082011
Adam Grmolensky	0	0.08390355499027274
Adam Grmolensky	0	0.0839035559422907
Adam Grmolensky	0	0.08390355404848375
Adam Grmolensky	0	0.0839035553101622
Adam Grmolensky	0	0.08390355356304235
Adam Grmolensky	0	0.08390355388463636
Adam Grmolensky	0	0.08390355379951323
Adam Grmolensky	0	0.08390355667209087
Adam Grmolensky	0	0.0839035552794982
Adam Grmolensky	0	0.08390357138012652
Adam Grmolensky	0	0.083903569781667
Adam Grmolensky	0	0.0839035709274607
Adam Grmolensky	0	0.0839035845814108
Adam Grmolensky	0	0.08390358283890514
Adam Grmolensky	0	0.08390358335616875
Adam Grmolensky	0	0.08390358446410827
Adam Grmolensky	0	0.08390358530205712
Adam Grmolensky	0	0.08390358372144924
Adam Grmolensky	0	0.08390358460571737
Adam Grmolensky	0	0.08390358417190859
Adam Grmolensky	0	0.08390358448060943
Adam Grmolensky	0	0.0839035836051375
Adam Grmolensky	0	0.08390358469172025
Adam Grmolensky	0	0.08390358365414632
Adam Grmolensky	0	0.08390358520118726
Adam Grmolensky	0	0.08390358493709314
Adam Grmolensky	0	0.08390358361898817
Adam Grmolensky	0	0.08390358537637277
Adam Grmolensky	0	0.0839035836450342
Adam Grmolensky	0	0.08390358443489067
Adam Grmolensky	0	0.08390358402654512
Adam Grmolensky	0	0.08390358235917338
Adam Grmolensky	0	0.08390358304118153
Adam Grmolensky	0	0.08390358276427803
Adam Grmolensky	0	0.08390358180200312
Adam Grmolensky	0	0.08390358150981277
Adam Grmolensky	0	0.08390358309450491
Adam Grmolensky	0	0.08390358313072901
Adam Grmolensky	0	0.08390358287831123
Adam Grmolensky	0	0.08390358303807444
Adam Grmolensky	0	0.08390358037592954
Adam Grmolensky	0	0.08390358215302399
Adam Grmolensky	0	0.08390358271505353
Adam Grmolensky	0	0.08390358106768338
Adam Grmolensky	0	0.08390358376165395
Adam Grmolensky	0	0.08390358141712759
Adam Grmolensky	0	0.0839035831254847
Adam Grmolensky	0	0.08390357755204787
Adam Grmolensky	0	0.0839035755092229
Adam Grmolensky	0	0.08390357663751637
Adam Grmolensky	0	0.08390357707177287
Adam Grmolensky	0	0.0839035761399151
Adam Grmolensky	0	0.08390358270379088
Adam Grmolensky	0	0.0839035836161787
Adam Grmolensky	0	0.0839035840511255
Adam Grmolensky	0	0.0839035834412111
Adam Grmolensky	0	0.08390358476824013
Adam Grmolensky	0	0.08390358335905222
Adam Grmolensky	0	0.08390358454807163
Adam Grmolensky	0	0.08390358353980867
Adam Grmolensky	0	0.08390358294740408
Adam Grmolensky	0	0.08390358820473753
Adam Grmolensky	0	0.0839035856640504
Adam Grmolensky	0	0.08390358652651242
Adam Grmolensky	0	0.08390358599542966
Adam Grmolensky	0	0.08390358561687991
Adam Grmolensky	0	0.08390358743503501
Adam Grmolensky	0	0.08390358719166505
Adam Grmolensky	0	0.08390358592667385
Adam Grmolensky	0	0.08390358624725225
Adam Grmolensky	0	0.08390358754358292
Adam Grmolensky	0	0.08390358725652979
Adam Grmolensky	0	0.08390358764785462
Adam Grmolensky	0	0.0839035878961392
Adam Grmolensky	0	0.08390358849639626
Adam Grmolensky	0	0.08390358766369767
Adam Grmolensky	0	0.08390358864150384
Adam Grmolensky	0	0.08390358785203732
Adam Grmolensky	0	0.08390359002975036
Adam Grmolensky	0	0.08390358821755749
Adam Grmolensky	0	0.08390358930564354
Adam Grmolensky	0	0.08390358957411058
Adam Grmolensky	0	0.0839035903738175
Adam Grmolensky	0	0.08390358862181407
Adam Grmolensky	0	0.08390358951887847
Adam Grmolensky	0	0.08390358829182595
Adam Grmolensky	0	0.08390358820514882
Adam Grmolensky	0	0.08390358928060594
Adam Grmolensky	0	0.08390358576273699
Adam Grmolensky	0	0.08390358620306773
Adam Grmolensky	0	0.08390358234865637
Adam Grmolensky	0	0.0839035806408897
Adam Grmolensky	0	0.08390358160331851
Adam Grmolensky	0	0.0839035818475474
Adam Grmolensky	0	0.08390358142122231
Adam Grmolensky	0	0.0839035806008395
Adam Grmolensky	0	0.08390358347347154
Adam Grmolensky	0	0.0839035815508416
Adam Grmolensky	0	0.08390358146472515
Adam Grmolensky	0	0.08390358121954786
Adam Grmolensky	0	0.0839035815259789
Adam Grmolensky	0	0.08390357950600102
Adam Grmolensky	0	0.08390357977322989
Adam Grmolensky	0	0.08390358109873271
Adam Grmolensky	0	0.08390357994369496
Adam Grmolensky	0	0.08390358074598989
Adam Grmolensky	0	0.0839035792628184
Adam Grmolensky	0	0.08390358000180609
Adam Grmolensky	0	0.08390357834981625
Adam Grmolensky	0	0.08390357955955526
Adam Grmolensky	0	0.08390357847650981
Adam Grmolensky	0	0.08390357932067918
Adam Grmolensky	0	0.08390357702911978
Adam Grmolensky	0	0.08390357701999415
Adam Grmolensky	0	0.0839035781240217
Adam Grmolensky	0	0.08390357766911367
Adam Grmolensky	0	0.08390357777449396
Adam Grmolensky	0	0.0839035784528327
Adam Grmolensky	0	0.08390357806212081
Adam Grmolensky	0	0.08390357798015703
Adam Grmolensky	0	0.08390357936613742
Adam Grmolensky	0	0.08390357917163518
Adam Grmolensky	0	0.08390357889995753
Adam Grmolensky	0	0.08390357944482961
Adam Grmolensky	0	0.08390357963975112
Adam Grmolensky	0	0.08390357917583591
Adam Grmolensky	0	0.08390357823957642
Adam Grmolensky	0	0.08390357808001256
Adam Grmolensky	0	0.08390357831621575
Adam Grmolensky	0	0.08390357716773125
Adam Grmolensky	0	0.08390357608487897
Adam Grmolensky	0	0.08390357837422557
Adam Grmolensky	0	0.08390357611524035
Adam Grmolensky	0	0.08390357840112637
Adam Grmolensky	0	0.0839035772702606
Adam Grmolensky	0	0.08390358811675452
Adam Grmolensky	0	0.08390358803713838
Adam Grmolensky	0	0.0839035861882453
Adam Grmolensky	0	0.08390358745178841
Adam Grmolensky	0	0.08390358593305411
Adam Grmolensky	0	0.083903588253923
Adam Grmolensky	0	0.08390358529250477
Adam Grmolensky	0	0.08390358772154294
Adam Grmolensky	0	0.08390358379874203
Adam Grmolensky	0	0.08390358612624349
Adam Grmolensky	0	0.08390358503791315
Adam Grmolensky	0	0.08390358479859528
Adam Grmolensky	0	0.08390358411386295
Adam Grmolensky	0	0.08390358491505592
Adam Grmolensky	0	0.08390358439709977
Adam Grmolensky	0	0.08390358512472591
Adam Grmolensky	0	0.083903584116739
Adam Grmolensky	0	0.08390358508225906
Adam Grmolensky	0	0.08390358304812777
Adam Grmolensky	0	0.08390358492759031
Adam Grmolensky	0	0.08390358287541241
Adam Grmolensky	0	0.08390358363260257
Adam Grmolensky	0	0.08390358479055463
Adam Grmolensky	0	0.08390358437530894
Adam Grmolensky	0	0.0839035852730396
Adam Grmolensky	0	0.08390358455015043
Adam Grmolensky	0	0.08390358436572698
Adam Grmolensky	0	0.08390358452707923
Adam Grmolensky	0	0.08390358369356249
Adam Grmolensky	0	0.08390358521681757
Adam Grmolensky	0	0.08390358061223545
Adam Grmolensky	0	0.08390357784359014
Adam Grmolensky	0	0.08390357939030883
Adam Grmolensky	0	0.08390357839116089
Adam Grmolensky	0	0.08390357925672991
Adam Grmolensky	0	0.08390357907432425
Adam Grmolensky	0	0.08390357980818892
Adam Grmolensky	0	0.08390358089772804
Adam Grmolensky	0	0.08390358043672054
Adam Grmolensky	0	0.08390358058669292
Adam Grmolensky	0	0.08390357976573659
Adam Grmolensky	0	0.08390358063838324
Adam Grmolensky	0	0.08390357985159766
Adam Grmolensky	0	0.08390357186896406
Adam Grmolensky	0	0.08390357174173753
Adam Grmolensky	0	0.08390357278712418
Adam Grmolensky	0	0.08390357103562751
Adam Grmolensky	0	0.08390357371952177
Adam Grmolensky	0	0.08390357090712575
Adam Grmolensky	0	0.08390356993118897
Adam Grmolensky	0	0.08390356848458175
Adam Grmolensky	0	0.08390356973983475
Adam Grmolensky	0	0.08390356947245542
Adam Grmolensky	0	0.08390356874827079
Adam Grmolensky	0	0.08390357012013036
Adam Grmolensky	0	0.08390356927396622
Adam Grmolensky	0	0.0839035699603515
Adam Grmolensky	0	0.08390356940118542
Adam Grmolensky	0	0.08390356958605906
Adam Grmolensky	0	0.0839035698880995
Adam Grmolensky	0	0.0839035693730751
Adam Grmolensky	0	0.08390356854825003
Adam Grmolensky	0	0.08390356915560646
Adam Grmolensky	0	0.08390356918714288
Adam Grmolensky	0	0.0839035665771921
Adam Grmolensky	0	0.08390356812664343
Adam Grmolensky	0	0.08390356522103955
Adam Grmolensky	0	0.08390356757399271
Adam Grmolensky	0	0.08390356673756987
Adam Grmolensky	0	0.08390356628372711
Adam Grmolensky	0	0.08390356584741566
Adam Grmolensky	0	0.08390356485321131
Adam Grmolensky	0	0.08390355852377852
Adam Grmolensky	0	0.08390355806118495
Adam Grmolensky	0	0.08390355751723387
Adam Grmolensky	0	0.08390355779566994
Adam Grmolensky	0	0.0839035595697956
Adam Grmolensky	0	0.08390355962682193
Adam Grmolensky	0	0.08390355905338023
Adam Grmolensky	0	0.08390355846586559
Adam Grmolensky	0	0.0839035580849354
Adam Grmolensky	0	0.08390355724841021
Adam Grmolensky	0	0.08390355784720067
Adam Grmolensky	0	0.08390355742303982
Adam Grmolensky	0	0.08390355751812614
Adam Grmolensky	0	0.08390355600264435
Adam Grmolensky	0	0.08390355954894156
Adam Grmolensky	0	0.08390355617909198
Adam Grmolensky	0	0.08390355841224383
Adam Grmolensky	0	0.08390355792659546
Adam Grmolensky	0	0.08390355629473306
Adam Grmolensky	0	0.08390355882239872
Adam Grmolensky	0	0.08390355806902408
Adam Grmolensky	0	0.08390355832445406
Adam Grmolensky	0	0.08390355624523108
Adam Grmolensky	0	0.08390355902538146
Adam Grmolensky	0	0.08390355727679444
Adam Grmolensky	0	0.08390355719821832
Adam Grmolensky	0	0.08390355921063583
Adam Grmolensky	0	0.08390355783646357
Adam Grmolensky	0	0.08390355822606957
Adam Grmolensky	0	0.08390355922737558
Adam Grmolensky	0	0.08390355854824805
Adam Grmolensky	0	0.08390355850880421
Adam Grmolensky	0	0.08390355846046389
Adam Grmolensky	0	0.08390355778040325
Adam Grmolensky	0	0.08390355780250913
Adam Grmolensky	0	0.08390355924663179
Adam Grmolensky	0	0.08390355728282725
Adam Grmolensky	0	0.08390355802370472
Adam Grmolensky	0	0.08390355626582162
Adam Grmolensky	0	0.0839035576498634
Adam Grmolensky	0	0.08390355752447157
Adam Grmolensky	0	0.08390355536095633
Adam Grmolensky	0	0.08390355714696804
Adam Grmolensky	0	0.08390355562004921
Adam Grmolensky	0	0.08390355602637936
Adam Grmolensky	0	0.08390355853385595
Adam Grmolensky	0	0.08390355588388394
Adam Grmolensky	0	0.08390355792131358
Adam Grmolensky	0	0.0839035578107778
Adam Grmolensky	0	0.08390355480889997
Adam Grmolensky	0	0.08390355749586245
Adam Grmolensky	0	0.08390355659710239
Adam Grmolensky	0	0.08390355817692849
Adam Grmolensky	0	0.08390355651820766
Adam Grmolensky	0	0.08390355709180103
Adam Grmolensky	0	0.0839035566126378
Adam Grmolensky	0	0.0839035598969928
Adam Grmolensky	0	0.08390355688687781
Adam Grmolensky	0	0.08390355946798864
Adam Grmolensky	0	0.08390355828373744
Adam Grmolensky	0	0.0839035590751309
Adam Grmolensky	0	0.08390355337137481
Adam Grmolensky	0	0.08390355150873002
Adam Grmolensky	0	0.08390355284938317
Adam Grmolensky	0	0.08390355166926228
Adam Grmolensky	0	0.08390355221897117
Adam Grmolensky	0	0.08390355251391242
Adam Grmolensky	0	0.08390356307583353
Adam Grmolensky	0	0.08390356299794065
Adam Grmolensky	0	0.08390356433355985
Adam Grmolensky	0	0.08390356339778203
Adam Grmolensky	0	0.08390356335611711
Adam Grmolensky	0	0.0839035625531418
Adam Grmolensky	0	0.08390356402815588
Adam Grmolensky	0	0.0839035624351468
Adam Grmolensky	0	0.08390355992859558
Adam Grmolensky	0	0.08390356094402562
Adam Grmolensky	0	0.08390356114743333
Adam Grmolensky	0	0.08390355993112979
Adam Grmolensky	0	0.08390355493748965
Adam Grmolensky	0	0.08390355647056842
Adam Grmolensky	0	0.08390355542691023
Adam Grmolensky	0	0.08390355566025443
Adam Grmolensky	0	0.08390355529528733
Adam Grmolensky	0	0.0839035432458516
Adam Grmolensky	0	0.08390354505995826
Adam Grmolensky	0	0.08390354317802601
Adam Grmolensky	0	0.08390354295636243
Adam Grmolensky	0	0.08390354295376283
Adam Grmolensky	0	0.08390354326537967
Adam Grmolensky	0	0.0839035431292863
Adam Grmolensky	0	0.08390354322609346
Adam Grmolensky	0	0.08390354283900929
Adam Grmolensky	0	0.0839035426017361
Adam Grmolensky	0	0.08390354224732013
Adam Grmolensky	0	0.08390354310423281
Adam Grmolensky	0	0.08390354129893308
Adam Grmolensky	0	0.08390354462158106
Adam Grmolensky	0	0.08390354330411863
Adam Grmolensky	0	0.08390354145165774
Adam Grmolensky	0	0.0839035425885007
Adam Grmolensky	0	0.08390354262655686
Adam Grmolensky	0	0.08390354324383226
Adam Grmolensky	0	0.0839035434358194
Adam Grmolensky	0	0.08390354313307402
Adam Grmolensky	0	0.08390354327440183
Adam Grmolensky	0	0.08390354263220205
Adam Grmolensky	0	0.08390354441581868
Adam Grmolensky	0	0.08390354251856028
Adam Grmolensky	0	0.08390354396940367
Adam Grmolensky	0	0.08390354274253664
Adam Grmolensky	0	0.08390354484176561
Adam Grmolensky	0	0.08390354515564266
Adam Grmolensky	0	0.08390354311950854
Adam Grmolensky	0	0.08390354425396773
Adam Grmolensky	0	0.08390354356334859
Adam Grmolensky	0	0.08390354398221866
Adam Grmolensky	0	0.08390354256127602
Adam Grmolensky	0	0.08390354460971824
Adam Grmolensky	0	0.08390354233461757
Adam Grmolensky	0	0.08390354182595018
Adam Grmolensky	0	0.08390353950561721
Adam Grmolensky	0	0.08390354046040942
Adam Grmolensky	0	0.08390353937888834
Adam Grmolensky	0	0.08390353928466247
Adam Grmolensky	0	0.08390354052275882
Adam Grmolensky	0	0.08390354454731216
Adam Grmolensky	0	0.08390354335026556
Adam Grmolensky	0	0.0839035445873329
Adam Grmolensky	0	0.08390354547427939
Adam Grmolensky	0	0.08390354415072157
Adam Grmolensky	0	0.08390354486078286
Adam Grmolensky	0	0.08390354602259416
Adam Grmolensky	0	0.08390354587708437
Adam Grmolensky	0	0.08390354657226633
Adam Grmolensky	0	0.08390354547244057
Adam Grmolensky	0	0.08390354537495259
Adam Grmolensky	0	0.0839035446870619
Adam Grmolensky	0	0.0839035458125146
Adam Grmolensky	0	0.08390354490693241
Adam Grmolensky	0	0.08390354627352982
Adam Grmolensky	0	0.08390354593107563
Adam Grmolensky	0	0.08390354577742043
Adam Grmolensky	0	0.0839035459220156
Adam Grmolensky	0	0.08390354967154447
Adam Grmolensky	0	0.08390354956525473
Adam Grmolensky	0	0.08390354954029249
Adam Grmolensky	0	0.08390354753163487
Adam Grmolensky	0	0.08390354784401904
Adam Grmolensky	0	0.08390354684564036
Adam Grmolensky	0	0.08390354749702267
Adam Grmolensky	0	0.08390354726446814
Adam Grmolensky	0	0.08390354732440718
Adam Grmolensky	0	0.08390354724045566
Adam Grmolensky	0	0.07376063200526242
Adam Grmolensky	0	0.07376063218284268
Adam Grmolensky	0	0.07376063624883006
Adam Grmolensky	0	0.07376063524723783
Adam Grmolensky	0	0.07376063766552027
Adam Grmolensky	0	0.073760640848772
Adam Grmolensky	0	0.07376064122317988
Adam Grmolensky	0	0.07376064403434791
Adam Grmolensky	0	0.07376064424529423
Adam Grmolensky	0	0.07376064453441018
Adam Grmolensky	0	0.0737606465804389
Adam Grmolensky	0	0.07376064726404612
Adam Grmolensky	0	0.07376064684131795
Adam Grmolensky	0	0.07376064681492583
Adam Grmolensky	0	0.0737606446846321
Adam Grmolensky	0	0.07376064567710278
Adam Grmolensky	0	0.07376064505800602
Adam Grmolensky	0	0.07376064517853392
Adam Grmolensky	0	0.0737606445967475
Adam Grmolensky	0	0.0737606451070143
Adam Grmolensky	0	0.07376065011157246
Adam Grmolensky	0	0.07376064986594358
Adam Grmolensky	0	0.07376064626353557
Adam Grmolensky	0	0.07376064508272347
Adam Grmolensky	0	0.07376064767061517
Adam Grmolensky	0	0.07376064621652044
Adam Grmolensky	0	0.07376064293344445
Adam Grmolensky	0	0.07376064553101865
Adam Grmolensky	0	0.0737606460926057
Adam Grmolensky	0	0.07376064597630051
Adam Grmolensky	0	0.07376064641677639
Adam Grmolensky	0	0.0737606473952149
Adam Grmolensky	0	0.07376064774565179
Adam Grmolensky	0	0.07376064596431357
Adam Grmolensky	0	0.07376064339933647
Adam Grmolensky	0	0.07376064678502212
Adam Grmolensky	0	0.07376064459659062
Adam Grmolensky	0	0.07376064141881566
Adam Grmolensky	0	0.07376064040785288
Adam Grmolensky	0	0.07376064064971799
Adam Grmolensky	0	0.07376064206447508
Adam Grmolensky	0	0.07376063918800192
Adam Grmolensky	0	0.07376063832503275
Adam Grmolensky	0	0.07376063976655078
Adam Grmolensky	0	0.07376063595234944
Adam Grmolensky	0	0.07376063533974693
Adam Grmolensky	0	0.07376064190209182
Adam Grmolensky	0	0.07376064092269582
Adam Grmolensky	0	0.07376064048897969
Adam Grmolensky	0	0.07376063982902956
Adam Grmolensky	0	0.07376063951181568
Adam Grmolensky	0	0.07376064068100557
Adam Grmolensky	0	0.07376064049228374
Adam Grmolensky	0	0.07376064080084935
Adam Grmolensky	0	0.07376064403427199
Adam Grmolensky	0	0.07376064099203258
Adam Grmolensky	0	0.07376064016017247
Adam Grmolensky	0	0.07376063835564933
Adam Grmolensky	0	0.07376063822247532
Adam Grmolensky	0	0.07376064277066713
Adam Grmolensky	0	0.07376064102858455
Adam Grmolensky	0	0.07376063885187681
Adam Grmolensky	0	0.07376063835650218
Adam Grmolensky	0	0.0737606427888241
Adam Grmolensky	0	0.0737606438010546
Adam Grmolensky	0	0.0737606438588542
Adam Grmolensky	0	0.07376064421164884
Adam Grmolensky	0	0.07376064431382062
Adam Grmolensky	0	0.07376064536487287
Adam Grmolensky	0	0.07376064827899642
Adam Grmolensky	0	0.07376064580972519
Adam Grmolensky	0	0.07376064612576211
Adam Grmolensky	0	0.07376064358479403
Adam Grmolensky	0	0.07376064420781844
Adam Grmolensky	0	0.0737606463634169
Adam Grmolensky	0	0.07376064541508286
Adam Grmolensky	0	0.07376064114000513
Adam Grmolensky	0	0.0737606399479355
Adam Grmolensky	0	0.07376064106145704
Adam Grmolensky	0	0.07376064098826028
Adam Grmolensky	0	0.07376063770740987
Adam Grmolensky	0	0.07376063789056042
Adam Grmolensky	0	0.07376063467006815
Adam Grmolensky	0	0.07376063599770108
Adam Grmolensky	0	0.07376063624182355
Adam Grmolensky	0	0.07376063646668368
Adam Grmolensky	0	0.07376063585479814
Adam Grmolensky	0	0.07376063642496011
Adam Grmolensky	0	0.07376063833351604
Adam Grmolensky	0	0.07376063983187561
Adam Grmolensky	0	0.07376063872783738
Adam Grmolensky	0	0.07376063883765409
Adam Grmolensky	0	0.07376063882658765
Adam Grmolensky	0	0.07376064236142511
Adam Grmolensky	0	0.07376064670754547
Adam Grmolensky	0	0.07376064686211635
Adam Grmolensky	0	0.07376064873798996
Adam Grmolensky	0	0.07376064656634033
Adam Grmolensky	0	0.07376064427102134
Adam Grmolensky	0	0.07376064611479459
Adam Grmolensky	0	0.07376064638020553
Adam Grmolensky	0	0.07376064692373804
Adam Grmolensky	0	0.07376064748515429
Adam Grmolensky	0	0.07376065065803368
Adam Grmolensky	0	0.07376065763143912
Adam Grmolensky	0	0.07376065537338751
Adam Grmolensky	0	0.07376065992017006
Adam Grmolensky	0	0.07376066201308375
Adam Grmolensky	0	0.07376066283657126
Adam Grmolensky	0	0.07376066062103613
Adam Grmolensky	0	0.07376066562996861
Adam Grmolensky	0	0.07376066523328359
Adam Grmolensky	0	0.0737606664886082
Adam Grmolensky	0	0.07376066473228082
Adam Grmolensky	0	0.073760662746489
Adam Grmolensky	0	0.07376066921521689
Adam Grmolensky	0	0.07376066725465182
Adam Grmolensky	0	0.07376066730501335
Adam Grmolensky	0	0.07376066953455489
Adam Grmolensky	0	0.07376066979285215
Adam Grmolensky	0	0.07376067057221591
Adam Grmolensky	0	0.07376066548779728
Adam Grmolensky	0	0.07376066644588122
Adam Grmolensky	0	0.07376066389478159
Adam Grmolensky	0	0.07376066541671723
Adam Grmolensky	0	0.0737606649911954
Adam Grmolensky	0	0.07376066492898695
Adam Grmolensky	0	0.07376066393313309
Adam Grmolensky	0	0.07376066444343723
Adam Grmolensky	0	0.07376066828265684
Adam Grmolensky	0	0.07376066919379613
Adam Grmolensky	0	0.07376066857704842
Adam Grmolensky	0	0.07376066727047505
Adam Grmolensky	0	0.0737606695057477
Adam Grmolensky	0	0.07376067110119025
Adam Grmolensky	0	0.07376066581541157
Adam Grmolensky	0	0.07376066585803202
Adam Grmolensky	0	0.07376066770740267
Adam Grmolensky	0	0.07376066335020866
Adam Grmolensky	0	0.0737606613033902
Adam Grmolensky	0	0.07376065751008534
Adam Grmolensky	0	0.07376065628430638
Adam Grmolensky	0	0.07376064906000931
Adam Grmolensky	0	0.07376064621539676
Adam Grmolensky	0	0.07376064605425196
Adam Grmolensky	0	0.07376064489110232
Adam Grmolensky	0	0.07376064495828516
Adam Grmolensky	0	0.07376064617424391
Adam Grmolensky	0	0.07376064487136846
Adam Grmolensky	0	0.07376064543964643
Adam Grmolensky	0	0.07376064609342384
Adam Grmolensky	0	0.0737606462808113
Adam Grmolensky	0	0.07376064745161798
Adam Grmolensky	0	0.07376064668158389
Adam Grmolensky	0	0.07376064668803166
Adam Grmolensky	0	0.07376064302946371
Adam Grmolensky	0	0.07376064330673432
Adam Grmolensky	0	0.07376064498639819
Adam Grmolensky	0	0.07376064441837583
Adam Grmolensky	0	0.07376064492212595
Adam Grmolensky	0	0.07376064487866564
Adam Grmolensky	0	0.07376065106329671
Adam Grmolensky	0	0.0737606562087465
Adam Grmolensky	0	0.07376065550202585
Adam Grmolensky	0	0.07376065426841254
Adam Grmolensky	0	0.0737606595693393
Adam Grmolensky	0	0.07376066042420891
Adam Grmolensky	0	0.07376065836063311
Adam Grmolensky	0	0.07376065775952345
Adam Grmolensky	0	0.07376065731914133
Adam Grmolensky	0	0.07376065748882628
Adam Grmolensky	0	0.07376065560632748
Adam Grmolensky	0	0.07376065978299343
Adam Grmolensky	0	0.07376065957318453
Adam Grmolensky	0	0.07376066029949302
Adam Grmolensky	0	0.07376066041175346
Adam Grmolensky	0	0.07376066007422856
Adam Grmolensky	0	0.07376065977434598
Adam Grmolensky	0	0.07376065892770978
Adam Grmolensky	0	0.07376066752423988
Adam Grmolensky	0	0.07376066756132019
Adam Grmolensky	0	0.07376066653861316
Adam Grmolensky	0	0.07376065844070476
Adam Grmolensky	0	0.07376065524255644
Adam Grmolensky	0	0.07376065589686266
Adam Grmolensky	0	0.07376065728140127
Adam Grmolensky	0	0.07376065850342559
Adam Grmolensky	0	0.07376065099495342
Adam Grmolensky	0	0.07376064977508401
Adam Grmolensky	0	0.07376064988856698
Adam Grmolensky	0	0.07376064894455477
Adam Grmolensky	0	0.07376065801275955
Adam Grmolensky	0	0.07376065908834281
Adam Grmolensky	0	0.07376065893576227
Adam Grmolensky	0	0.07376065850394635
Adam Grmolensky	0	0.07376065742576612
Adam Grmolensky	0	0.07376065717186864
Adam Grmolensky	0	0.0737606561208835
Adam Grmolensky	0	0.0737606561577292
Adam Grmolensky	0	0.0737606571039956
Adam Grmolensky	0	0.07376065736117346
Adam Grmolensky	0	0.07376065689909705
Adam Grmolensky	0	0.07376065820968247
Adam Grmolensky	0	0.07376066290881335
Adam Grmolensky	0	0.07376066277541819
Adam Grmolensky	0	0.07376066197748335
Adam Grmolensky	0	0.07376066101189832
Adam Grmolensky	0	0.07376066078950169
Adam Grmolensky	0	0.0737606601106552
Adam Grmolensky	0	0.07376066115972389
Adam Grmolensky	0	0.0737606599126984
Adam Grmolensky	0	0.07376065906898013
Adam Grmolensky	0	0.0737606594951436
Adam Grmolensky	0	0.07376065808446003
Adam Grmolensky	0	0.07376065820408684
Adam Grmolensky	0	0.07376066131274665
Adam Grmolensky	0	0.07376066247721086
Adam Grmolensky	0	0.07376065993996553
Adam Grmolensky	0	0.07376065812780846
Adam Grmolensky	0	0.07376065967971862
Adam Grmolensky	0	0.07376065658062407
Adam Grmolensky	0	0.0737606540608471
Adam Grmolensky	0	0.07376065486194686
Adam Grmolensky	0	0.07376065429390535
Adam Grmolensky	0	0.0737606548260703
Adam Grmolensky	0	0.07376065385238981
Adam Grmolensky	0	0.07376065448341652
Adam Grmolensky	0	0.07376065050629299
Adam Grmolensky	0	0.07376064531995988
Adam Grmolensky	0	0.07376064782019967
Adam Grmolensky	0	0.0737606461328664
Adam Grmolensky	0	0.07376064771261995
Adam Grmolensky	0	0.0737606478432374
Adam Grmolensky	0	0.07376064815065284
Adam Grmolensky	0	0.07376064713908334
Adam Grmolensky	0	0.07376064647261417
Adam Grmolensky	0	0.07376064762598263
Adam Grmolensky	0	0.07376064717436595
Adam Grmolensky	0	0.07376064723353898
Adam Grmolensky	0	0.07376064659510641
Adam Grmolensky	0	0.07376064907587476
Adam Grmolensky	0	0.07376063779239586
Adam Grmolensky	0	0.07376063874109043
Adam Grmolensky	0	0.07376063754600559
Adam Grmolensky	0	0.07376063699146404
Adam Grmolensky	0	0.07376063761067811
Adam Grmolensky	0	0.0737606365261806
Adam Grmolensky	0	0.0737606421631661
Adam Grmolensky	0	0.07376064223401868
Adam Grmolensky	0	0.07376064340542568
Adam Grmolensky	0	0.07376064195227611
Adam Grmolensky	0	0.07376063453096934
Adam Grmolensky	0	0.07376063408831612
Adam Grmolensky	0	0.07376063317058706
Adam Grmolensky	0	0.07376063187398807
Adam Grmolensky	0	0.07376063345518843
Adam Grmolensky	0	0.07376063567217285
Adam Grmolensky	0	0.07376063567693786
Adam Grmolensky	0	0.07376063842971968
Adam Grmolensky	0	0.07376063956023687
Adam Grmolensky	0	0.07376064056470581
Adam Grmolensky	0	0.07376063607174888
Adam Grmolensky	0	0.07376063615115448
Adam Grmolensky	0	0.07376062657049468
Adam Grmolensky	0	0.07376062617428111
Adam Grmolensky	0	0.07376062615976833
Adam Grmolensky	0	0.07376062577512768
Adam Grmolensky	0	0.07376062643655838
Adam Grmolensky	0	0.07376062737228926
Adam Grmolensky	0	0.07376062562943848
Adam Grmolensky	0	0.07376062467124375
Adam Grmolensky	0	0.07376062374343181
Adam Grmolensky	0	0.07376062303805454
Adam Grmolensky	0	0.07376062445893794
Adam Grmolensky	0	0.07376061549815284
Adam Grmolensky	0	0.07376061372150944
Adam Grmolensky	0	0.07376061307004389
Adam Grmolensky	0	0.07376060945117893
Adam Grmolensky	0	0.07376060928724436
Adam Grmolensky	0	0.07376061722031871
Adam Grmolensky	0	0.07376061754907424
Adam Grmolensky	0	0.07376061855541698
Adam Grmolensky	0	0.07376061704512217
Adam Grmolensky	0	0.0737606191677815
Adam Grmolensky	0	0.07376062082438542
Adam Grmolensky	0	0.07376062084363165
Adam Grmolensky	0	0.07376061996122729
Adam Grmolensky	0	0.07376061960537847
Adam Grmolensky	0	0.07376062312216757
Adam Grmolensky	0	0.07376062197890362
Adam Grmolensky	0	0.07376062548494075
Adam Grmolensky	0	0.07376062373524866
Adam Grmolensky	0	0.07376062594283794
Adam Grmolensky	0	0.07376062357903607
Adam Grmolensky	0	0.07376062416931858
Adam Grmolensky	0	0.07376062661797163
Adam Grmolensky	0	0.07376062607817754
Adam Grmolensky	0	0.07376062623224677
Adam Grmolensky	0	0.07376062550532501
Adam Grmolensky	0	0.07376062839926853
Adam Grmolensky	0	0.07376062618797835
Adam Grmolensky	0	0.07376063529122082
Adam Grmolensky	0	0.07376063364700436
Adam Grmolensky	0	0.07376063380667922
Adam Grmolensky	0	0.07376063362804447
Adam Grmolensky	0	0.07376063399961785
Adam Grmolensky	0	0.07376063589881539
Adam Grmolensky	0	0.07376062971026834
Adam Grmolensky	0	0.07376062938527868
Adam Grmolensky	0	0.07376063092913696
Adam Grmolensky	0	0.07376063195089316
Adam Grmolensky	0	0.07376063027007058
Adam Grmolensky	0	0.07376062832930336
Adam Grmolensky	0	0.07376062933056968
Adam Grmolensky	0	0.07376063050417439
Adam Grmolensky	0	0.0737606448966438
Adam Grmolensky	0	0.07376064022178025
Adam Grmolensky	0	0.07376064034637356
Adam Grmolensky	0	0.07376063848990445
Adam Grmolensky	0	0.07376064275183065
Adam Grmolensky	0	0.07376064347649686
Adam Grmolensky	0	0.07376064313137874
Adam Grmolensky	0	0.0737606443346564
Adam Grmolensky	0	0.0737606449004416
Adam Grmolensky	0	0.07376065080996756
Adam Grmolensky	0	0.07376065146951002
Adam Grmolensky	0	0.07376065060860477
Adam Grmolensky	0	0.073760649065985
Adam Grmolensky	0	0.07376065311567545
Adam Grmolensky	0	0.07376065201858342
Adam Grmolensky	0	0.07376065274322749
Adam Grmolensky	0	0.07376065301416428
Adam Grmolensky	0	0.07376065340502352
Adam Grmolensky	0	0.07376065302230576
Adam Grmolensky	0	0.07376065389279399
Adam Grmolensky	0	0.07376065769094513
Adam Grmolensky	0	0.073760659962507
Adam Grmolensky	0	0.07376065938694641
Adam Grmolensky	0	0.07376065899483411
Adam Grmolensky	0	0.07376066033561039
Adam Grmolensky	0	0.07376065492424819
Adam Grmolensky	0	0.07376065506079342
Adam Grmolensky	0	0.07376065581164487
Adam Grmolensky	0	0.07376065101286583
Adam Grmolensky	0	0.07376065092769701
Adam Grmolensky	0	0.07376065122960976
Adam Grmolensky	0	0.0737606509109385
Adam Grmolensky	0	0.07376064817217776
Adam Grmolensky	0	0.07376064690940348
Adam Grmolensky	0	0.07376064845858149
Adam Grmolensky	0	0.07376064927878503
Adam Grmolensky	0	0.07376064802772671
Adam Grmolensky	0	0.07376064817877112
Adam Grmolensky	0	0.07376064835775815
Adam Grmolensky	0	0.07376064835437049
Adam Grmolensky	0	0.07376064988651083
Adam Grmolensky	0	0.07376064882615713
Adam Grmolensky	0	0.07376064793888477
Adam Grmolensky	0	0.07376064684021562
Adam Grmolensky	0	0.07376064771475235
Adam Grmolensky	0	0.07376064671541249
Adam Grmolensky	0	0.07376064499512835
Adam Grmolensky	0	0.07376064425837667
Adam Grmolensky	0	0.07376064486544742
Adam Grmolensky	0	0.07376064656770193
Adam Grmolensky	0	0.0737606427364305
Adam Grmolensky	0	0.07376064126790322
Adam Grmolensky	0	0.07376064502479096
Adam Grmolensky	0	0.07376064463613032
Adam Grmolensky	0	0.07376064463173179
Adam Grmolensky	0	0.07376064416842157
Adam Grmolensky	0	0.07376064262206035
Adam Grmolensky	0	0.0737606417888247
Adam Grmolensky	0	0.07376064439488256
Adam Grmolensky	0	0.07376064247053708
Adam Grmolensky	0	0.07376064395730311
Adam Grmolensky	0	0.07376064209911976
Adam Grmolensky	0	0.07376063557090981
Adam Grmolensky	0	0.07376063718421105
Adam Grmolensky	0	0.07376063225821086
Adam Grmolensky	0	0.07376063393477093
Adam Grmolensky	0	0.07376063231834151
Adam Grmolensky	0	0.07376063109108451
Adam Grmolensky	0	0.07376062276826856
Adam Grmolensky	0	0.07376062090995006
Adam Grmolensky	0	0.07376061770757392
Adam Grmolensky	0	0.07376061668671632
Adam Grmolensky	0	0.07376061703705718
Adam Grmolensky	0	0.07376061816889751
Adam Grmolensky	0	0.07376061958417024
Adam Grmolensky	0	0.07376061969025063
Adam Grmolensky	0	0.07376061961802909
Adam Grmolensky	0	0.07376061700194962
Adam Grmolensky	0	0.07376061568532835
Adam Grmolensky	0	0.07376061575305577
Adam Grmolensky	0	0.07376061798017239
Adam Grmolensky	0	0.07376061732950615
Adam Grmolensky	0	0.07376061847757205
Adam Grmolensky	0	0.0737606192604244
Adam Grmolensky	0	0.07376061883407069
Adam Grmolensky	0	0.07376062029282904
Adam Grmolensky	0	0.07376061807923626
Adam Grmolensky	0	0.07376061370012751
Adam Grmolensky	0	0.07376060703042009
Adam Grmolensky	0	0.07376060657843696
Adam Grmolensky	0	0.07376060641969015
Adam Grmolensky	0	0.07376061400674866
Adam Grmolensky	0	0.07376061243590218
Adam Grmolensky	0	0.07376061235478104
Adam Grmolensky	0	0.07376062230204845
Adam Grmolensky	0	0.07376062333680145
Adam Grmolensky	0	0.07376062286090804
Adam Grmolensky	0	0.07376062334692132
Adam Grmolensky	0	0.073760623758511
Adam Grmolensky	0	0.07376062374605397
Adam Grmolensky	0	0.07376062634075051
Adam Grmolensky	0	0.07376062717211748
Adam Grmolensky	0	0.07376062613653978
Adam Grmolensky	0	0.07376062752798397
Adam Grmolensky	0	0.07376062644173564
Adam Grmolensky	0	0.0737606285306757
Adam Grmolensky	0	0.07376063016944912
Adam Grmolensky	0	0.07376063181755287
Adam Grmolensky	0	0.07376062951898008
Adam Grmolensky	0	0.07376062854597261
Adam Grmolensky	0	0.07376063095601981
Adam Grmolensky	0	0.07376062335685996
Adam Grmolensky	0	0.07376062336941122
Adam Grmolensky	0	0.07376062563791279
Adam Grmolensky	0	0.07376062347268614
Adam Grmolensky	0	0.07376062495480185
Adam Grmolensky	0	0.07376062497364871
Adam Grmolensky	0	0.07376062535560327
Adam Grmolensky	0	0.0737606248979534
Adam Grmolensky	0	0.07376062502417743
Adam Grmolensky	0	0.07376062066773864
Adam Grmolensky	0	0.07376062101700942
Adam Grmolensky	0	0.07376062187162222
Adam Grmolensky	0	0.073760622017597
Adam Grmolensky	0	0.07376062039483611
Adam Grmolensky	0	0.07376062275633208
Adam Grmolensky	0	0.07376062134001027
Adam Grmolensky	0	0.07376061649802533
Adam Grmolensky	0	0.07376061960040013
Adam Grmolensky	0	0.07376061927807806
Adam Grmolensky	0	0.0737606207612837
Adam Grmolensky	0	0.07376061874111282
Adam Grmolensky	0	0.07376061834913748
Adam Grmolensky	0	0.07376061318284502
Adam Grmolensky	0	0.07376061401494913
Adam Grmolensky	0	0.07376060616678501
Adam Grmolensky	0	0.0737606070707347
Adam Grmolensky	0	0.07376060605731875
Adam Grmolensky	0	0.07376060722136349
Adam Grmolensky	0	0.07376060880608946
Adam Grmolensky	0	0.0737606083462599
Adam Grmolensky	0	0.073760607560726
Adam Grmolensky	0	0.07376061072757098
Adam Grmolensky	0	0.07376060983303762
Adam Grmolensky	0	0.07376060722651802
Adam Grmolensky	0	0.07376060411620473
Adam Grmolensky	0	0.07376060437928167
Adam Grmolensky	0	0.07376061062482743
Adam Grmolensky	0	0.07376060965759294
Adam Grmolensky	0	0.07376060935464944
Adam Grmolensky	0	0.07376061015942627
Adam Grmolensky	0	0.07376060987843741
Adam Grmolensky	0	0.07376060888191398
Adam Grmolensky	0	0.07376060981723084
Adam Grmolensky	0	0.07376061000677024
Adam Grmolensky	0	0.07376061116184567
Adam Grmolensky	0	0.07376060891164198
Adam Grmolensky	0	0.07376060817938146
Adam Grmolensky	0	0.07376060262958525
Adam Grmolensky	0	0.07376060523423425
Adam Grmolensky	0	0.07376060412580229
Adam Grmolensky	0	0.0737606042233051
Adam Grmolensky	0	0.0737606048562616
Adam Grmolensky	0	0.07376060376582554
Adam Grmolensky	0	0.07376060466382908
Adam Grmolensky	0	0.07376060345094979
Adam Grmolensky	0	0.07376060302388321
Adam Grmolensky	0	0.07376060341728004
Adam Grmolensky	0	0.0737605969567188
Adam Grmolensky	0	0.07376059688501313
Adam Grmolensky	0	0.07376059663892698
Adam Grmolensky	0	0.07376059625715203
Adam Grmolensky	0	0.07376059707506014
Adam Grmolensky	0	0.07376059724246982
Adam Grmolensky	0	0.07376059680316777
Adam Grmolensky	0	0.07376059735608832
Adam Grmolensky	0	0.07376059848918881
Adam Grmolensky	0	0.07376059788634323
Adam Grmolensky	0	0.07376059748003488
Adam Grmolensky	0	0.07376059733690636
Adam Grmolensky	0	0.07376059770297184
Adam Grmolensky	0	0.07376059963931063
Adam Grmolensky	0	0.07376060294264294
Adam Grmolensky	0	0.07376060292875083
Adam Grmolensky	0	0.07376060510034566
Adam Grmolensky	0	0.07376060812921792
Adam Grmolensky	0	0.07376060027554074
Adam Grmolensky	0	0.07376059996678151
Adam Grmolensky	0	0.07376059986951382
Adam Grmolensky	0	0.07376060124957992
Adam Grmolensky	0	0.07376060125724075
Adam Grmolensky	0	0.0737606025132001
Adam Grmolensky	0	0.07376059948571524
Adam Grmolensky	0	0.07376059938354343
Adam Grmolensky	0	0.07376060236583146
Adam Grmolensky	0	0.07376060007322267
Adam Grmolensky	0	0.0737606035352562
Adam Grmolensky	0	0.07376060439622556
Adam Grmolensky	0	0.07376060372073079
Adam Grmolensky	0	0.07376060428007489
Adam Grmolensky	0	0.07376061289049575
Adam Grmolensky	0	0.07376061188249329
Adam Grmolensky	0	0.07376061736749179
Adam Grmolensky	0	0.07376061740378143
Adam Grmolensky	0	0.07376061390365281
Adam Grmolensky	0	0.07376061478940119
Adam Grmolensky	0	0.0737606140613438
Adam Grmolensky	0	0.07376061673360956
Adam Grmolensky	0	0.07376061672095628
Adam Grmolensky	0	0.07376061605741785
Adam Grmolensky	0	0.07376061596240185
Adam Grmolensky	0	0.07376061625620439
Adam Grmolensky	0	0.07376061477336734
Adam Grmolensky	0	0.07376061373206043
Adam Grmolensky	0	0.07376061222220076
Adam Grmolensky	0	0.07376060771652677
Adam Grmolensky	0	0.07376060540810869
Adam Grmolensky	0	0.07376060473413193
Adam Grmolensky	0	0.07376060432875818
Adam Grmolensky	0	0.07376060892006144
Adam Grmolensky	0	0.07376061238051121
Adam Grmolensky	0	0.073760609898214
Adam Grmolensky	0	0.07376061033604774
Adam Grmolensky	0	0.07376061238605731
Adam Grmolensky	0	0.07376061201203982
Adam Grmolensky	0	0.07376061065128395
Adam Grmolensky	0	0.0737606119860125
Adam Grmolensky	0	0.07376061076558017
Adam Grmolensky	0	0.073760612131345
Adam Grmolensky	0	0.07376061142055865
Adam Grmolensky	0	0.07376061108073526
Adam Grmolensky	0	0.07376060983717306
Adam Grmolensky	0	0.07376061427170984
Adam Grmolensky	0	0.07376061195096485
Adam Grmolensky	0	0.07376061097195954
Adam Grmolensky	0	0.07376060938159729
Adam Grmolensky	0	0.07376060421294456
Adam Grmolensky	0	0.07376060316735711
Adam Grmolensky	0	0.07376060565531284
Adam Grmolensky	0	0.07376060289026436
Adam Grmolensky	0	0.07376060406691051
Adam Grmolensky	0	0.07376060295532369
Adam Grmolensky	0	0.07376059926553459
Adam Grmolensky	0	0.07376059968488262
Adam Grmolensky	0	0.07376060135346683
Adam Grmolensky	0	0.07376060148566374
Adam Grmolensky	0	0.07376061131590719
Adam Grmolensky	0	0.0737606122235963
Adam Grmolensky	0	0.07376061148562013
Adam Grmolensky	0	0.07376061369230223
Adam Grmolensky	0	0.07376061514205383
Adam Grmolensky	0	0.07376061678454085
Adam Grmolensky	0	0.07376061656875675
Adam Grmolensky	0	0.07376061528236842
Adam Grmolensky	0	0.0737606159380226
Adam Grmolensky	0	0.07376061634350563
Adam Grmolensky	0	0.07376061756102534
Adam Grmolensky	0	0.07376061763187057
Adam Grmolensky	0	0.07376061761921847
Adam Grmolensky	0	0.07376061888491536
Adam Grmolensky	0	0.07376061695150704
Adam Grmolensky	0	0.07376061675713033
Adam Grmolensky	0	0.07376061678154378
Adam Grmolensky	0	0.07376061889030068
Adam Grmolensky	0	0.07376061815710827
Adam Grmolensky	0	0.07376061811126071
Adam Grmolensky	0	0.07376061842633158
Adam Grmolensky	0	0.07376061496224663
Adam Grmolensky	0	0.073760615244666
Adam Grmolensky	0	0.07376060990697444
Adam Grmolensky	0	0.07376060877393911
Adam Grmolensky	0	0.07376061063266687
Adam Grmolensky	0	0.0737606111085019
Adam Grmolensky	0	0.07376060925880704
Adam Grmolensky	0	0.07376061108802004
Adam Grmolensky	0	0.07376060941456611
Adam Grmolensky	0	0.07376060803188365
Adam Grmolensky	0	0.07376060873502681
Adam Grmolensky	0	0.07376060643876309
Adam Grmolensky	0	0.07376060499390982
Adam Grmolensky	0	0.07376060708620974
Adam Grmolensky	0	0.07376061209400633
Adam Grmolensky	0	0.07376061181450042
Adam Grmolensky	0	0.07376061609921568
Adam Grmolensky	0	0.07376061643416576
Adam Grmolensky	0	0.07376062078339818
Adam Grmolensky	0	0.07376062190648719
Adam Grmolensky	0	0.07376061790799981
Adam Grmolensky	0	0.07376061684142068
Adam Grmolensky	0	0.07376061870031415
Adam Grmolensky	0	0.07376061682885816
Adam Grmolensky	0	0.07376062270180511
Adam Grmolensky	0	0.07376062391642002
Adam Grmolensky	0	0.07376062269347645
Adam Grmolensky	0	0.0737606234390026
Adam Grmolensky	0	0.07376061554596437
Adam Grmolensky	0	0.07376061543548616
Adam Grmolensky	0	0.07376061448393768
Adam Grmolensky	0	0.07376061493509284
Adam Grmolensky	0	0.07376061721119152
Adam Grmolensky	0	0.07376062031086283
Adam Grmolensky	0	0.07376062086753712
Adam Grmolensky	0	0.073760619957776
Adam Grmolensky	0	0.07376062060492426
Adam Grmolensky	0	0.07376062511547911
Adam Grmolensky	0	0.07376062250928896
Adam Grmolensky	0	0.0737606232066672
Adam Grmolensky	0	0.07376062245125403
Adam Grmolensky	0	0.07376062485432501
Adam Grmolensky	0	0.07376062730603651
Adam Grmolensky	0	0.07376062777328228
Adam Grmolensky	0	0.07376062655826143
Adam Grmolensky	0	0.07376063015624251
Adam Grmolensky	0	0.07376062703587984
Adam Grmolensky	0	0.0737606259055828
Adam Grmolensky	0	0.07376062830408767
Adam Grmolensky	0	0.07376062624575663
Adam Grmolensky	0	0.0737606290927803
Adam Grmolensky	0	0.07376062983943717
Adam Grmolensky	0	0.07376062773551087
Adam Grmolensky	0	0.07376062835893014
Adam Grmolensky	0	0.0737606204932306
Adam Grmolensky	0	0.07376062626956133
Adam Grmolensky	0	0.07376062716326176
Adam Grmolensky	0	0.07376062726416387
Adam Grmolensky	0	0.07376062717104107
Adam Grmolensky	0	0.07376062888135582
Adam Grmolensky	0	0.07376063056523144
Adam Grmolensky	0	0.07376062960656629
Adam Grmolensky	0	0.0737606290486568
Adam Grmolensky	0	0.07376062618764849
Adam Grmolensky	0	0.07376062599750377
Adam Grmolensky	0	0.0737606289809072
Adam Grmolensky	0	0.07376062921264204
Adam Grmolensky	0	0.07376062992133581
Adam Grmolensky	0	0.07376062694322921
Adam Grmolensky	0	0.07376062492133244
Adam Grmolensky	0	0.07376063027674534
Adam Grmolensky	0	0.07376062643475215
Adam Grmolensky	0	0.0737606291202363
Adam Grmolensky	0	0.0737606265770132
Adam Grmolensky	0	0.0737606290052066
Adam Grmolensky	0	0.07376062701674305
Adam Grmolensky	0	0.0737606277636734
Adam Grmolensky	0	0.07376062675019501
Adam Grmolensky	0	0.07376062547950141
Adam Grmolensky	0	0.07376062547116641
Adam Grmolensky	0	0.07376062576803644
Adam Grmolensky	0	0.07376062549399498
Adam Grmolensky	0	0.07376062522021076
Adam Grmolensky	0	0.07376062432150568
Adam Grmolensky	0	0.07376062292817337
Adam Grmolensky	0	0.07376062302422778
Adam Grmolensky	0	0.0737606191085842
Adam Grmolensky	0	0.07376061995908022
Adam Grmolensky	0	0.07376061917712104
Adam Grmolensky	0	0.07376062045902085
Adam Grmolensky	0	0.07376061965717062
Adam Grmolensky	0	0.07376062105610277
Adam Grmolensky	0	0.07376061779149756
Adam Grmolensky	0	0.07376061895571209
Adam Grmolensky	0	0.07376061730492223
Adam Grmolensky	0	0.07376061718402971
Adam Grmolensky	0	0.07376062048911919
Adam Grmolensky	0	0.07376062209701344
Adam Grmolensky	0	0.07376061977238652
Adam Grmolensky	0	0.07376062342763298
Adam Grmolensky	0	0.073760622507437
Adam Grmolensky	0	0.07376062085261319
Adam Grmolensky	0	0.0737606188096801
Adam Grmolensky	0	0.07376062026372014
Adam Grmolensky	0	0.07376062081560718
Adam Grmolensky	0	0.0737606215592092
Adam Grmolensky	0	0.07376062013277664
Adam Grmolensky	0	0.0737606195330647
Adam Grmolensky	0	0.0737606233868268
Adam Grmolensky	0	0.07376062184335869
Adam Grmolensky	0	0.07376062195118066
Adam Grmolensky	0	0.07376062259589597
Adam Grmolensky	0	0.07376062199903986
Adam Grmolensky	0	0.07376062123407706
Adam Grmolensky	0	0.07376062153570752
Adam Grmolensky	0	0.07376062144248469
Adam Grmolensky	0	0.0737606168143753
Adam Grmolensky	0	0.07376061737801104
Adam Grmolensky	0	0.07376061869378586
Adam Grmolensky	0	0.07376061721587758
Adam Grmolensky	0	0.073760611365493
Adam Grmolensky	0	0.07376061438174572
Adam Grmolensky	0	0.07376061448865756
Adam Grmolensky	0	0.07376061425049071
Adam Grmolensky	0	0.0737606156269151
Adam Grmolensky	0	0.07376061554686979
Adam Grmolensky	0	0.07376061494420445
Adam Grmolensky	0	0.07376061607259793
Adam Grmolensky	0	0.07376061584542384
Adam Grmolensky	0	0.07376061915222598
Adam Grmolensky	0	0.07376062263918323
Adam Grmolensky	0	0.07376061853018705
Adam Grmolensky	0	0.07376061926136851
Adam Grmolensky	0	0.0737606196355409
Adam Grmolensky	0	0.0737606176598562
Adam Grmolensky	0	0.07376061770328353
Adam Grmolensky	0	0.07376060827279901
Adam Grmolensky	0	0.07376060894603717
Adam Grmolensky	0	0.07376060731800992
Adam Grmolensky	0	0.07376060676108784
Adam Grmolensky	0	0.07376060713030312
Adam Grmolensky	0	0.0737606067228643
Adam Grmolensky	0	0.07376060722553925
Adam Grmolensky	0	0.07376060309299931
Adam Grmolensky	0	0.07376060026998915
Adam Grmolensky	0	0.0737605964844049
Adam Grmolensky	0	0.07376059322966678
Adam Grmolensky	0	0.0737605920634562
Adam Grmolensky	0	0.07376058997579799
Adam Grmolensky	0	0.07376058873078228
Adam Grmolensky	0	0.0737605949388214
Adam Grmolensky	0	0.07376059721149934
Adam Grmolensky	0	0.0737606004862507
Adam Grmolensky	0	0.0737606070061231
Adam Grmolensky	0	0.07376060316341407
Adam Grmolensky	0	0.07376060266464787
Adam Grmolensky	0	0.07376060100072634
Adam Grmolensky	0	0.07376060351554087
Adam Grmolensky	0	0.0737606054943573
Adam Grmolensky	0	0.07376060077425033
Adam Grmolensky	0	0.07376060018079612
Adam Grmolensky	0	0.07376060087302624
Adam Grmolensky	0	0.0737606008135968
Adam Grmolensky	0	0.07376060102802157
Adam Grmolensky	0	0.07376060130713612
Adam Grmolensky	0	0.07376060156333274
Adam Grmolensky	0	0.07376060106523678
Adam Grmolensky	0	0.07376060056142272
Adam Grmolensky	0	0.07376060208107722
Adam Grmolensky	0	0.07376060163868317
Adam Grmolensky	0	0.07376060153348755
Adam Grmolensky	0	0.07376059996462858
Adam Grmolensky	0	0.07376059912491334
Adam Grmolensky	0	0.07376059734496292
Adam Grmolensky	0	0.07376059794629082
Adam Grmolensky	0	0.07376059689564138
Adam Grmolensky	0	0.07376059940174451
Adam Grmolensky	0	0.07376059788582873
Adam Grmolensky	0	0.07376059831890874
Adam Grmolensky	0	0.07376059617168376
Adam Grmolensky	0	0.07376059517253222
Adam Grmolensky	0	0.07376059398171284
Adam Grmolensky	0	0.07376059427881661
Adam Grmolensky	0	0.07376059310288022
Adam Grmolensky	0	0.07376058992250349
Adam Grmolensky	0	0.07376059118472617
Adam Grmolensky	0	0.07376059305827752
Adam Grmolensky	0	0.07376059515872234
Adam Grmolensky	0	0.07376058985487627
Adam Grmolensky	0	0.0737605902129786
Adam Grmolensky	0	0.07376059225910984
Adam Grmolensky	0	0.07376059291949373
Adam Grmolensky	0	0.07376059250082992
Adam Grmolensky	0	0.07376059233914303
Adam Grmolensky	0	0.07376059269049899
Adam Grmolensky	0	0.07376059160320882
Adam Grmolensky	0	0.07376059190238392
Adam Grmolensky	0	0.0737605914433914
Adam Grmolensky	0	0.07376059031851577
Adam Grmolensky	0	0.07376059115855128
Adam Grmolensky	0	0.07376059109735411
Adam Grmolensky	0	0.07376058904009077
Adam Grmolensky	0	0.07376059285087072
Adam Grmolensky	0	0.0737605918961397
Adam Grmolensky	0	0.07376059444236005
Adam Grmolensky	0	0.07376059513026623
Adam Grmolensky	0	0.07376059659292228
Adam Grmolensky	0	0.07376059869511506
Adam Grmolensky	0	0.07376059761851904
Adam Grmolensky	0	0.07376060023453036
Adam Grmolensky	0	0.07376060290285
Adam Grmolensky	0	0.073760603063141
Adam Grmolensky	0	0.07376060184125188
Adam Grmolensky	0	0.07376060418106123
Adam Grmolensky	0	0.0737606042399084
Adam Grmolensky	0	0.07376060115747175
Adam Grmolensky	0	0.07376060114859545
Adam Grmolensky	0	0.07376060086167767
Adam Grmolensky	0	0.07376060046386625
Adam Grmolensky	0	0.0737605998253614
Adam Grmolensky	0	0.07376059688420417
Adam Grmolensky	0	0.0737605953372996
Adam Grmolensky	0	0.07376059135485119
Adam Grmolensky	0	0.07376059290843034
Adam Grmolensky	0	0.07376059250586516
Adam Grmolensky	0	0.07376059035683255
Adam Grmolensky	0	0.07376058686659039
Adam Grmolensky	0	0.07376058349114399
Adam Grmolensky	0	0.07376058405435024
Adam Grmolensky	0	0.07376058402215395
Adam Grmolensky	0	0.07376058529135801
Adam Grmolensky	0	0.07376058100179286
Adam Grmolensky	0	0.07376058191921593
Adam Grmolensky	0	0.07376058188164594
Adam Grmolensky	0	0.0737605823547334
Adam Grmolensky	0	0.07376058249874201
Adam Grmolensky	0	0.07376058000696449
Adam Grmolensky	0	0.07376057956215143
Adam Grmolensky	0	0.0737605781251269
Adam Grmolensky	0	0.07376058060242703
Adam Grmolensky	0	0.07376058278104085
Adam Grmolensky	0	0.07376058234254497
Adam Grmolensky	0	0.07376058200185101
Adam Grmolensky	0	0.0737605822882357
Adam Grmolensky	0	0.07376058399089017
Adam Grmolensky	0	0.07376058318775314
Adam Grmolensky	0	0.07376058286108274
Adam Grmolensky	0	0.07376058262147392
Adam Grmolensky	0	0.0737605870586803
Adam Grmolensky	0	0.07376058508647099
Adam Grmolensky	0	0.07376058498444793
Adam Grmolensky	0	0.07376058455409827
Adam Grmolensky	0	0.07376058534934438
Adam Grmolensky	0	0.07376058292763353
Adam Grmolensky	0	0.07376058288076354
Adam Grmolensky	0	0.07376058589143003
Adam Grmolensky	0	0.07376058480026818
Adam Grmolensky	0	0.07376058495428192
Adam Grmolensky	0	0.07376058597845964
Adam Grmolensky	0	0.0737605813905502
Adam Grmolensky	0	0.0737605824489937
Adam Grmolensky	0	0.07376058293768853
Adam Grmolensky	0	0.07376058331845486
Adam Grmolensky	0	0.07376058125805833
Adam Grmolensky	0	0.0737605829515722
Adam Grmolensky	0	0.07376058179999144
Adam Grmolensky	0	0.07376058241489789
Adam Grmolensky	0	0.07376058308561247
Adam Grmolensky	0	0.07376058271124442
Adam Grmolensky	0	0.07376058063707754
Adam Grmolensky	0	0.07376058162708879
Adam Grmolensky	0	0.07376058107135496
Adam Grmolensky	0	0.07376058190144281
Adam Grmolensky	0	0.07376058076220499
Adam Grmolensky	0	0.07376058410830925
Adam Grmolensky	0	0.07376058410327369
Adam Grmolensky	0	0.07376058387780718
Adam Grmolensky	0	0.0737605770289724
Adam Grmolensky	0	0.07376057473503411
Adam Grmolensky	0	0.07376057522401727
Adam Grmolensky	0	0.07376057474602463
Adam Grmolensky	0	0.0737605751713331
Adam Grmolensky	0	0.07376057667545617
Adam Grmolensky	0	0.07376057523966928
Adam Grmolensky	0	0.07376057385695531
Adam Grmolensky	0	0.07376057661596201
Adam Grmolensky	0	0.07376057957002204
Adam Grmolensky	0	0.0737605749172296
Adam Grmolensky	0	0.07376057390885364
Adam Grmolensky	0	0.07376057366887445
Adam Grmolensky	0	0.07376057771966767
Adam Grmolensky	0	0.07376056951653091
Adam Grmolensky	0	0.07376057123155091
Adam Grmolensky	0	0.07376057008965226
Adam Grmolensky	0	0.0737605720808102
Adam Grmolensky	0	0.07376057042215037
Adam Grmolensky	0	0.07376057161622321
Adam Grmolensky	0	0.0737605709040963
Adam Grmolensky	0	0.0737605721153134
Adam Grmolensky	0	0.07376057251636346
Adam Grmolensky	0	0.07376057239901522
Adam Grmolensky	0	0.07376056750675755
Adam Grmolensky	0	0.07376057177839426
Adam Grmolensky	0	0.07376057220403608
Adam Grmolensky	0	0.07376056996967713
Adam Grmolensky	0	0.07376057044705124
Adam Grmolensky	0	0.07376057125421169
Adam Grmolensky	0	0.07376057117720994
Adam Grmolensky	0	0.07376057027419654
Adam Grmolensky	0	0.07376057135464316
Adam Grmolensky	0	0.07376056617794888
Adam Grmolensky	0	0.07376057003035684
Adam Grmolensky	0	0.07376056955536432
Adam Grmolensky	0	0.07376057007028446
Adam Grmolensky	0	0.07376056546817672
Adam Grmolensky	0	0.07376056337202085
Adam Grmolensky	0	0.07376056322377274
Adam Grmolensky	0	0.07376056485668053
Adam Grmolensky	0	0.07376056444062981
Adam Grmolensky	0	0.0737605649471326
Adam Grmolensky	0	0.07376056466484376
Adam Grmolensky	0	0.07376056418283791
Adam Grmolensky	0	0.07376056572530446
Adam Grmolensky	0	0.07376056430725678
Adam Grmolensky	0	0.07376056195589306
Adam Grmolensky	0	0.07376056458454909
Adam Grmolensky	0	0.07376056337849804
Adam Grmolensky	0	0.07376056344344306
Adam Grmolensky	0	0.07376055799220023
Adam Grmolensky	0	0.07376055803101075
Adam Grmolensky	0	0.07376055777162915
Adam Grmolensky	0	0.07376055879770513
Adam Grmolensky	0	0.07376055921892252
Adam Grmolensky	0	0.07376055317718005
Adam Grmolensky	0	0.07376055263656503
Adam Grmolensky	0	0.07376055388311013
Adam Grmolensky	0	0.07376055370605908
Adam Grmolensky	0	0.07376055359296264
Adam Grmolensky	0	0.07376055276002635
Adam Grmolensky	0	0.07376055446131305
Adam Grmolensky	0	0.07376055443775302
Adam Grmolensky	0	0.0737605514462308
Adam Grmolensky	0	0.07376054982518511
Adam Grmolensky	0	0.07376055121051622
Adam Grmolensky	0	0.07376054944760738
Adam Grmolensky	0	0.07376055325666625
Adam Grmolensky	0	0.07376055474555736
Adam Grmolensky	0	0.07376055580342883
Adam Grmolensky	0	0.07376055786955875
Adam Grmolensky	0	0.07376055950440495
Adam Grmolensky	0	0.07376056121106328
Adam Grmolensky	0	0.07376056063822486
Adam Grmolensky	0	0.0737605582903754
Adam Grmolensky	0	0.07376055797861518
Adam Grmolensky	0	0.0737605552636387
Adam Grmolensky	0	0.07376055389624983
Adam Grmolensky	0	0.07376055387675406
Adam Grmolensky	0	0.07376055452437798
Adam Grmolensky	0	0.07376055387911071
Adam Grmolensky	0	0.07376055450352419
Adam Grmolensky	0	0.0737605538553486
Adam Grmolensky	0	0.07376055408447957
Adam Grmolensky	0	0.07376055489075052
Adam Grmolensky	0	0.0737605491366988
Adam Grmolensky	0	0.07376055189903044
Adam Grmolensky	0	0.07376055144674201
Adam Grmolensky	0	0.07376054804120813
Adam Grmolensky	0	0.0737605478365339
Adam Grmolensky	0	0.07376054752013615
Adam Grmolensky	0	0.07376054846280614
Adam Grmolensky	0	0.07376055164757675
Adam Grmolensky	0	0.07376055508609217
Adam Grmolensky	0	0.07376055472691948
Adam Grmolensky	0	0.07376055458893892
Adam Grmolensky	0	0.07376055515647219
Adam Grmolensky	0	0.07376055480800091
Adam Grmolensky	0	0.07376055949287219
Adam Grmolensky	0	0.07376055885607327
Adam Grmolensky	0	0.073760559814667
Adam Grmolensky	0	0.0737605586849938
Adam Grmolensky	0	0.07376055562877522
Adam Grmolensky	0	0.07376055557105966
Adam Grmolensky	0	0.07376055239320058
Adam Grmolensky	0	0.07376054337786339
Adam Grmolensky	0	0.07376054358591025
Adam Grmolensky	0	0.07376054373991307
Adam Grmolensky	0	0.07376054243787211
Adam Grmolensky	0	0.07376054482254565
Adam Grmolensky	0	0.07376054846106066
Adam Grmolensky	0	0.07376054660465912
Adam Grmolensky	0	0.07376054798619991
Adam Grmolensky	0	0.07376054633756975
Adam Grmolensky	0	0.07376054708018093
Adam Grmolensky	0	0.07376054782470526
Adam Grmolensky	0	0.07376054802534791
Adam Grmolensky	0	0.07376054406295994
Adam Grmolensky	0	0.073760549002095
Adam Grmolensky	0	0.07376054950743016
Adam Grmolensky	0	0.07376054368890034
Adam Grmolensky	0	0.07376054719338353
Adam Grmolensky	0	0.07376054758851151
Adam Grmolensky	0	0.07376054890983413
Adam Grmolensky	0	0.07376055024896233
Adam Grmolensky	0	0.07376054820715972
Adam Grmolensky	0	0.07376054821940589
Adam Grmolensky	0	0.0737605503190877
Adam Grmolensky	0	0.07376055201405986
Adam Grmolensky	0	0.07376054657472136
Adam Grmolensky	0	0.07376054697151743
Adam Grmolensky	0	0.073760543121382
Adam Grmolensky	0	0.07376054585451909
Adam Grmolensky	0	0.07376054255359424
Adam Grmolensky	0	0.07376054252369478
Adam Grmolensky	0	0.07376054067189661
Adam Grmolensky	0	0.07376054167499715
Adam Grmolensky	0	0.07376054133743341
Adam Grmolensky	0	0.07376054117290722
[truncated: 200,001 more rows]
