# Supplementary material for: Impact of Nutrition Education on Dietary Intake and Body Composition Among Czech University Students Studying Nutrition and Food
Source: Healthcare (Basel). 2026 May 7;14(10):1258. doi: 10.3390/healthcare14101258 (PMC13206028; doi:10.3390/healthcare14101258)
Supplement: Supplementary file 1 [file healthcare-14-01258-s001.zip › posterior_individual_slopes_Weight.csv]

Name	participant_idx	posterior_individual_slope_z
Adam Grmolensky	0	0.08512618390206475
Adam Grmolensky	0	0.08512618399347686
Adam Grmolensky	0	0.08512618413292257
Adam Grmolensky	0	0.08512618440957821
Adam Grmolensky	0	0.08512618527395892
Adam Grmolensky	0	0.08512618491721634
Adam Grmolensky	0	0.08512618607003453
Adam Grmolensky	0	0.08512618613610551
Adam Grmolensky	0	0.08512618669284086
Adam Grmolensky	0	0.08512618609441791
Adam Grmolensky	0	0.08512618637706382
Adam Grmolensky	0	0.08512618635451914
Adam Grmolensky	0	0.08512618667267093
Adam Grmolensky	0	0.08512618684300755
Adam Grmolensky	0	0.08512618777826131
Adam Grmolensky	0	0.08512618744220798
Adam Grmolensky	0	0.08512618734545117
Adam Grmolensky	0	0.08512618716575387
Adam Grmolensky	0	0.08512618757697163
Adam Grmolensky	0	0.08512619263451893
Adam Grmolensky	0	0.08512619390274986
Adam Grmolensky	0	0.0851261855159641
Adam Grmolensky	0	0.08512618513960901
Adam Grmolensky	0	0.08512618511237093
Adam Grmolensky	0	0.08512618468604213
Adam Grmolensky	0	0.08512618635562787
Adam Grmolensky	0	0.08512618724389252
Adam Grmolensky	0	0.08512618653991996
Adam Grmolensky	0	0.08512618654297258
Adam Grmolensky	0	0.0851261874708764
Adam Grmolensky	0	0.08512618631626206
Adam Grmolensky	0	0.08512618550663582
Adam Grmolensky	0	0.085126185745529
Adam Grmolensky	0	0.08512618620171064
Adam Grmolensky	0	0.08512618605527751
Adam Grmolensky	0	0.0851261860367647
Adam Grmolensky	0	0.08512618604900671
Adam Grmolensky	0	0.0851261870916426
Adam Grmolensky	0	0.08512618503066774
Adam Grmolensky	0	0.0851261858926867
Adam Grmolensky	0	0.0851261855391251
Adam Grmolensky	0	0.08512618700004213
Adam Grmolensky	0	0.08512618601061706
Adam Grmolensky	0	0.08512617293833602
Adam Grmolensky	0	0.085126175293247
Adam Grmolensky	0	0.08512617567844799
Adam Grmolensky	0	0.08512617305418445
Adam Grmolensky	0	0.08512617639493282
Adam Grmolensky	0	0.08512617480195374
Adam Grmolensky	0	0.08512617677109366
Adam Grmolensky	0	0.08512617533676226
Adam Grmolensky	0	0.08512617538293951
Adam Grmolensky	0	0.08512617513357706
Adam Grmolensky	0	0.08512617486981092
Adam Grmolensky	0	0.08512617362650825
Adam Grmolensky	0	0.0851261723430472
Adam Grmolensky	0	0.08512617465523163
Adam Grmolensky	0	0.08512617391371538
Adam Grmolensky	0	0.08512617310190174
Adam Grmolensky	0	0.08512617297111431
Adam Grmolensky	0	0.0851261724325544
Adam Grmolensky	0	0.08512617208173093
Adam Grmolensky	0	0.08512617186902346
Adam Grmolensky	0	0.0851261717703982
Adam Grmolensky	0	0.08512617267181036
Adam Grmolensky	0	0.08512617315717524
Adam Grmolensky	0	0.08512617275627761
Adam Grmolensky	0	0.0851261732886357
Adam Grmolensky	0	0.08512617259051516
Adam Grmolensky	0	0.08512617219257446
Adam Grmolensky	0	0.08512617371527262
Adam Grmolensky	0	0.08512617268422853
Adam Grmolensky	0	0.08512617340212968
Adam Grmolensky	0	0.08512617219099272
Adam Grmolensky	0	0.08512617184733266
Adam Grmolensky	0	0.0851261731801714
Adam Grmolensky	0	0.0851261708983401
Adam Grmolensky	0	0.0851261736930605
Adam Grmolensky	0	0.08512617335140783
Adam Grmolensky	0	0.08512617577047138
Adam Grmolensky	0	0.08512617670542462
Adam Grmolensky	0	0.08512617416727204
Adam Grmolensky	0	0.08512617469210365
Adam Grmolensky	0	0.08512617561785445
Adam Grmolensky	0	0.08512617609185369
Adam Grmolensky	0	0.08512617504924892
Adam Grmolensky	0	0.08512617634584985
Adam Grmolensky	0	0.08512617516796527
Adam Grmolensky	0	0.08512617613676449
Adam Grmolensky	0	0.08512617470483404
Adam Grmolensky	0	0.08512617576241571
Adam Grmolensky	0	0.08512617590625689
Adam Grmolensky	0	0.08512617741313334
Adam Grmolensky	0	0.08512617674840552
Adam Grmolensky	0	0.08512617628911581
Adam Grmolensky	0	0.08512617499717963
Adam Grmolensky	0	0.08512617478680991
Adam Grmolensky	0	0.08512617488862255
Adam Grmolensky	0	0.0851261768045616
Adam Grmolensky	0	0.08512617557366951
Adam Grmolensky	0	0.08512617659178105
Adam Grmolensky	0	0.08512617736985015
Adam Grmolensky	0	0.08512617850030942
Adam Grmolensky	0	0.08512617588318759
Adam Grmolensky	0	0.08512617688983423
Adam Grmolensky	0	0.0851261768523864
Adam Grmolensky	0	0.08512617680888403
Adam Grmolensky	0	0.08512617604871443
Adam Grmolensky	0	0.08512617543092901
Adam Grmolensky	0	0.08512617661122283
Adam Grmolensky	0	0.08512617752345591
Adam Grmolensky	0	0.08512617790130796
Adam Grmolensky	0	0.08512617599782624
Adam Grmolensky	0	0.08512617630341819
Adam Grmolensky	0	0.0851261777601383
Adam Grmolensky	0	0.08512617803151368
Adam Grmolensky	0	0.0851261769262487
Adam Grmolensky	0	0.0851261761905106
Adam Grmolensky	0	0.08512617830706862
Adam Grmolensky	0	0.08512617652247814
Adam Grmolensky	0	0.08512617951640208
Adam Grmolensky	0	0.08512617911373593
Adam Grmolensky	0	0.08512617733478205
Adam Grmolensky	0	0.08512617762974085
Adam Grmolensky	0	0.08512617758587696
Adam Grmolensky	0	0.0851261777004828
Adam Grmolensky	0	0.08512617791377147
Adam Grmolensky	0	0.08512617810571144
Adam Grmolensky	0	0.08512617760840571
Adam Grmolensky	0	0.08512617774939363
Adam Grmolensky	0	0.08512617842041369
Adam Grmolensky	0	0.08512617856899911
Adam Grmolensky	0	0.08512617769037924
Adam Grmolensky	0	0.08512617771062153
Adam Grmolensky	0	0.08512617632597311
Adam Grmolensky	0	0.08512617681868763
Adam Grmolensky	0	0.08512617684679802
Adam Grmolensky	0	0.0851261769218141
Adam Grmolensky	0	0.08512617497872982
Adam Grmolensky	0	0.08512617684149881
Adam Grmolensky	0	0.08512617777157201
Adam Grmolensky	0	0.08512617696241886
Adam Grmolensky	0	0.08512617937261831
Adam Grmolensky	0	0.08512617826713581
Adam Grmolensky	0	0.08512617812188944
Adam Grmolensky	0	0.08512617846936338
Adam Grmolensky	0	0.08512617751077785
Adam Grmolensky	0	0.0851261766874605
Adam Grmolensky	0	0.08512617728702472
Adam Grmolensky	0	0.08512617738867401
Adam Grmolensky	0	0.08512617725549985
Adam Grmolensky	0	0.08512617792323113
Adam Grmolensky	0	0.08512617593123716
Adam Grmolensky	0	0.08512617233002176
Adam Grmolensky	0	0.08512617212278048
Adam Grmolensky	0	0.08512617398822733
Adam Grmolensky	0	0.08512617432117191
Adam Grmolensky	0	0.08512617317356809
Adam Grmolensky	0	0.08512617384625401
Adam Grmolensky	0	0.08512617274820464
Adam Grmolensky	0	0.08512617591141738
Adam Grmolensky	0	0.08512617578850663
Adam Grmolensky	0	0.08512617582485446
Adam Grmolensky	0	0.08512617525843452
Adam Grmolensky	0	0.0851261759428537
Adam Grmolensky	0	0.08512617610799489
Adam Grmolensky	0	0.08512617620044365
Adam Grmolensky	0	0.08512617580388418
Adam Grmolensky	0	0.08512617554083127
Adam Grmolensky	0	0.08512617376613596
Adam Grmolensky	0	0.08512617396879003
Adam Grmolensky	0	0.08512617665769184
Adam Grmolensky	0	0.08512617375724775
Adam Grmolensky	0	0.08512617515279079
Adam Grmolensky	0	0.08512617371513265
Adam Grmolensky	0	0.08512617289261634
Adam Grmolensky	0	0.08512617372476905
Adam Grmolensky	0	0.08512617312876827
Adam Grmolensky	0	0.08512617394133765
Adam Grmolensky	0	0.08512617343104618
Adam Grmolensky	0	0.08512617412314008
Adam Grmolensky	0	0.08512617234270217
Adam Grmolensky	0	0.08512617405290189
Adam Grmolensky	0	0.08512617259050308
Adam Grmolensky	0	0.08512617330581018
Adam Grmolensky	0	0.08512617290425428
Adam Grmolensky	0	0.08512617476860002
Adam Grmolensky	0	0.08512617357102098
Adam Grmolensky	0	0.08512617445040112
Adam Grmolensky	0	0.08512617421881967
Adam Grmolensky	0	0.08512617475670191
Adam Grmolensky	0	0.0851261753796846
Adam Grmolensky	0	0.08512617556658394
Adam Grmolensky	0	0.0851261747974765
Adam Grmolensky	0	0.0851261754633381
Adam Grmolensky	0	0.08512617511283929
Adam Grmolensky	0	0.08512617582387949
Adam Grmolensky	0	0.08512617535304232
Adam Grmolensky	0	0.0851261761828036
Adam Grmolensky	0	0.08512617469235925
Adam Grmolensky	0	0.08512617609423383
Adam Grmolensky	0	0.08512617608808679
Adam Grmolensky	0	0.08512617450136742
Adam Grmolensky	0	0.08512617492365572
Adam Grmolensky	0	0.08512617494903825
Adam Grmolensky	0	0.08512617371311437
Adam Grmolensky	0	0.08512617635210809
Adam Grmolensky	0	0.08512617568180053
Adam Grmolensky	0	0.0851261764754727
Adam Grmolensky	0	0.08512617660539967
Adam Grmolensky	0	0.08512617635893163
Adam Grmolensky	0	0.08512617698381025
Adam Grmolensky	0	0.08512617669038507
Adam Grmolensky	0	0.08512617797017646
Adam Grmolensky	0	0.0851261774339316
Adam Grmolensky	0	0.08512617893738383
Adam Grmolensky	0	0.0851261789485849
Adam Grmolensky	0	0.08512617625915718
Adam Grmolensky	0	0.08512617730304503
Adam Grmolensky	0	0.08512617597623831
Adam Grmolensky	0	0.08512617618978913
Adam Grmolensky	0	0.08512617717948437
Adam Grmolensky	0	0.08512617764439798
Adam Grmolensky	0	0.08512617725281238
Adam Grmolensky	0	0.08512617780811521
Adam Grmolensky	0	0.08512617792919763
Adam Grmolensky	0	0.085126177392322
Adam Grmolensky	0	0.08512617703752018
Adam Grmolensky	0	0.0851261776256957
Adam Grmolensky	0	0.08512617452396554
Adam Grmolensky	0	0.08512617687289656
Adam Grmolensky	0	0.08512617476736734
Adam Grmolensky	0	0.08512617751356144
Adam Grmolensky	0	0.08512617611427614
Adam Grmolensky	0	0.08512617574826203
Adam Grmolensky	0	0.08512617658557012
Adam Grmolensky	0	0.08512617503782835
Adam Grmolensky	0	0.08512617668450874
Adam Grmolensky	0	0.08512617590669119
Adam Grmolensky	0	0.08512617592623553
Adam Grmolensky	0	0.08512617493473175
Adam Grmolensky	0	0.08512617636374926
Adam Grmolensky	0	0.0851261764066962
Adam Grmolensky	0	0.08512617639047289
Adam Grmolensky	0	0.08512617383738903
Adam Grmolensky	0	0.08512617438785158
Adam Grmolensky	0	0.08512617451211953
Adam Grmolensky	0	0.08512617459478858
Adam Grmolensky	0	0.08512617597133494
Adam Grmolensky	0	0.08512617423091277
Adam Grmolensky	0	0.08512617571293879
Adam Grmolensky	0	0.08512617443459035
Adam Grmolensky	0	0.08512617688312657
Adam Grmolensky	0	0.08512617399014658
Adam Grmolensky	0	0.08512617630583628
Adam Grmolensky	0	0.085126175192604
Adam Grmolensky	0	0.08512617398573853
Adam Grmolensky	0	0.08512617459861968
Adam Grmolensky	0	0.08512617344697077
Adam Grmolensky	0	0.08512617443510256
Adam Grmolensky	0	0.08512617349050115
Adam Grmolensky	0	0.08512617246188763
Adam Grmolensky	0	0.08512617435147088
Adam Grmolensky	0	0.08512617316168007
Adam Grmolensky	0	0.08512617308383441
Adam Grmolensky	0	0.08512617308629003
Adam Grmolensky	0	0.0851261726415324
Adam Grmolensky	0	0.0851261732875599
Adam Grmolensky	0	0.08512617337688108
Adam Grmolensky	0	0.0851261741626149
Adam Grmolensky	0	0.08512617469457329
Adam Grmolensky	0	0.08512617463129685
Adam Grmolensky	0	0.08512617653790253
Adam Grmolensky	0	0.08512617631035216
Adam Grmolensky	0	0.08512617528197075
Adam Grmolensky	0	0.08512617561214941
Adam Grmolensky	0	0.08512617329923115
Adam Grmolensky	0	0.0851261737215671
Adam Grmolensky	0	0.08512617332617364
Adam Grmolensky	0	0.08512617199008793
Adam Grmolensky	0	0.08512617298320448
Adam Grmolensky	0	0.08512617624472876
Adam Grmolensky	0	0.08512617777340288
Adam Grmolensky	0	0.08512617688125253
Adam Grmolensky	0	0.08512617886647302
Adam Grmolensky	0	0.08512617797674779
Adam Grmolensky	0	0.08512617672322967
Adam Grmolensky	0	0.08512618018561155
Adam Grmolensky	0	0.08512617915678955
Adam Grmolensky	0	0.08512617767515658
Adam Grmolensky	0	0.08512617823799039
Adam Grmolensky	0	0.08512617776778467
Adam Grmolensky	0	0.0851261819116895
Adam Grmolensky	0	0.0851261774780267
Adam Grmolensky	0	0.0851261796157684
Adam Grmolensky	0	0.08512617926705728
Adam Grmolensky	0	0.08512618095524292
Adam Grmolensky	0	0.08512618076674008
Adam Grmolensky	0	0.0851261813108915
Adam Grmolensky	0	0.0851261805680916
Adam Grmolensky	0	0.08512618278430151
Adam Grmolensky	0	0.0851261809376507
Adam Grmolensky	0	0.0851261828799645
Adam Grmolensky	0	0.08512618177730001
Adam Grmolensky	0	0.08512618243668901
Adam Grmolensky	0	0.08512618233627242
Adam Grmolensky	0	0.08512618161784453
Adam Grmolensky	0	0.08512618321530944
Adam Grmolensky	0	0.08512618244379178
Adam Grmolensky	0	0.08512618079027426
Adam Grmolensky	0	0.08512618097287497
Adam Grmolensky	0	0.0851261822619439
Adam Grmolensky	0	0.08512618290745236
Adam Grmolensky	0	0.08512618241376152
Adam Grmolensky	0	0.08512618282554645
Adam Grmolensky	0	0.08512618325093724
Adam Grmolensky	0	0.08512618298792257
Adam Grmolensky	0	0.08512618427601532
Adam Grmolensky	0	0.08512618435671519
Adam Grmolensky	0	0.08512618466232555
Adam Grmolensky	0	0.08512618347460667
Adam Grmolensky	0	0.08512618506645897
Adam Grmolensky	0	0.08512618454732032
Adam Grmolensky	0	0.08512618253594781
Adam Grmolensky	0	0.08512618512710839
Adam Grmolensky	0	0.08512618272080018
Adam Grmolensky	0	0.085126184598162
Adam Grmolensky	0	0.08512618353788344
Adam Grmolensky	0	0.08512618295923373
Adam Grmolensky	0	0.08512618271658991
Adam Grmolensky	0	0.08512618294032004
Adam Grmolensky	0	0.08512618355257813
Adam Grmolensky	0	0.08512618263226344
Adam Grmolensky	0	0.08512618293927708
Adam Grmolensky	0	0.08512618193807901
Adam Grmolensky	0	0.08512618408095741
Adam Grmolensky	0	0.08512618072683201
Adam Grmolensky	0	0.08512618376496786
Adam Grmolensky	0	0.08512618210695051
Adam Grmolensky	0	0.08512618250920227
Adam Grmolensky	0	0.08512618284957947
Adam Grmolensky	0	0.085126184483904
Adam Grmolensky	0	0.08512618396109764
Adam Grmolensky	0	0.08512618427630844
Adam Grmolensky	0	0.08512618576677575
Adam Grmolensky	0	0.08512618422855983
Adam Grmolensky	0	0.08512618518458726
Adam Grmolensky	0	0.0851261852438144
Adam Grmolensky	0	0.08512618351689952
Adam Grmolensky	0	0.08512618534870546
Adam Grmolensky	0	0.08512618491615254
Adam Grmolensky	0	0.08512618477853663
Adam Grmolensky	0	0.08512618506371566
Adam Grmolensky	0	0.08512618515528225
Adam Grmolensky	0	0.08512618492269218
Adam Grmolensky	0	0.08512618591984752
Adam Grmolensky	0	0.08512618583716942
Adam Grmolensky	0	0.08512618635877883
Adam Grmolensky	0	0.0851261857103653
Adam Grmolensky	0	0.08512618833952972
Adam Grmolensky	0	0.08512618561190544
Adam Grmolensky	0	0.08512618704104244
Adam Grmolensky	0	0.08512618625436982
Adam Grmolensky	0	0.08512618567571392
Adam Grmolensky	0	0.08512618532282541
Adam Grmolensky	0	0.08512618537057004
Adam Grmolensky	0	0.08512618641384806
Adam Grmolensky	0	0.08512618535362747
Adam Grmolensky	0	0.08512618501779969
Adam Grmolensky	0	0.08512618418854778
Adam Grmolensky	0	0.08512618434330253
Adam Grmolensky	0	0.08512618348721228
Adam Grmolensky	0	0.08512618345446067
Adam Grmolensky	0	0.08512618337906178
Adam Grmolensky	0	0.08512618322752119
Adam Grmolensky	0	0.08512618242565359
Adam Grmolensky	0	0.0851261819349379
Adam Grmolensky	0	0.08512618170181871
Adam Grmolensky	0	0.0851261817181474
Adam Grmolensky	0	0.08512617892180499
Adam Grmolensky	0	0.085126178433455
Adam Grmolensky	0	0.0851261785427545
Adam Grmolensky	0	0.0851261781906772
Adam Grmolensky	0	0.08512617778191103
Adam Grmolensky	0	0.08512617595006655
Adam Grmolensky	0	0.08512617621462225
Adam Grmolensky	0	0.08512617682966815
Adam Grmolensky	0	0.08512617645349702
Adam Grmolensky	0	0.08512617727225201
Adam Grmolensky	0	0.0851261759276779
Adam Grmolensky	0	0.08512617635205345
Adam Grmolensky	0	0.0851261757722782
Adam Grmolensky	0	0.08512617615724768
Adam Grmolensky	0	0.08512617625670202
Adam Grmolensky	0	0.0851261764182255
Adam Grmolensky	0	0.08512617664668067
Adam Grmolensky	0	0.08512617867861716
Adam Grmolensky	0	0.08512617857106672
Adam Grmolensky	0	0.08512617766951307
Adam Grmolensky	0	0.0851261777327413
Adam Grmolensky	0	0.08512617883693202
Adam Grmolensky	0	0.08512617855618801
Adam Grmolensky	0	0.0851261799217832
Adam Grmolensky	0	0.08512617953957162
Adam Grmolensky	0	0.08512617983665668
Adam Grmolensky	0	0.0851261808427479
Adam Grmolensky	0	0.0851261810560323
Adam Grmolensky	0	0.08512617969912539
Adam Grmolensky	0	0.08512618051394194
Adam Grmolensky	0	0.08512618059113959
Adam Grmolensky	0	0.08512618152963783
Adam Grmolensky	0	0.08512618157279231
Adam Grmolensky	0	0.08512618113218531
Adam Grmolensky	0	0.08512618070591782
Adam Grmolensky	0	0.08512618170893604
Adam Grmolensky	0	0.08512617998703026
Adam Grmolensky	0	0.08512618052631826
Adam Grmolensky	0	0.08512618150641041
Adam Grmolensky	0	0.0851261823277225
Adam Grmolensky	0	0.0851261820206766
Adam Grmolensky	0	0.08512618217752223
Adam Grmolensky	0	0.085126182896538
Adam Grmolensky	0	0.08512618458805926
Adam Grmolensky	0	0.08512618358006493
Adam Grmolensky	0	0.08512618300080756
Adam Grmolensky	0	0.08512618364765716
Adam Grmolensky	0	0.08512618280706201
Adam Grmolensky	0	0.08512618356745934
Adam Grmolensky	0	0.08512618208210518
Adam Grmolensky	0	0.08512618372864475
Adam Grmolensky	0	0.08512618243128844
Adam Grmolensky	0	0.08512618564277315
Adam Grmolensky	0	0.08512618427385217
Adam Grmolensky	0	0.08512618483663685
Adam Grmolensky	0	0.08512618395763358
Adam Grmolensky	0	0.08512618479802944
Adam Grmolensky	0	0.08512618610877527
Adam Grmolensky	0	0.08512618671127983
Adam Grmolensky	0	0.08512618533075528
Adam Grmolensky	0	0.0851261864998379
Adam Grmolensky	0	0.08512618429898165
Adam Grmolensky	0	0.08512618652405127
Adam Grmolensky	0	0.08512618462116114
Adam Grmolensky	0	0.08512618549045031
Adam Grmolensky	0	0.08512618647954087
Adam Grmolensky	0	0.08512618526058424
Adam Grmolensky	0	0.08512618554580119
Adam Grmolensky	0	0.08512618510748614
Adam Grmolensky	0	0.08512618621273654
Adam Grmolensky	0	0.08512618445387016
Adam Grmolensky	0	0.0851261860753314
Adam Grmolensky	0	0.08512618598616242
Adam Grmolensky	0	0.08512618794923821
Adam Grmolensky	0	0.08512618646811623
Adam Grmolensky	0	0.0851261877258434
Adam Grmolensky	0	0.08512618614071576
Adam Grmolensky	0	0.08512618888693771
Adam Grmolensky	0	0.0851261874695864
Adam Grmolensky	0	0.08512618801631794
Adam Grmolensky	0	0.08512618865572191
Adam Grmolensky	0	0.08512618848704273
Adam Grmolensky	0	0.08512618955285134
Adam Grmolensky	0	0.08512618827578158
Adam Grmolensky	0	0.08512618953955567
Adam Grmolensky	0	0.08512618725541768
Adam Grmolensky	0	0.08512617977204748
Adam Grmolensky	0	0.0851261771874441
Adam Grmolensky	0	0.08512617808406814
Adam Grmolensky	0	0.08512617610321442
Adam Grmolensky	0	0.08512617804751796
Adam Grmolensky	0	0.08512617782210258
Adam Grmolensky	0	0.08512617785030509
Adam Grmolensky	0	0.08512617785385779
Adam Grmolensky	0	0.08512617709945593
Adam Grmolensky	0	0.08512617776447992
Adam Grmolensky	0	0.08512617655845253
Adam Grmolensky	0	0.08512617743699678
Adam Grmolensky	0	0.08512617733648137
Adam Grmolensky	0	0.08512617863835312
Adam Grmolensky	0	0.0851261790375112
Adam Grmolensky	0	0.08512618007121082
Adam Grmolensky	0	0.08512617778359609
Adam Grmolensky	0	0.08512618056356648
Adam Grmolensky	0	0.08512617989332
Adam Grmolensky	0	0.08512617917856358
Adam Grmolensky	0	0.08512617960473613
Adam Grmolensky	0	0.08512617735291253
Adam Grmolensky	0	0.08512617791071456
Adam Grmolensky	0	0.08512617842534388
Adam Grmolensky	0	0.08512617699508948
Adam Grmolensky	0	0.08512617866906613
Adam Grmolensky	0	0.08512617896532698
Adam Grmolensky	0	0.08512617994105824
Adam Grmolensky	0	0.0851261796009629
Adam Grmolensky	0	0.0851261811176657
Adam Grmolensky	0	0.08512618020625481
Adam Grmolensky	0	0.08512618124263664
Adam Grmolensky	0	0.08512617886949138
Adam Grmolensky	0	0.08512618017596711
Adam Grmolensky	0	0.0851261766527953
Adam Grmolensky	0	0.08512617819594075
Adam Grmolensky	0	0.08512617555944671
Adam Grmolensky	0	0.08512617629727853
Adam Grmolensky	0	0.08512617519053095
Adam Grmolensky	0	0.08512617619116204
Adam Grmolensky	0	0.08512617668184735
Adam Grmolensky	0	0.08512617655496171
Adam Grmolensky	0	0.08512617698469392
Adam Grmolensky	0	0.08512617771076991
Adam Grmolensky	0	0.0851261780139058
Adam Grmolensky	0	0.08512617949219874
Adam Grmolensky	0	0.08512617899842718
Adam Grmolensky	0	0.08512617606641354
Adam Grmolensky	0	0.08512617772767272
Adam Grmolensky	0	0.08512617782906984
Adam Grmolensky	0	0.08512617730135835
Adam Grmolensky	0	0.08512617756965207
Adam Grmolensky	0	0.08512617719283097
Adam Grmolensky	0	0.0851261770041696
Adam Grmolensky	0	0.08512617676138577
Adam Grmolensky	0	0.0851261779773341
Adam Grmolensky	0	0.08512617659278457
Adam Grmolensky	0	0.08512617642631178
Adam Grmolensky	0	0.08512617820044213
Adam Grmolensky	0	0.08512617784963952
Adam Grmolensky	0	0.08512617749347552
Adam Grmolensky	0	0.08512617602300461
Adam Grmolensky	0	0.08512617687884262
Adam Grmolensky	0	0.08512617662598697
Adam Grmolensky	0	0.0851261780644985
Adam Grmolensky	0	0.08512617699800677
Adam Grmolensky	0	0.08512617780945164
Adam Grmolensky	0	0.08512617532801671
Adam Grmolensky	0	0.08512617656337002
Adam Grmolensky	0	0.08512617553269013
Adam Grmolensky	0	0.0851261763993045
Adam Grmolensky	0	0.08512617582262166
Adam Grmolensky	0	0.08512617552662606
Adam Grmolensky	0	0.08512617574138931
Adam Grmolensky	0	0.08512617568826158
Adam Grmolensky	0	0.08512617467114533
Adam Grmolensky	0	0.08512617696918243
Adam Grmolensky	0	0.08512617566447393
Adam Grmolensky	0	0.08512617866549635
Adam Grmolensky	0	0.08512617623504862
Adam Grmolensky	0	0.08512617789285663
Adam Grmolensky	0	0.0851261747763978
Adam Grmolensky	0	0.08512617499821921
Adam Grmolensky	0	0.08512617558446882
Adam Grmolensky	0	0.08512617547645152
Adam Grmolensky	0	0.08512617645078317
Adam Grmolensky	0	0.0851261762065194
Adam Grmolensky	0	0.08512617638824442
Adam Grmolensky	0	0.08512617613481514
Adam Grmolensky	0	0.0851261750780378
Adam Grmolensky	0	0.0851261757703423
Adam Grmolensky	0	0.08512617592667503
Adam Grmolensky	0	0.08512617558792042
Adam Grmolensky	0	0.08512617641592822
Adam Grmolensky	0	0.08512617547517465
Adam Grmolensky	0	0.08512617514798076
Adam Grmolensky	0	0.08512617469534185
Adam Grmolensky	0	0.08512617472246121
Adam Grmolensky	0	0.08512617534875237
Adam Grmolensky	0	0.08512617385953387
Adam Grmolensky	0	0.0851261742512475
Adam Grmolensky	0	0.08512617478276373
Adam Grmolensky	0	0.08512618526552988
Adam Grmolensky	0	0.08512618596882088
Adam Grmolensky	0	0.0851261856146325
Adam Grmolensky	0	0.08512618620658077
Adam Grmolensky	0	0.08512618349742837
Adam Grmolensky	0	0.085126186395409
Adam Grmolensky	0	0.08512618588955252
Adam Grmolensky	0	0.08512618475212334
Adam Grmolensky	0	0.0851261852238423
Adam Grmolensky	0	0.08512618527207519
Adam Grmolensky	0	0.08512618364424218
Adam Grmolensky	0	0.08512618477319348
Adam Grmolensky	0	0.08512618339033667
Adam Grmolensky	0	0.08512618491431402
Adam Grmolensky	0	0.0851261848992923
Adam Grmolensky	0	0.08512618616429947
Adam Grmolensky	0	0.08512618507595762
Adam Grmolensky	0	0.085126186210467
Adam Grmolensky	0	0.08512618566732535
Adam Grmolensky	0	0.08512618724130638
Adam Grmolensky	0	0.08512618606512237
Adam Grmolensky	0	0.08512618580724608
Adam Grmolensky	0	0.08512618690311047
Adam Grmolensky	0	0.08512618648244898
Adam Grmolensky	0	0.08512618744975067
Adam Grmolensky	0	0.08512618605516745
Adam Grmolensky	0	0.08512618785990597
Adam Grmolensky	0	0.0851261880752641
Adam Grmolensky	0	0.08512618778888568
Adam Grmolensky	0	0.0851261876810601
Adam Grmolensky	0	0.08512618746635173
Adam Grmolensky	0	0.08512618646425299
Adam Grmolensky	0	0.08512618696856042
Adam Grmolensky	0	0.08512618665932
Adam Grmolensky	0	0.08512618542430052
Adam Grmolensky	0	0.08512618675819389
Adam Grmolensky	0	0.08512618714127652
Adam Grmolensky	0	0.08512618698326194
Adam Grmolensky	0	0.08512618698114596
Adam Grmolensky	0	0.08512618821383584
Adam Grmolensky	0	0.08512618758091944
Adam Grmolensky	0	0.08512618895324468
Adam Grmolensky	0	0.08512618945464137
Adam Grmolensky	0	0.08512619046112757
Adam Grmolensky	0	0.08512619707859852
Adam Grmolensky	0	0.08512619592212291
Adam Grmolensky	0	0.08512619649419541
Adam Grmolensky	0	0.0851261962932588
Adam Grmolensky	0	0.08512619889204338
Adam Grmolensky	0	0.08512619722900662
Adam Grmolensky	0	0.08512619933277235
Adam Grmolensky	0	0.08512619882351949
Adam Grmolensky	0	0.08512619993638326
Adam Grmolensky	0	0.08512619937728011
Adam Grmolensky	0	0.08512620073326595
Adam Grmolensky	0	0.08512619972459244
Adam Grmolensky	0	0.08512619840310985
Adam Grmolensky	0	0.08512619885864606
Adam Grmolensky	0	0.0851262008092945
Adam Grmolensky	0	0.08512619950673744
Adam Grmolensky	0	0.08512619876212792
Adam Grmolensky	0	0.08512619980172786
Adam Grmolensky	0	0.08512620126562234
Adam Grmolensky	0	0.0851262028242002
Adam Grmolensky	0	0.08512620329391724
Adam Grmolensky	0	0.08512620339005589
Adam Grmolensky	0	0.08512620329055309
Adam Grmolensky	0	0.08512620398080292
Adam Grmolensky	0	0.08512620293527962
Adam Grmolensky	0	0.08512620395864495
Adam Grmolensky	0	0.08512620211674865
Adam Grmolensky	0	0.08512620369237633
Adam Grmolensky	0	0.0851262028936014
Adam Grmolensky	0	0.08512620331757914
Adam Grmolensky	0	0.0851262028367535
Adam Grmolensky	0	0.08512620286073758
Adam Grmolensky	0	0.08512620386251493
Adam Grmolensky	0	0.08512620398757752
Adam Grmolensky	0	0.08512620292496433
Adam Grmolensky	0	0.08512620376314445
Adam Grmolensky	0	0.08512620340399175
Adam Grmolensky	0	0.08512620690428085
Adam Grmolensky	0	0.08512620758027259
Adam Grmolensky	0	0.08512620705052358
Adam Grmolensky	0	0.08512622366305633
Adam Grmolensky	0	0.08512622398743526
Adam Grmolensky	0	0.08512622638428428
Adam Grmolensky	0	0.08512622402413807
Adam Grmolensky	0	0.08512622790467222
Adam Grmolensky	0	0.08512622561941914
Adam Grmolensky	0	0.08512622569101569
Adam Grmolensky	0	0.08512622765138378
Adam Grmolensky	0	0.08512622534852946
Adam Grmolensky	0	0.08512622645886808
Adam Grmolensky	0	0.08512622516063423
Adam Grmolensky	0	0.08512622679609656
Adam Grmolensky	0	0.085126227528189
Adam Grmolensky	0	0.08512622593279238
Adam Grmolensky	0	0.08512622727644327
Adam Grmolensky	0	0.0851262281149169
Adam Grmolensky	0	0.08512622538420413
Adam Grmolensky	0	0.08512622926175922
Adam Grmolensky	0	0.08512622580234809
Adam Grmolensky	0	0.0851262285402341
Adam Grmolensky	0	0.08512622599415234
Adam Grmolensky	0	0.085126226965787
Adam Grmolensky	0	0.08512622702715844
Adam Grmolensky	0	0.08512622453484844
Adam Grmolensky	0	0.08512622536199244
Adam Grmolensky	0	0.08512622548231288
Adam Grmolensky	0	0.08512622530467831
Adam Grmolensky	0	0.08512622394385347
Adam Grmolensky	0	0.08512622497299217
Adam Grmolensky	0	0.08512622381271003
Adam Grmolensky	0	0.08512622364977646
Adam Grmolensky	0	0.08512622196751476
Adam Grmolensky	0	0.0851262244183873
Adam Grmolensky	0	0.08512622321847031
Adam Grmolensky	0	0.08512622382291363
Adam Grmolensky	0	0.0851262302345541
Adam Grmolensky	0	0.085126228713056
Adam Grmolensky	0	0.08512623035247306
Adam Grmolensky	0	0.08512622972148493
Adam Grmolensky	0	0.08512622969883496
Adam Grmolensky	0	0.08512623067507422
Adam Grmolensky	0	0.0851262312726724
Adam Grmolensky	0	0.08512623172785391
Adam Grmolensky	0	0.08512623099373784
Adam Grmolensky	0	0.08512623057588783
Adam Grmolensky	0	0.0851262310704791
Adam Grmolensky	0	0.08512622946331175
Adam Grmolensky	0	0.08512623075786527
Adam Grmolensky	0	0.08512622749707668
Adam Grmolensky	0	0.08512623073432582
Adam Grmolensky	0	0.08512622653311126
Adam Grmolensky	0	0.08512622668366855
Adam Grmolensky	0	0.08512622887462139
Adam Grmolensky	0	0.08512622813952245
Adam Grmolensky	0	0.08512623152784934
Adam Grmolensky	0	0.08512622920470347
Adam Grmolensky	0	0.08512623036623289
Adam Grmolensky	0	0.08512622764563314
Adam Grmolensky	0	0.08512623032124932
Adam Grmolensky	0	0.08512622738708768
Adam Grmolensky	0	0.0851262306810684
Adam Grmolensky	0	0.08512622918083915
Adam Grmolensky	0	0.08512622978361276
Adam Grmolensky	0	0.08512622956692414
Adam Grmolensky	0	0.0851262292033883
Adam Grmolensky	0	0.08512622890015364
Adam Grmolensky	0	0.08512623017882462
Adam Grmolensky	0	0.08512622859081881
Adam Grmolensky	0	0.08512622908880979
Adam Grmolensky	0	0.08512622917395875
Adam Grmolensky	0	0.08512623050530574
Adam Grmolensky	0	0.0851262284185473
Adam Grmolensky	0	0.08512622946603518
Adam Grmolensky	0	0.08512622819464144
Adam Grmolensky	0	0.08512622872956092
Adam Grmolensky	0	0.08512622819193753
Adam Grmolensky	0	0.085126227913616
Adam Grmolensky	0	0.08512622673407191
Adam Grmolensky	0	0.08512622740470374
Adam Grmolensky	0	0.08512622805936963
Adam Grmolensky	0	0.08512622632950734
Adam Grmolensky	0	0.08512622855156518
Adam Grmolensky	0	0.08512622689875862
Adam Grmolensky	0	0.0851262263591897
Adam Grmolensky	0	0.08512622696403867
Adam Grmolensky	0	0.08512622700501823
Adam Grmolensky	0	0.08512622611917225
Adam Grmolensky	0	0.08512622710049825
Adam Grmolensky	0	0.08512622757272918
Adam Grmolensky	0	0.08512622848391853
Adam Grmolensky	0	0.08512622586076087
Adam Grmolensky	0	0.08512622774938311
Adam Grmolensky	0	0.08512622444417142
Adam Grmolensky	0	0.0851262258364768
Adam Grmolensky	0	0.08512622551642118
Adam Grmolensky	0	0.0851262255635949
Adam Grmolensky	0	0.08512622527166488
Adam Grmolensky	0	0.08512622455945348
Adam Grmolensky	0	0.0851262246057637
Adam Grmolensky	0	0.0851262241113974
Adam Grmolensky	0	0.08512622333679709
Adam Grmolensky	0	0.08512622466787244
Adam Grmolensky	0	0.08512622359194283
Adam Grmolensky	0	0.08512622328638779
Adam Grmolensky	0	0.085126222952192
Adam Grmolensky	0	0.08512622377422402
Adam Grmolensky	0	0.08512622397282255
Adam Grmolensky	0	0.08512622355938827
Adam Grmolensky	0	0.08512622260143705
Adam Grmolensky	0	0.08512622387293722
Adam Grmolensky	0	0.08512622384112523
Adam Grmolensky	0	0.08512622463081389
Adam Grmolensky	0	0.08512622437680345
Adam Grmolensky	0	0.08512622294036573
Adam Grmolensky	0	0.0851262246423444
Adam Grmolensky	0	0.08512622393124336
Adam Grmolensky	0	0.0851262241336992
Adam Grmolensky	0	0.08512622276941963
Adam Grmolensky	0	0.08512622362804727
Adam Grmolensky	0	0.0851262245303888
Adam Grmolensky	0	0.08512622335680933
Adam Grmolensky	0	0.08512622368550408
Adam Grmolensky	0	0.0851262239344645
Adam Grmolensky	0	0.08512623608213296
Adam Grmolensky	0	0.08512623615769604
Adam Grmolensky	0	0.08512623557202484
Adam Grmolensky	0	0.08512623512282685
Adam Grmolensky	0	0.08512623618255262
Adam Grmolensky	0	0.08512623387317247
Adam Grmolensky	0	0.08512623553425598
Adam Grmolensky	0	0.08512623479348677
Adam Grmolensky	0	0.08512623559351085
Adam Grmolensky	0	0.08512623537498037
Adam Grmolensky	0	0.08512623437154564
Adam Grmolensky	0	0.08512623598216076
Adam Grmolensky	0	0.0851262345997494
Adam Grmolensky	0	0.08512623490122743
Adam Grmolensky	0	0.0851262350071038
Adam Grmolensky	0	0.08512623492655504
Adam Grmolensky	0	0.08512623498732749
Adam Grmolensky	0	0.08512623595635736
Adam Grmolensky	0	0.0851262338868915
Adam Grmolensky	0	0.0851262346876538
Adam Grmolensky	0	0.08512623440592491
Adam Grmolensky	0	0.08512623345361642
Adam Grmolensky	0	0.08512623367594417
Adam Grmolensky	0	0.08512623443787365
Adam Grmolensky	0	0.08512623403212614
Adam Grmolensky	0	0.08512623411219038
Adam Grmolensky	0	0.08512623300925559
Adam Grmolensky	0	0.08512623264648841
Adam Grmolensky	0	0.08512623303259989
Adam Grmolensky	0	0.08512623289517393
Adam Grmolensky	0	0.08512623453305133
Adam Grmolensky	0	0.08512623422186452
Adam Grmolensky	0	0.08512623547637813
Adam Grmolensky	0	0.08512623399980891
Adam Grmolensky	0	0.08512623602711299
Adam Grmolensky	0	0.08512623423720617
Adam Grmolensky	0	0.08512623599024377
Adam Grmolensky	0	0.08512623636518458
Adam Grmolensky	0	0.08512623482097767
Adam Grmolensky	0	0.08512623693946576
Adam Grmolensky	0	0.08512623348218243
Adam Grmolensky	0	0.08512623608492995
Adam Grmolensky	0	0.08512623377780636
Adam Grmolensky	0	0.08512623398803748
Adam Grmolensky	0	0.08512623353927253
Adam Grmolensky	0	0.08512623422121605
Adam Grmolensky	0	0.08512623463153669
Adam Grmolensky	0	0.0851262341736814
Adam Grmolensky	0	0.08512623481594335
Adam Grmolensky	0	0.08512623538941703
Adam Grmolensky	0	0.08512623453077686
Adam Grmolensky	0	0.08512623472166503
Adam Grmolensky	0	0.08512623557102392
Adam Grmolensky	0	0.08512623582993742
Adam Grmolensky	0	0.08512623567235941
Adam Grmolensky	0	0.08512623827238562
Adam Grmolensky	0	0.08512623842569335
Adam Grmolensky	0	0.08512623532020547
Adam Grmolensky	0	0.08512623570223551
Adam Grmolensky	0	0.08512623665577786
Adam Grmolensky	0	0.08512623731761892
Adam Grmolensky	0	0.08512623751967366
Adam Grmolensky	0	0.08512623684178401
Adam Grmolensky	0	0.08512623733964005
Adam Grmolensky	0	0.08512623838921037
Adam Grmolensky	0	0.08512623708576347
Adam Grmolensky	0	0.0851262384928211
Adam Grmolensky	0	0.08512623821166894
Adam Grmolensky	0	0.08512623731553645
Adam Grmolensky	0	0.08512623743861528
Adam Grmolensky	0	0.08512623860347934
Adam Grmolensky	0	0.08512623766700658
Adam Grmolensky	0	0.08512623778271917
Adam Grmolensky	0	0.08512623758764146
Adam Grmolensky	0	0.08512623688046853
Adam Grmolensky	0	0.08512623806761321
Adam Grmolensky	0	0.08512623685748762
Adam Grmolensky	0	0.08512623761335526
Adam Grmolensky	0	0.08512623758946328
Adam Grmolensky	0	0.0851262375981821
Adam Grmolensky	0	0.08512623926784994
Adam Grmolensky	0	0.08512623929405758
Adam Grmolensky	0	0.08512623749257679
Adam Grmolensky	0	0.08512624098530754
Adam Grmolensky	0	0.08512623888444133
Adam Grmolensky	0	0.08512623828457261
Adam Grmolensky	0	0.08512624163026457
Adam Grmolensky	0	0.08512624076983297
Adam Grmolensky	0	0.08512624203119169
Adam Grmolensky	0	0.08512624031015065
Adam Grmolensky	0	0.08512624091756013
Adam Grmolensky	0	0.0851262401687427
Adam Grmolensky	0	0.08512624205083555
Adam Grmolensky	0	0.08512624094838929
Adam Grmolensky	0	0.08512624305141514
Adam Grmolensky	0	0.08512623921615955
Adam Grmolensky	0	0.08512624161023728
Adam Grmolensky	0	0.08512624165202276
Adam Grmolensky	0	0.08512624289793766
Adam Grmolensky	0	0.08512624254974895
Adam Grmolensky	0	0.08512624338037314
Adam Grmolensky	0	0.08512624200390084
Adam Grmolensky	0	0.08512624259511564
Adam Grmolensky	0	0.08512624190486065
Adam Grmolensky	0	0.08512624186244402
Adam Grmolensky	0	0.08512624277816858
Adam Grmolensky	0	0.08512624277143957
Adam Grmolensky	0	0.08512624315763094
Adam Grmolensky	0	0.08512624117363522
Adam Grmolensky	0	0.0851262420945992
Adam Grmolensky	0	0.08512623922823326
Adam Grmolensky	0	0.08512623927923171
Adam Grmolensky	0	0.08512624024461153
Adam Grmolensky	0	0.08512624099464652
Adam Grmolensky	0	0.08512623786795509
Adam Grmolensky	0	0.08512624010822356
Adam Grmolensky	0	0.08512623884099783
Adam Grmolensky	0	0.08512624126916649
Adam Grmolensky	0	0.08512623931793634
Adam Grmolensky	0	0.0851262407399064
Adam Grmolensky	0	0.08512623869576942
Adam Grmolensky	0	0.0851262381624924
Adam Grmolensky	0	0.08512623847534473
Adam Grmolensky	0	0.08512623886564383
Adam Grmolensky	0	0.08512623865921128
Adam Grmolensky	0	0.08512623923512365
Adam Grmolensky	0	0.08512623933229911
Adam Grmolensky	0	0.08512623947519085
Adam Grmolensky	0	0.08512624069634571
Adam Grmolensky	0	0.08512623986521616
Adam Grmolensky	0	0.08512624103767984
Adam Grmolensky	0	0.08512623986164296
Adam Grmolensky	0	0.08512624010502232
Adam Grmolensky	0	0.08512623865760756
Adam Grmolensky	0	0.08512623936382081
Adam Grmolensky	0	0.08512623878132893
Adam Grmolensky	0	0.08512623910241807
Adam Grmolensky	0	0.08512623846694241
Adam Grmolensky	0	0.08512623815627945
Adam Grmolensky	0	0.08512623172317664
Adam Grmolensky	0	0.08512623202554884
Adam Grmolensky	0	0.08512623228400719
Adam Grmolensky	0	0.08512623137255851
Adam Grmolensky	0	0.08512623220199186
Adam Grmolensky	0	0.08512623190547836
Adam Grmolensky	0	0.08512623247760456
Adam Grmolensky	0	0.08512623143073196
Adam Grmolensky	0	0.08512623316444662
Adam Grmolensky	0	0.0851262310400056
Adam Grmolensky	0	0.08512623285275
Adam Grmolensky	0	0.0851262301774598
Adam Grmolensky	0	0.08512623202533742
Adam Grmolensky	0	0.08512622961973232
Adam Grmolensky	0	0.08512623182874553
Adam Grmolensky	0	0.08512623254554846
Adam Grmolensky	0	0.08512623277454358
Adam Grmolensky	0	0.0851262338157332
Adam Grmolensky	0	0.08512623714903673
Adam Grmolensky	0	0.08512623161617959
Adam Grmolensky	0	0.08512623543564038
Adam Grmolensky	0	0.08512623554628047
Adam Grmolensky	0	0.08512623561939017
Adam Grmolensky	0	0.08512623370244411
Adam Grmolensky	0	0.08512623513528403
Adam Grmolensky	0	0.0851262342843198
Adam Grmolensky	0	0.08512623453008236
Adam Grmolensky	0	0.08512623506902947
Adam Grmolensky	0	0.0851262355346664
Adam Grmolensky	0	0.08512623454885898
Adam Grmolensky	0	0.08512623573886563
Adam Grmolensky	0	0.08512623487184084
Adam Grmolensky	0	0.08512623627698979
Adam Grmolensky	0	0.08512623562455066
Adam Grmolensky	0	0.08512623626380345
Adam Grmolensky	0	0.08512623582751169
Adam Grmolensky	0	0.08512623545466311
Adam Grmolensky	0	0.08512623631655192
Adam Grmolensky	0	0.08512623514448696
Adam Grmolensky	0	0.08512623562614287
Adam Grmolensky	0	0.0851262354694792
Adam Grmolensky	0	0.08512623599560899
Adam Grmolensky	0	0.08512623537747119
Adam Grmolensky	0	0.08512623490233427
Adam Grmolensky	0	0.08512623777726779
Adam Grmolensky	0	0.08512623816440291
Adam Grmolensky	0	0.08512623714887135
Adam Grmolensky	0	0.08512623802834265
Adam Grmolensky	0	0.08512623798843903
Adam Grmolensky	0	0.085126237286709
Adam Grmolensky	0	0.08512623813388624
Adam Grmolensky	0	0.08512623926567098
Adam Grmolensky	0	0.08512623715593984
Adam Grmolensky	0	0.08512623715291032
Adam Grmolensky	0	0.08512623937981753
Adam Grmolensky	0	0.08512623733762963
Adam Grmolensky	0	0.08512623804305601
Adam Grmolensky	0	0.08512623954530527
Adam Grmolensky	0	0.08512623889094402
Adam Grmolensky	0	0.08512623976138155
Adam Grmolensky	0	0.08512623947304897
Adam Grmolensky	0	0.08512623954355956
Adam Grmolensky	0	0.08512623909987674
Adam Grmolensky	0	0.08512623960893835
Adam Grmolensky	0	0.08512624241523661
Adam Grmolensky	0	0.08512624223081292
Adam Grmolensky	0	0.08512624095316239
Adam Grmolensky	0	0.08512624358723311
Adam Grmolensky	0	0.08512624006317744
Adam Grmolensky	0	0.0851262434326453
Adam Grmolensky	0	0.08512623980293585
Adam Grmolensky	0	0.08512624337817884
Adam Grmolensky	0	0.08512624217980708
Adam Grmolensky	0	0.08512624301952816
Adam Grmolensky	0	0.08512624044851091
Adam Grmolensky	0	0.08512624354797324
Adam Grmolensky	0	0.08512624296051212
Adam Grmolensky	0	0.08512624380583945
Adam Grmolensky	0	0.0851262423114586
Adam Grmolensky	0	0.08512624449972152
Adam Grmolensky	0	0.08512624425869088
Adam Grmolensky	0	0.08512624337087982
Adam Grmolensky	0	0.0851262434685941
Adam Grmolensky	0	0.08512624340102311
Adam Grmolensky	0	0.08512624423316867
Adam Grmolensky	0	0.08512624350955086
Adam Grmolensky	0	0.08512624403275013
Adam Grmolensky	0	0.11192551875370582
Adam Grmolensky	0	0.11192551966539123
Adam Grmolensky	0	0.11192551954142649
Adam Grmolensky	0	0.11192551940835561
Adam Grmolensky	0	0.1119255195230657
Adam Grmolensky	0	0.11192551963998772
Adam Grmolensky	0	0.11192551914669105
Adam Grmolensky	0	0.11192551836088446
Adam Grmolensky	0	0.11192551840054586
Adam Grmolensky	0	0.1119255185732214
Adam Grmolensky	0	0.11192551795725865
Adam Grmolensky	0	0.11192551766011188
Adam Grmolensky	0	0.11192551792745836
Adam Grmolensky	0	0.1119255174554446
Adam Grmolensky	0	0.11192551829323805
Adam Grmolensky	0	0.11192551741268301
Adam Grmolensky	0	0.11192551818316279
Adam Grmolensky	0	0.11192551730709832
Adam Grmolensky	0	0.11192551785354643
Adam Grmolensky	0	0.11192551794779429
Adam Grmolensky	0	0.11192551857630459
Adam Grmolensky	0	0.11192551807687767
Adam Grmolensky	0	0.11192551852146314
Adam Grmolensky	0	0.11192551885575863
Adam Grmolensky	0	0.1119255178846187
Adam Grmolensky	0	0.11192551793027099
Adam Grmolensky	0	0.11192551858895974
Adam Grmolensky	0	0.11192551808137295
Adam Grmolensky	0	0.11192551810911311
Adam Grmolensky	0	0.11192551781050207
Adam Grmolensky	0	0.1119255172188516
Adam Grmolensky	0	0.11192551756467276
Adam Grmolensky	0	0.11192551674476788
Adam Grmolensky	0	0.11192551710068749
Adam Grmolensky	0	0.11192551614458754
Adam Grmolensky	0	0.11192551685167154
Adam Grmolensky	0	0.11192551573452095
Adam Grmolensky	0	0.11192551623204242
Adam Grmolensky	0	0.11192551685920715
Adam Grmolensky	0	0.11192551602212718
Adam Grmolensky	0	0.11192551637478966
Adam Grmolensky	0	0.1119255118221748
Adam Grmolensky	0	0.11192551346189931
Adam Grmolensky	0	0.11192551214020621
Adam Grmolensky	0	0.11192551381923994
Adam Grmolensky	0	0.111925512784819
Adam Grmolensky	0	0.11192551182255021
Adam Grmolensky	0	0.11192551186175025
Adam Grmolensky	0	0.1119255119565069
Adam Grmolensky	0	0.11192551168743473
Adam Grmolensky	0	0.11192551189920183
Adam Grmolensky	0	0.11192551200668625
Adam Grmolensky	0	0.11192551131662064
Adam Grmolensky	0	0.11192551201133347
Adam Grmolensky	0	0.11192551264848946
Adam Grmolensky	0	0.11192551207147237
Adam Grmolensky	0	0.1119255114781236
Adam Grmolensky	0	0.11192551211248723
Adam Grmolensky	0	0.11192551139348518
Adam Grmolensky	0	0.11192550765658969
Adam Grmolensky	0	0.11192550800774281
Adam Grmolensky	0	0.11192550798920457
Adam Grmolensky	0	0.11192550780085109
Adam Grmolensky	0	0.11192550875021617
Adam Grmolensky	0	0.11192550820150972
Adam Grmolensky	0	0.1119255079843345
Adam Grmolensky	0	0.11192550895587522
Adam Grmolensky	0	0.11192550907630056
Adam Grmolensky	0	0.11192550805337964
Adam Grmolensky	0	0.11192550710503756
Adam Grmolensky	0	0.11192550834543252
Adam Grmolensky	0	0.11192550829415485
Adam Grmolensky	0	0.11192550813803431
Adam Grmolensky	0	0.11192550689811163
Adam Grmolensky	0	0.11192550720273066
Adam Grmolensky	0	0.11192550704028593
Adam Grmolensky	0	0.11192551635199663
Adam Grmolensky	0	0.11192551581349273
Adam Grmolensky	0	0.11192551613768392
Adam Grmolensky	0	0.11192551563737385
Adam Grmolensky	0	0.11192551549764675
Adam Grmolensky	0	0.11192551626689973
Adam Grmolensky	0	0.11192551545890209
Adam Grmolensky	0	0.11192551667467548
Adam Grmolensky	0	0.1119255162505885
Adam Grmolensky	0	0.11192551783304672
Adam Grmolensky	0	0.11192551680065407
Adam Grmolensky	0	0.11192551706284498
Adam Grmolensky	0	0.11192551619331526
Adam Grmolensky	0	0.11192551747891745
Adam Grmolensky	0	0.1119255166339261
Adam Grmolensky	0	0.11192551629445692
Adam Grmolensky	0	0.11192551717150945
Adam Grmolensky	0	0.11192551734889099
Adam Grmolensky	0	0.11192551682585553
Adam Grmolensky	0	0.11192551671758136
Adam Grmolensky	0	0.1119255155873208
Adam Grmolensky	0	0.11192551704713599
Adam Grmolensky	0	0.11192551588530317
Adam Grmolensky	0	0.11192551639112627
Adam Grmolensky	0	0.11192551589315605
Adam Grmolensky	0	0.11192551542810213
Adam Grmolensky	0	0.11192551581985
Adam Grmolensky	0	0.11192551523122084
Adam Grmolensky	0	0.11192551687694237
Adam Grmolensky	0	0.11192551626772855
Adam Grmolensky	0	0.11192551659134081
Adam Grmolensky	0	0.11192551697485834
Adam Grmolensky	0	0.11192551637713305
Adam Grmolensky	0	0.11192551724021446
Adam Grmolensky	0	0.11192551539873594
Adam Grmolensky	0	0.11192551595493816
Adam Grmolensky	0	0.11192551687996044
Adam Grmolensky	0	0.11192551512289324
Adam Grmolensky	0	0.11192551722641689
Adam Grmolensky	0	0.11192551513597099
Adam Grmolensky	0	0.1119255165596401
Adam Grmolensky	0	0.11192551621164828
Adam Grmolensky	0	0.11192551745825048
Adam Grmolensky	0	0.11192551632052652
Adam Grmolensky	0	0.11192551692383698
Adam Grmolensky	0	0.11192551538043993
Adam Grmolensky	0	0.11192551618007646
Adam Grmolensky	0	0.1119255146248171
Adam Grmolensky	0	0.11192551509608578
Adam Grmolensky	0	0.11192551410324911
Adam Grmolensky	0	0.11192551533514185
Adam Grmolensky	0	0.11192551346701682
Adam Grmolensky	0	0.11192551596488609
Adam Grmolensky	0	0.11192551327224955
Adam Grmolensky	0	0.11192551324458655
Adam Grmolensky	0	0.11192551472811724
Adam Grmolensky	0	0.11192551472126126
Adam Grmolensky	0	0.1119255134542477
Adam Grmolensky	0	0.11192551378225472
Adam Grmolensky	0	0.1119255136320223
Adam Grmolensky	0	0.11192551331250285
Adam Grmolensky	0	0.11192551182586687
Adam Grmolensky	0	0.11192551414866694
Adam Grmolensky	0	0.11192551286340825
Adam Grmolensky	0	0.11192551336511652
Adam Grmolensky	0	0.11192551331502971
Adam Grmolensky	0	0.1119255136165404
Adam Grmolensky	0	0.11192551331648937
Adam Grmolensky	0	0.11192551468837807
Adam Grmolensky	0	0.11192551483128273
Adam Grmolensky	0	0.11192551428262756
Adam Grmolensky	0	0.11192551492650282
Adam Grmolensky	0	0.1119255147691893
Adam Grmolensky	0	0.11192551423923632
Adam Grmolensky	0	0.1119255155414268
Adam Grmolensky	0	0.11192551421643432
Adam Grmolensky	0	0.11192551466966556
Adam Grmolensky	0	0.1119255144159757
Adam Grmolensky	0	0.11192551417212393
Adam Grmolensky	0	0.11192551537209612
Adam Grmolensky	0	0.11192551341088747
Adam Grmolensky	0	0.11192551481961205
Adam Grmolensky	0	0.11192551343922771
Adam Grmolensky	0	0.11192551474575461
Adam Grmolensky	0	0.11192551426145995
Adam Grmolensky	0	0.11192551502478146
Adam Grmolensky	0	0.11192551507351282
Adam Grmolensky	0	0.1119255140282616
Adam Grmolensky	0	0.11192551477301928
Adam Grmolensky	0	0.1119255201830005
Adam Grmolensky	0	0.11192552022359545
Adam Grmolensky	0	0.11192551985655554
Adam Grmolensky	0	0.11192551932470117
Adam Grmolensky	0	0.11192551921608634
Adam Grmolensky	0	0.11192551973820968
Adam Grmolensky	0	0.11192551900669984
Adam Grmolensky	0	0.11192552250377037
Adam Grmolensky	0	0.11192552237033558
Adam Grmolensky	0	0.11192552302900725
Adam Grmolensky	0	0.11192552280065332
Adam Grmolensky	0	0.11192552317757123
Adam Grmolensky	0	0.11192552218777858
Adam Grmolensky	0	0.11192552304745679
Adam Grmolensky	0	0.11192552155255259
Adam Grmolensky	0	0.1119255214583675
Adam Grmolensky	0	0.11192552261758101
Adam Grmolensky	0	0.11192552227074334
Adam Grmolensky	0	0.11192552250777142
Adam Grmolensky	0	0.11192552107546344
Adam Grmolensky	0	0.11192552139995315
Adam Grmolensky	0	0.11192552128842281
Adam Grmolensky	0	0.11192552163679717
Adam Grmolensky	0	0.11192552272821245
Adam Grmolensky	0	0.11192552218376245
Adam Grmolensky	0	0.11192552261150274
Adam Grmolensky	0	0.1119255241379323
Adam Grmolensky	0	0.11192552424955443
Adam Grmolensky	0	0.1119255250799394
Adam Grmolensky	0	0.11192552436769743
Adam Grmolensky	0	0.11192552488357022
Adam Grmolensky	0	0.11192552477392416
Adam Grmolensky	0	0.11192552465899029
Adam Grmolensky	0	0.11192552450976564
Adam Grmolensky	0	0.11192552561968495
Adam Grmolensky	0	0.11192552619037316
Adam Grmolensky	0	0.11192552522612054
Adam Grmolensky	0	0.11192552376226317
Adam Grmolensky	0	0.1119255242765262
Adam Grmolensky	0	0.11192552308958734
Adam Grmolensky	0	0.11192552223348032
Adam Grmolensky	0	0.11192552472824502
Adam Grmolensky	0	0.1119255228897054
Adam Grmolensky	0	0.11192552355890817
Adam Grmolensky	0	0.11192552441661957
Adam Grmolensky	0	0.11192552452210888
Adam Grmolensky	0	0.11192552350896186
Adam Grmolensky	0	0.1119255248220246
Adam Grmolensky	0	0.11192552418302815
Adam Grmolensky	0	0.11192552300764522
Adam Grmolensky	0	0.1119255249156319
Adam Grmolensky	0	0.11192552386513319
Adam Grmolensky	0	0.11192552409827836
Adam Grmolensky	0	0.11192552404838915
Adam Grmolensky	0	0.1119255240437183
Adam Grmolensky	0	0.11192552456024747
Adam Grmolensky	0	0.11192552421168345
Adam Grmolensky	0	0.11192552401405874
Adam Grmolensky	0	0.11192552417257269
Adam Grmolensky	0	0.11192552352971888
Adam Grmolensky	0	0.11192552364273733
Adam Grmolensky	0	0.11192552410862287
Adam Grmolensky	0	0.11192552312572111
Adam Grmolensky	0	0.1119255251877084
Adam Grmolensky	0	0.1119255238201228
Adam Grmolensky	0	0.11192552404909438
Adam Grmolensky	0	0.11192552581645507
Adam Grmolensky	0	0.11192552463669748
Adam Grmolensky	0	0.11192552464491778
Adam Grmolensky	0	0.11192552528249655
Adam Grmolensky	0	0.11192552516254742
Adam Grmolensky	0	0.11192552537105639
Adam Grmolensky	0	0.11192552538293446
Adam Grmolensky	0	0.1119255252831152
Adam Grmolensky	0	0.11192552601407402
Adam Grmolensky	0	0.11192552621022618
Adam Grmolensky	0	0.11192552649932891
Adam Grmolensky	0	0.11192552853612354
Adam Grmolensky	0	0.1119255273475594
Adam Grmolensky	0	0.11192552799671028
Adam Grmolensky	0	0.11192552807321471
Adam Grmolensky	0	0.1119255283144279
Adam Grmolensky	0	0.11192552784730458
Adam Grmolensky	0	0.1119255291679517
Adam Grmolensky	0	0.11192552777525772
Adam Grmolensky	0	0.11192552925354378
Adam Grmolensky	0	0.11192552862039927
Adam Grmolensky	0	0.11192552985519064
Adam Grmolensky	0	0.11192552834015258
Adam Grmolensky	0	0.11192552844145953
Adam Grmolensky	0	0.11192552829486194
Adam Grmolensky	0	0.11192552911004439
Adam Grmolensky	0	0.11192552925652346
Adam Grmolensky	0	0.11192552968519295
Adam Grmolensky	0	0.1119255302266036
Adam Grmolensky	0	0.11192552971648217
Adam Grmolensky	0	0.11192553105830114
Adam Grmolensky	0	0.11192553056760243
Adam Grmolensky	0	0.1119255312369999
Adam Grmolensky	0	0.1119255318096606
Adam Grmolensky	0	0.11192553132309048
Adam Grmolensky	0	0.11192553234000768
Adam Grmolensky	0	0.11192553188908028
Adam Grmolensky	0	0.11192553268067118
Adam Grmolensky	0	0.11192553208391655
Adam Grmolensky	0	0.11192553169795713
Adam Grmolensky	0	0.11192553265396102
Adam Grmolensky	0	0.1119255313001017
Adam Grmolensky	0	0.11192553165244548
Adam Grmolensky	0	0.11192553047660636
Adam Grmolensky	0	0.11192552945292478
Adam Grmolensky	0	0.11192552999866309
Adam Grmolensky	0	0.11192552920550679
Adam Grmolensky	0	0.11192553011263912
Adam Grmolensky	0	0.11192553030136872
Adam Grmolensky	0	0.11192553166810475
Adam Grmolensky	0	0.11192553016112211
Adam Grmolensky	0	0.11192552999763178
Adam Grmolensky	0	0.11192553115449753
Adam Grmolensky	0	0.111925530164522
Adam Grmolensky	0	0.11192553081554431
Adam Grmolensky	0	0.11192553004255175
Adam Grmolensky	0	0.11192553008554273
Adam Grmolensky	0	0.111925530175897
Adam Grmolensky	0	0.11192553155764162
Adam Grmolensky	0	0.11192552919176221
Adam Grmolensky	0	0.11192553031444251
Adam Grmolensky	0	0.11192553012740972
Adam Grmolensky	0	0.11192553112666818
Adam Grmolensky	0	0.11192552993044776
Adam Grmolensky	0	0.11192553092334949
Adam Grmolensky	0	0.11192552960444732
Adam Grmolensky	0	0.1119255297210063
Adam Grmolensky	0	0.11192552976048781
Adam Grmolensky	0	0.11192553027200708
Adam Grmolensky	0	0.11192553105864808
Adam Grmolensky	0	0.11192552903371213
Adam Grmolensky	0	0.11192552993972646
Adam Grmolensky	0	0.11192552916974619
Adam Grmolensky	0	0.11192553020785866
Adam Grmolensky	0	0.11192552985721893
Adam Grmolensky	0	0.11192553053153492
Adam Grmolensky	0	0.1119255307825907
Adam Grmolensky	0	0.11192553137256511
Adam Grmolensky	0	0.11192553122131806
Adam Grmolensky	0	0.1119255311341822
Adam Grmolensky	0	0.11192553150452124
Adam Grmolensky	0	0.11192553177461657
Adam Grmolensky	0	0.11192553147283371
Adam Grmolensky	0	0.11192553157080457
Adam Grmolensky	0	0.11192553347046531
Adam Grmolensky	0	0.11192553285985235
Adam Grmolensky	0	0.11192553291399894
Adam Grmolensky	0	0.1119255314219974
Adam Grmolensky	0	0.11192553295763451
Adam Grmolensky	0	0.11192553150489931
Adam Grmolensky	0	0.11192553250436653
Adam Grmolensky	0	0.11192553211406904
Adam Grmolensky	0	0.11192553248891128
Adam Grmolensky	0	0.11192553140980199
Adam Grmolensky	0	0.11192553192982307
Adam Grmolensky	0	0.11192553120553644
Adam Grmolensky	0	0.11192553165191996
Adam Grmolensky	0	0.1119255312674384
Adam Grmolensky	0	0.11192553004359851
Adam Grmolensky	0	0.11192553054572549
Adam Grmolensky	0	0.11192553093740429
Adam Grmolensky	0	0.11192553063600785
Adam Grmolensky	0	0.1119255308543847
Adam Grmolensky	0	0.11192553089858821
Adam Grmolensky	0	0.1119255299532515
Adam Grmolensky	0	0.11192552922439278
Adam Grmolensky	0	0.11192553026720425
Adam Grmolensky	0	0.11192552973042343
Adam Grmolensky	0	0.11192552949455993
Adam Grmolensky	0	0.1119255287985046
Adam Grmolensky	0	0.11192552879100715
Adam Grmolensky	0	0.1119255286772574
Adam Grmolensky	0	0.111925528106998
Adam Grmolensky	0	0.11192552819901166
Adam Grmolensky	0	0.11192552836190274
Adam Grmolensky	0	0.11192552863308214
Adam Grmolensky	0	0.11192552802532792
Adam Grmolensky	0	0.11192552836792574
Adam Grmolensky	0	0.11192552744300646
Adam Grmolensky	0	0.11192552831875238
Adam Grmolensky	0	0.11192552808265299
Adam Grmolensky	0	0.11192552741386755
Adam Grmolensky	0	0.11192552810847062
Adam Grmolensky	0	0.11192552720895703
Adam Grmolensky	0	0.11192552081536228
Adam Grmolensky	0	0.11192551966281916
Adam Grmolensky	0	0.11192551907175138
Adam Grmolensky	0	0.11192551996550858
Adam Grmolensky	0	0.11192552059993047
Adam Grmolensky	0	0.11192552076598339
Adam Grmolensky	0	0.11192552055994398
Adam Grmolensky	0	0.11192551997817735
Adam Grmolensky	0	0.1119255202673272
Adam Grmolensky	0	0.11192551961581373
Adam Grmolensky	0	0.11192551975412371
Adam Grmolensky	0	0.11192552004197835
Adam Grmolensky	0	0.11192551901282473
Adam Grmolensky	0	0.11192551885343699
Adam Grmolensky	0	0.1119255186100527
Adam Grmolensky	0	0.11192551855111388
Adam Grmolensky	0	0.11192551877547044
Adam Grmolensky	0	0.11192551789566232
Adam Grmolensky	0	0.1119255180809878
Adam Grmolensky	0	0.11192551714508513
Adam Grmolensky	0	0.1119255177246522
Adam Grmolensky	0	0.11192551684427197
Adam Grmolensky	0	0.11192551694918827
Adam Grmolensky	0	0.11192551781455964
Adam Grmolensky	0	0.11192551702367413
Adam Grmolensky	0	0.11192551732039428
Adam Grmolensky	0	0.11192551888988887
Adam Grmolensky	0	0.11192551800957734
Adam Grmolensky	0	0.11192552020065918
Adam Grmolensky	0	0.11192551951505646
Adam Grmolensky	0	0.11192551921837733
Adam Grmolensky	0	0.11192551884996271
Adam Grmolensky	0	0.11192551802133484
Adam Grmolensky	0	0.11192551813977379
Adam Grmolensky	0	0.11192551837335696
Adam Grmolensky	0	0.11192551745175938
Adam Grmolensky	0	0.111925517720007
Adam Grmolensky	0	0.11192551877895918
Adam Grmolensky	0	0.11192551818240985
Adam Grmolensky	0	0.11192551924196462
Adam Grmolensky	0	0.1119255162345123
Adam Grmolensky	0	0.11192551891736804
Adam Grmolensky	0	0.11192551766273245
Adam Grmolensky	0	0.11192551875777654
Adam Grmolensky	0	0.11192551854445254
Adam Grmolensky	0	0.11192551876508114
Adam Grmolensky	0	0.11192551799450325
Adam Grmolensky	0	0.11192551775904033
Adam Grmolensky	0	0.1119255173708853
Adam Grmolensky	0	0.11192551752851708
Adam Grmolensky	0	0.11192551751188032
Adam Grmolensky	0	0.11192551601437344
Adam Grmolensky	0	0.11192551621520422
Adam Grmolensky	0	0.11192551761698204
Adam Grmolensky	0	0.11192551765448466
Adam Grmolensky	0	0.11192551644966622
Adam Grmolensky	0	0.111925517231672
Adam Grmolensky	0	0.11192551749550006
Adam Grmolensky	0	0.11192551727977644
Adam Grmolensky	0	0.11192551720341246
Adam Grmolensky	0	0.11192551747787763
Adam Grmolensky	0	0.11192551869173334
Adam Grmolensky	0	0.11192551742993874
Adam Grmolensky	0	0.11192551859433489
Adam Grmolensky	0	0.11192551783446653
Adam Grmolensky	0	0.11192551808490561
Adam Grmolensky	0	0.11192551675346364
Adam Grmolensky	0	0.11192551887256394
Adam Grmolensky	0	0.11192551684209315
Adam Grmolensky	0	0.11192551741869816
Adam Grmolensky	0	0.11192551762148055
Adam Grmolensky	0	0.11192551063988052
Adam Grmolensky	0	0.11192551073744776
Adam Grmolensky	0	0.1119255108506917
Adam Grmolensky	0	0.11192551064529319
Adam Grmolensky	0	0.11192551106751178
Adam Grmolensky	0	0.11192551122614135
Adam Grmolensky	0	0.111925511175743
Adam Grmolensky	0	0.11192551079023465
Adam Grmolensky	0	0.11192551083008204
Adam Grmolensky	0	0.11192551215254136
Adam Grmolensky	0	0.11192551146547608
Adam Grmolensky	0	0.11192551149084616
Adam Grmolensky	0	0.11192551165523949
Adam Grmolensky	0	0.11192551158622469
Adam Grmolensky	0	0.11192551182446779
Adam Grmolensky	0	0.11192551200905558
Adam Grmolensky	0	0.11192551298767868
Adam Grmolensky	0	0.11192551228849282
Adam Grmolensky	0	0.1119255133060747
Adam Grmolensky	0	0.11192551215381888
Adam Grmolensky	0	0.11192551321701509
Adam Grmolensky	0	0.11192551333620648
Adam Grmolensky	0	0.11192551209982433
Adam Grmolensky	0	0.11192551420950134
Adam Grmolensky	0	0.11192551482941218
Adam Grmolensky	0	0.11192551573596893
Adam Grmolensky	0	0.11192551514716238
Adam Grmolensky	0	0.11192551475218838
Adam Grmolensky	0	0.11192551568064497
Adam Grmolensky	0	0.11192551549602178
Adam Grmolensky	0	0.11192551571079558
Adam Grmolensky	0	0.11192551620164254
Adam Grmolensky	0	0.1119255156738228
Adam Grmolensky	0	0.1119255155582962
Adam Grmolensky	0	0.11192551503062517
Adam Grmolensky	0	0.11192551536990974
Adam Grmolensky	0	0.11192551565614367
Adam Grmolensky	0	0.11192551657083823
Adam Grmolensky	0	0.11192551645181263
Adam Grmolensky	0	0.11192551689534669
Adam Grmolensky	0	0.11192551543436016
Adam Grmolensky	0	0.11192551632066569
Adam Grmolensky	0	0.11192551607875023
Adam Grmolensky	0	0.11192551647336443
Adam Grmolensky	0	0.11192551665898376
Adam Grmolensky	0	0.11192551562697513
Adam Grmolensky	0	0.11192551653445375
Adam Grmolensky	0	0.11192551630901512
Adam Grmolensky	0	0.11192551670093576
Adam Grmolensky	0	0.1119255164838225
Adam Grmolensky	0	0.11192551673781707
Adam Grmolensky	0	0.1119255168608359
Adam Grmolensky	0	0.11192551608041854
Adam Grmolensky	0	0.11192551653439066
Adam Grmolensky	0	0.11192551577279303
Adam Grmolensky	0	0.11192551642332628
Adam Grmolensky	0	0.11192551621772508
Adam Grmolensky	0	0.11192551728371412
Adam Grmolensky	0	0.11192551569621799
Adam Grmolensky	0	0.11192551708423476
Adam Grmolensky	0	0.11192551582111132
Adam Grmolensky	0	0.11192551768022317
Adam Grmolensky	0	0.11192551718009403
Adam Grmolensky	0	0.11192551567000178
Adam Grmolensky	0	0.11192551752373955
Adam Grmolensky	0	0.11192551490349682
Adam Grmolensky	0	0.11192551566407827
Adam Grmolensky	0	0.11192551599423667
Adam Grmolensky	0	0.111925516080159
Adam Grmolensky	0	0.11192551693796278
Adam Grmolensky	0	0.1119255155616748
Adam Grmolensky	0	0.11192551420391364
Adam Grmolensky	0	0.11192551441904883
Adam Grmolensky	0	0.11192551493694584
Adam Grmolensky	0	0.11192551485737118
Adam Grmolensky	0	0.11192551471612476
Adam Grmolensky	0	0.11192551471873914
Adam Grmolensky	0	0.11192551480620627
Adam Grmolensky	0	0.11192551487637774
Adam Grmolensky	0	0.11192551477255876
Adam Grmolensky	0	0.1119255154270632
Adam Grmolensky	0	0.1119255161510668
Adam Grmolensky	0	0.1119255152517931
Adam Grmolensky	0	0.11192551576144921
Adam Grmolensky	0	0.11192551580946278
Adam Grmolensky	0	0.11192551443831801
Adam Grmolensky	0	0.11192551600299311
Adam Grmolensky	0	0.1119255151305423
Adam Grmolensky	0	0.11192551489757048
Adam Grmolensky	0	0.11192551439654128
Adam Grmolensky	0	0.11192551665546197
Adam Grmolensky	0	0.11192551527650574
Adam Grmolensky	0	0.11192551807518324
Adam Grmolensky	0	0.11192551686528686
Adam Grmolensky	0	0.1119255178042003
Adam Grmolensky	0	0.11192551691412846
Adam Grmolensky	0	0.11192551723970193
Adam Grmolensky	0	0.111925516590928
Adam Grmolensky	0	0.11192551721244738
Adam Grmolensky	0	0.1119255166581246
Adam Grmolensky	0	0.11192551784083955
Adam Grmolensky	0	0.11192551619137243
Adam Grmolensky	0	0.11192551798292538
Adam Grmolensky	0	0.11192551702439898
Adam Grmolensky	0	0.11192551645337886
Adam Grmolensky	0	0.11192551779594229
Adam Grmolensky	0	0.11192551592724725
Adam Grmolensky	0	0.1119255183781837
Adam Grmolensky	0	0.11192551670806669
Adam Grmolensky	0	0.11192551783986647
Adam Grmolensky	0	0.11192551683040262
Adam Grmolensky	0	0.11192551723388675
Adam Grmolensky	0	0.11192551699618791
Adam Grmolensky	0	0.11192551682901924
Adam Grmolensky	0	0.11192551644295531
Adam Grmolensky	0	0.11192551672681073
Adam Grmolensky	0	0.11192551704087927
Adam Grmolensky	0	0.11192551756000117
Adam Grmolensky	0	0.11192551682125079
Adam Grmolensky	0	0.1119255172519749
Adam Grmolensky	0	0.11192551700279252
Adam Grmolensky	0	0.11192551624618984
Adam Grmolensky	0	0.11192551600306576
Adam Grmolensky	0	0.11192551089193126
Adam Grmolensky	0	0.1119255097834856
Adam Grmolensky	0	0.11192551102570189
Adam Grmolensky	0	0.11192551084354821
Adam Grmolensky	0	0.11192551066880799
Adam Grmolensky	0	0.111925511616761
Adam Grmolensky	0	0.1119255103686148
Adam Grmolensky	0	0.11192551127477451
Adam Grmolensky	0	0.11192551111428985
Adam Grmolensky	0	0.11192551091258866
Adam Grmolensky	0	0.11192551105342502
Adam Grmolensky	0	0.111925510641832
Adam Grmolensky	0	0.11192551055775066
Adam Grmolensky	0	0.11192550953598958
Adam Grmolensky	0	0.11192551093141657
Adam Grmolensky	0	0.11192550991058672
Adam Grmolensky	0	0.11192550987247392
Adam Grmolensky	0	0.11192551068180448
Adam Grmolensky	0	0.1119255101232793
Adam Grmolensky	0	0.11192551060046951
Adam Grmolensky	0	0.11192551016474753
Adam Grmolensky	0	0.11192550914121593
Adam Grmolensky	0	0.11192551030068504
Adam Grmolensky	0	0.11192550886701479
Adam Grmolensky	0	0.11192550981990633
Adam Grmolensky	0	0.11192550871235601
Adam Grmolensky	0	0.11192551036940991
Adam Grmolensky	0	0.1119255097207231
Adam Grmolensky	0	0.11192551077915519
Adam Grmolensky	0	0.1119255091221188
Adam Grmolensky	0	0.11192550974581232
Adam Grmolensky	0	0.11192550891076936
Adam Grmolensky	0	0.11192550996974353
Adam Grmolensky	0	0.11192551009755844
Adam Grmolensky	0	0.11192550907607976
Adam Grmolensky	0	0.11192551398817904
Adam Grmolensky	0	0.1119255128939433
Adam Grmolensky	0	0.11192551453762897
Adam Grmolensky	0	0.11192551298893391
Adam Grmolensky	0	0.11192551406125092
Adam Grmolensky	0	0.11192551214530655
Adam Grmolensky	0	0.11192551354989369
Adam Grmolensky	0	0.11192551308881234
Adam Grmolensky	0	0.11192551271017626
Adam Grmolensky	0	0.11192551346045271
Adam Grmolensky	0	0.11192551385650072
Adam Grmolensky	0	0.11192551376844986
Adam Grmolensky	0	0.1119255140450182
Adam Grmolensky	0	0.11192551396619115
Adam Grmolensky	0	0.1119255132971968
Adam Grmolensky	0	0.11192551477501328
Adam Grmolensky	0	0.11192551299099956
Adam Grmolensky	0	0.11192551433985229
Adam Grmolensky	0	0.11192551401092189
Adam Grmolensky	0	0.11192551311699021
Adam Grmolensky	0	0.11192551393475786
Adam Grmolensky	0	0.11192551351922572
Adam Grmolensky	0	0.1119255133861855
Adam Grmolensky	0	0.11192551328006413
Adam Grmolensky	0	0.11192551376979233
Adam Grmolensky	0	0.1119255128630836
Adam Grmolensky	0	0.11192551417409823
Adam Grmolensky	0	0.11192551232249887
Adam Grmolensky	0	0.11192551351084407
Adam Grmolensky	0	0.11192551356467534
Adam Grmolensky	0	0.11192551353096535
Adam Grmolensky	0	0.11192551393359304
Adam Grmolensky	0	0.11192551407504486
Adam Grmolensky	0	0.11192551338069757
Adam Grmolensky	0	0.11192551398888416
Adam Grmolensky	0	0.11192551274282843
Adam Grmolensky	0	0.11192551296890793
Adam Grmolensky	0	0.11192551380933315
Adam Grmolensky	0	0.11192551238744536
Adam Grmolensky	0	0.11192551358038128
Adam Grmolensky	0	0.11192551319622898
Adam Grmolensky	0	0.11192551401406349
Adam Grmolensky	0	0.11192551248577223
Adam Grmolensky	0	0.11192551375600872
Adam Grmolensky	0	0.11192551244845547
Adam Grmolensky	0	0.11192551310411179
Adam Grmolensky	0	0.11192551315981525
Adam Grmolensky	0	0.1119255132670059
Adam Grmolensky	0	0.11192551334475166
Adam Grmolensky	0	0.111925513125594
Adam Grmolensky	0	0.11192551364923418
Adam Grmolensky	0	0.11192551369103892
Adam Grmolensky	0	0.11192551340369994
Adam Grmolensky	0	0.11192551349989663
Adam Grmolensky	0	0.11192551260482636
Adam Grmolensky	0	0.11192551329214179
Adam Grmolensky	0	0.11192551301034269
Adam Grmolensky	0	0.1119255139818248
Adam Grmolensky	0	0.11192551370481528
Adam Grmolensky	0	0.11192551404105536
Adam Grmolensky	0	0.11192551377068517
Adam Grmolensky	0	0.11192551320769523
Adam Grmolensky	0	0.11192551325913708
Adam Grmolensky	0	0.1119255131793406
Adam Grmolensky	0	0.11192551253150253
Adam Grmolensky	0	0.1119255132689977
Adam Grmolensky	0	0.11192551278290509
Adam Grmolensky	0	0.11192551407140075
Adam Grmolensky	0	0.11192551373456053
Adam Grmolensky	0	0.11192551305079705
Adam Grmolensky	0	0.11192551212153529
Adam Grmolensky	0	0.11192551343124607
Adam Grmolensky	0	0.1119255131478966
Adam Grmolensky	0	0.11192551300369627
Adam Grmolensky	0	0.11192551177817871
Adam Grmolensky	0	0.11192551223956695
Adam Grmolensky	0	0.1119255120586813
Adam Grmolensky	0	0.11192551264207673
Adam Grmolensky	0	0.11192551323177542
Adam Grmolensky	0	0.11192551168865049
Adam Grmolensky	0	0.11192551275567168
Adam Grmolensky	0	0.11192551063713635
Adam Grmolensky	0	0.11192551185947729
Adam Grmolensky	0	0.1119255111994515
Adam Grmolensky	0	0.11192551210146495
Adam Grmolensky	0	0.11192551222646965
Adam Grmolensky	0	0.11192551144923708
Adam Grmolensky	0	0.11192551212912777
Adam Grmolensky	0	0.11192551223956597
Adam Grmolensky	0	0.11192551185286222
Adam Grmolensky	0	0.11192551281179652
Adam Grmolensky	0	0.11192551344106161
Adam Grmolensky	0	0.11192551327551371
Adam Grmolensky	0	0.11192551229212122
Adam Grmolensky	0	0.11192551160856162
Adam Grmolensky	0	0.11192551248268333
Adam Grmolensky	0	0.11192551219130718
Adam Grmolensky	0	0.11192551138652837
Adam Grmolensky	0	0.11192551194910155
Adam Grmolensky	0	0.11192551113961197
Adam Grmolensky	0	0.11192551134517942
Adam Grmolensky	0	0.11192551106333992
Adam Grmolensky	0	0.11192551071359985
Adam Grmolensky	0	0.11192551238712922
Adam Grmolensky	0	0.11192551204879177
Adam Grmolensky	0	0.11192551131595511
Adam Grmolensky	0	0.11192551123765376
Adam Grmolensky	0	0.11192550997626866
Adam Grmolensky	0	0.11192551036655644
Adam Grmolensky	0	0.11192551035795534
Adam Grmolensky	0	0.11192551009851763
Adam Grmolensky	0	0.11192551069257597
Adam Grmolensky	0	0.11192550867892656
Adam Grmolensky	0	0.1119255085899775
Adam Grmolensky	0	0.11192550885355271
Adam Grmolensky	0	0.11192550777969044
Adam Grmolensky	0	0.1119255086848921
Adam Grmolensky	0	0.11192550898169862
Adam Grmolensky	0	0.11192550934193687
Adam Grmolensky	0	0.11192550960543454
Adam Grmolensky	0	0.1119255090760877
Adam Grmolensky	0	0.11192550974782703
Adam Grmolensky	0	0.1119255098072803
Adam Grmolensky	0	0.11192550928630869
Adam Grmolensky	0	0.11192551004413497
Adam Grmolensky	0	0.1119255091270446
Adam Grmolensky	0	0.11192550894157333
Adam Grmolensky	0	0.11192550906827059
Adam Grmolensky	0	0.11192550948635425
Adam Grmolensky	0	0.11192550934095993
Adam Grmolensky	0	0.11192550930880146
Adam Grmolensky	0	0.11192550950167299
Adam Grmolensky	0	0.11192550933529725
Adam Grmolensky	0	0.11192550903339878
Adam Grmolensky	0	0.11192550993757189
Adam Grmolensky	0	0.11192550973285836
Adam Grmolensky	0	0.11192551064901035
Adam Grmolensky	0	0.11192550883217936
Adam Grmolensky	0	0.11192550985804225
Adam Grmolensky	0	0.11192550982067309
Adam Grmolensky	0	0.11192551032993245
Adam Grmolensky	0	0.11192550971641367
Adam Grmolensky	0	0.11192551088523658
Adam Grmolensky	0	0.11192551090616173
Adam Grmolensky	0	0.11192551062231532
Adam Grmolensky	0	0.11192551143824167
Adam Grmolensky	0	0.11192551152985934
Adam Grmolensky	0	0.11192551087444545
Adam Grmolensky	0	0.11192551036095792
Adam Grmolensky	0	0.11192551131338732
Adam Grmolensky	0	0.11192551218658009
Adam Grmolensky	0	0.11192551245793333
Adam Grmolensky	0	0.11192551732435352
Adam Grmolensky	0	0.11192551684866339
Adam Grmolensky	0	0.11192551856191403
Adam Grmolensky	0	0.11192551713657703
Adam Grmolensky	0	0.11192551682949771
Adam Grmolensky	0	0.11192551178339727
Adam Grmolensky	0	0.11192551127631911
Adam Grmolensky	0	0.11192551178350457
Adam Grmolensky	0	0.11192551136418062
Adam Grmolensky	0	0.1119255113785564
Adam Grmolensky	0	0.11192551141424717
Adam Grmolensky	0	0.11192551134516414
Adam Grmolensky	0	0.11192551066141136
Adam Grmolensky	0	0.11192551000235633
Adam Grmolensky	0	0.11192551114442079
Adam Grmolensky	0	0.11192550975426066
Adam Grmolensky	0	0.11192551106490765
Adam Grmolensky	0	0.11192550967669675
Adam Grmolensky	0	0.11192551032172415
Adam Grmolensky	0	0.11192551039850596
Adam Grmolensky	0	0.11192551021471352
Adam Grmolensky	0	0.1119255102238178
Adam Grmolensky	0	0.11192550867703342
Adam Grmolensky	0	0.11192551037116959
Adam Grmolensky	0	0.11192550913571392
Adam Grmolensky	0	0.11192551136607473
Adam Grmolensky	0	0.11192551064278909
Adam Grmolensky	0	0.11192551173582589
Adam Grmolensky	0	0.11192551210024583
Adam Grmolensky	0	0.11192551188342242
Adam Grmolensky	0	0.11192551114476054
Adam Grmolensky	0	0.11192551257525793
Adam Grmolensky	0	0.11192551218374643
Adam Grmolensky	0	0.11192551238671687
Adam Grmolensky	0	0.11192550990230037
Adam Grmolensky	0	0.11192551106582196
Adam Grmolensky	0	0.1119255112718769
Adam Grmolensky	0	0.11192551145886007
Adam Grmolensky	0	0.1119255106773254
Adam Grmolensky	0	0.11192551165283801
Adam Grmolensky	0	0.1119255110063214
Adam Grmolensky	0	0.11192551170600647
Adam Grmolensky	0	0.11192551104914085
Adam Grmolensky	0	0.11192551175555229
Adam Grmolensky	0	0.11192551056094543
Adam Grmolensky	0	0.11192551181222841
Adam Grmolensky	0	0.11192551069996676
Adam Grmolensky	0	0.11192551180138388
Adam Grmolensky	0	0.11192551135715922
Adam Grmolensky	0	0.11192551236366008
Adam Grmolensky	0	0.11192551197585938
Adam Grmolensky	0	0.11192551227341685
Adam Grmolensky	0	0.11192551245904053
Adam Grmolensky	0	0.11192551359077726
Adam Grmolensky	0	0.11192551205059705
Adam Grmolensky	0	0.11192551343881443
Adam Grmolensky	0	0.11192551245730678
Adam Grmolensky	0	0.1119255133400236
Adam Grmolensky	0	0.1119255124383938
Adam Grmolensky	0	0.11192551245549483
Adam Grmolensky	0	0.111925512552599
Adam Grmolensky	0	0.11192551258219503
Adam Grmolensky	0	0.11192551226327566
Adam Grmolensky	0	0.11192551220320983
Adam Grmolensky	0	0.11192551219545446
Adam Grmolensky	0	0.1119255115404247
Adam Grmolensky	0	0.11192551055383497
Adam Grmolensky	0	0.11192551087384837
Adam Grmolensky	0	0.11192551159169174
Adam Grmolensky	0	0.11192551087278511
Adam Grmolensky	0	0.11192551153629605
Adam Grmolensky	0	0.11192551233098579
Adam Grmolensky	0	0.11192551250096998
Adam Grmolensky	0	0.11192551184239072
Adam Grmolensky	0	0.11192551221864305
Adam Grmolensky	0	0.11192551213773537
Adam Grmolensky	0	0.11192551151813179
Adam Grmolensky	0	0.11192551298299727
Adam Grmolensky	0	0.11192551163548153
Adam Grmolensky	0	0.11192551272298473
Adam Grmolensky	0	0.11192551193543272
Adam Grmolensky	0	0.11192551302514661
Adam Grmolensky	0	0.11192551237807494
Adam Grmolensky	0	0.11192551221653822
Adam Grmolensky	0	0.11192551189169007
Adam Grmolensky	0	0.11192551238851563
Adam Grmolensky	0	0.11192551176157635
Adam Grmolensky	0	0.11192551192036067
Adam Grmolensky	0	0.11192551153602917
Adam Grmolensky	0	0.11192551139860674
Adam Grmolensky	0	0.11192551161097818
Adam Grmolensky	0	0.11192551088719825
Adam Grmolensky	0	0.11192551086400436
Adam Grmolensky	0	0.11192551219176138
Adam Grmolensky	0	0.11192551153912726
Adam Grmolensky	0	0.11192551144926859
Adam Grmolensky	0	0.11192551162779904
Adam Grmolensky	0	0.11192551158568415
Adam Grmolensky	0	0.11192551216986933
Adam Grmolensky	0	0.11192551184173158
Adam Grmolensky	0	0.11192551200560125
Adam Grmolensky	0	0.11192551058160453
Adam Grmolensky	0	0.11192551245078661
Adam Grmolensky	0	0.11192551025179208
Adam Grmolensky	0	0.11192551052756695
Adam Grmolensky	0	0.11192551275181235
Adam Grmolensky	0	0.11192551124097887
Adam Grmolensky	0	0.11192551179415361
Adam Grmolensky	0	0.11192551179588923
Adam Grmolensky	0	0.11192551194759322
Adam Grmolensky	0	0.11192551240516377
Adam Grmolensky	0	0.11192551355862033
Adam Grmolensky	0	0.11192551332178893
Adam Grmolensky	0	0.11192551092127014
Adam Grmolensky	0	0.1119255111845481
Adam Grmolensky	0	0.11192551011432611
Adam Grmolensky	0	0.11192551105919507
Adam Grmolensky	0	0.11192551092592584
Adam Grmolensky	0	0.11192551067026174
Adam Grmolensky	0	0.11192551093875977
Adam Grmolensky	0	0.11192551078685684
Adam Grmolensky	0	0.11192551087791851
Adam Grmolensky	0	0.11192551112461696
Adam Grmolensky	0	0.11192551034653964
Adam Grmolensky	0	0.11192551047054425
Adam Grmolensky	0	0.11192551112052046
Adam Grmolensky	0	0.11192550983256275
Adam Grmolensky	0	0.11192550973236298
Adam Grmolensky	0	0.11192551039394036
Adam Grmolensky	0	0.11192551073935977
Adam Grmolensky	0	0.11192551083643013
Adam Grmolensky	0	0.11192551153352347
Adam Grmolensky	0	0.11192551154788635
Adam Grmolensky	0	0.11192551456229552
Adam Grmolensky	0	0.11192551463822831
Adam Grmolensky	0	0.111925514686073
Adam Grmolensky	0	0.11192551506116706
Adam Grmolensky	0	0.11192551426156569
Adam Grmolensky	0	0.11192551459860953
Adam Grmolensky	0	0.11192551437279609
Adam Grmolensky	0	0.11192551459323732
Adam Grmolensky	0	0.11192551365215608
Adam Grmolensky	0	0.11192551409086611
Adam Grmolensky	0	0.11192551314816114
Adam Grmolensky	0	0.11192551285677796
Adam Grmolensky	0	0.1119255129572954
Adam Grmolensky	0	0.1119255130056619
Adam Grmolensky	0	0.11192551174414457
Adam Grmolensky	0	0.11192551241060782
Adam Grmolensky	0	0.11192551209074002
Adam Grmolensky	0	0.11192551153701236
Adam Grmolensky	0	0.11192551312647968
Adam Grmolensky	0	0.11192551160401294
Adam Grmolensky	0	0.11192551303340252
Adam Grmolensky	0	0.11192551101839418
Adam Grmolensky	0	0.11192551175100597
Adam Grmolensky	0	0.11192551052412873
Adam Grmolensky	0	0.11192551128200906
Adam Grmolensky	0	0.11192551146635754
Adam Grmolensky	0	0.11192551120110478
Adam Grmolensky	0	0.11192551061600724
Adam Grmolensky	0	0.11192551079666421
Adam Grmolensky	0	0.11192550973658087
Adam Grmolensky	0	0.11192550935093333
Adam Grmolensky	0	0.11192550965945107
Adam Grmolensky	0	0.11192550908372098
Adam Grmolensky	0	0.11192550951807576
Adam Grmolensky	0	0.11192550977401944
Adam Grmolensky	0	0.11192550903164324
Adam Grmolensky	0	0.11192551008819117
Adam Grmolensky	0	0.11192550950451141
Adam Grmolensky	0	0.11192550975672684
Adam Grmolensky	0	0.11192550942461252
Adam Grmolensky	0	0.11192550968328424
Adam Grmolensky	0	0.11192550926910541
Adam Grmolensky	0	0.11192551060707726
Adam Grmolensky	0	0.11192550963750747
Adam Grmolensky	0	0.1119255097458016
Adam Grmolensky	0	0.11192551006603223
Adam Grmolensky	0	0.11192551033442545
Adam Grmolensky	0	0.11192550888143585
Adam Grmolensky	0	0.111925509075362
Adam Grmolensky	0	0.1119255088320087
Adam Grmolensky	0	0.11192550879925525
Adam Grmolensky	0	0.11192551044902299
Adam Grmolensky	0	0.11192550895950072
Adam Grmolensky	0	0.11192550870970838
Adam Grmolensky	0	0.11192550985639113
Adam Grmolensky	0	0.11192550906606945
Adam Grmolensky	0	0.11192550875945911
Adam Grmolensky	0	0.11192550884594481
Adam Grmolensky	0	0.11192551121521788
Adam Grmolensky	0	0.11192551175124987
Adam Grmolensky	0	0.11192551258792434
Adam Grmolensky	0	0.11192551173095174
Adam Grmolensky	0	0.1119255129898393
Adam Grmolensky	0	0.11192551240346076
Adam Grmolensky	0	0.11192551191923113
Adam Grmolensky	0	0.11192551157730732
Adam Grmolensky	0	0.11192551296411067
Adam Grmolensky	0	0.11192551132010002
Adam Grmolensky	0	0.11192551272523574
Adam Grmolensky	0	0.11192551233321653
Adam Grmolensky	0	0.11192551203236405
Adam Grmolensky	0	0.11192551357320689
Adam Grmolensky	0	0.11192551163813538
Adam Grmolensky	0	0.11192551153294485
Adam Grmolensky	0	0.1119255118945045
Adam Grmolensky	0	0.11192551227900775
Adam Grmolensky	0	0.11192551286277405
Adam Grmolensky	0	0.1119255118197997
Adam Grmolensky	0	0.11192551275867055
Adam Grmolensky	0	0.11192551236015913
Adam Grmolensky	0	0.11192551382475595
Adam Grmolensky	0	0.1119255126806517
Adam Grmolensky	0	0.11192551279264863
Adam Grmolensky	0	0.11192551264722238
Adam Grmolensky	0	0.11192551291889782
Adam Grmolensky	0	0.11192551230908966
Adam Grmolensky	0	0.11192551308423501
Adam Grmolensky	0	0.11192551283026718
Adam Grmolensky	0	0.11192551289254883
Adam Grmolensky	0	0.11192551302236232
Adam Grmolensky	0	0.11192551301897256
Adam Grmolensky	0	0.11192551240714178
Adam Grmolensky	0	0.11192551251646612
Adam Grmolensky	0	0.11192551224949564
Adam Grmolensky	0	0.11192551226960334
Adam Grmolensky	0	0.1119255114559019
Adam Grmolensky	0	0.11192551373839126
Adam Grmolensky	0	0.11192551195830613
Adam Grmolensky	0	0.11192551350135138
Adam Grmolensky	0	0.1119255125785394
Adam Grmolensky	0	0.11192551236730461
Adam Grmolensky	0	0.11192551416143559
Adam Grmolensky	0	0.11192551258689729
Adam Grmolensky	0	0.11192551294984696
Adam Grmolensky	0	0.11192551156886806
Adam Grmolensky	0	0.11192551286592357
Adam Grmolensky	0	0.11192551186159468
Adam Grmolensky	0	0.1119255113132858
Adam Grmolensky	0	0.11192551257151484
Adam Grmolensky	0	0.1119255126659094
Adam Grmolensky	0	0.11192551298546796
Adam Grmolensky	0	0.1119255062811239
Adam Grmolensky	0	0.11192550649467356
Adam Grmolensky	0	0.11192550691564082
Adam Grmolensky	0	0.11192550682364476
Adam Grmolensky	0	0.11192550825570198
Adam Grmolensky	0	0.11192550975892077
Adam Grmolensky	0	0.11192551080385278
Adam Grmolensky	0	0.1119255101062863
Adam Grmolensky	0	0.11192551096136492
Adam Grmolensky	0	0.1119255112944877
Adam Grmolensky	0	0.11192551173851162
Adam Grmolensky	0	0.11192551181839439
Adam Grmolensky	0	0.11192550896861382
Adam Grmolensky	0	0.11192550968620622
Adam Grmolensky	0	0.11192551028917361
Adam Grmolensky	0	0.11192550932034731
Adam Grmolensky	0	0.11192551005272827
Adam Grmolensky	0	0.11192550848770198
Adam Grmolensky	0	0.11192550918525075
[truncated: 200,001 more rows]
