# Supplementary material for: Impact of Nutrition Education on Dietary Intake and Body Composition Among Czech University Students Studying Nutrition and Food
Source: Healthcare (Basel). 2026 May 7;14(10):1258. doi: 10.3390/healthcare14101258 (PMC13206028; doi:10.3390/healthcare14101258)
Supplement: Supplementary file 1 [file healthcare-14-01258-s001.zip › scaling_info_InBody Score.csv]

y_mean	y_sd	baseline_mean	baseline_sd	n_participants
80.29126213592232	8.8670121366927	80.18446601941747	8.928787926761299	101
