# Supplementary material for: Impact of Nutrition Education on Dietary Intake and Body Composition Among Czech University Students Studying Nutrition and Food
Source: Healthcare (Basel). 2026 May 7;14(10):1258. doi: 10.3390/healthcare14101258 (PMC13206028; doi:10.3390/healthcare14101258)
Supplement: Supplementary file 1 [file healthcare-14-01258-s001.zip › scaling_info_protein_g.csv]

y_mean	y_sd	baseline_mean	baseline_sd	n_participants
108.70343120915034	43.106128720195464	105.32771241830066	44.870825611562644	101
